# Supplementary material for: Loess Plateau storage of Northeastern Tibetan Plateau-derived Yellow River sediment
Source: Nat Commun. 2015 Oct 9;6:8511. doi: 10.1038/ncomms9511 (PMC4633828; doi:10.1038/ncomms9511)
Supplement: Supplementary Dataset 1 — Zircon U-Pb data generated at the University College London [file ncomms9511-s2.xlsx]

## Sheet: Sheet1
Suppl. Dataset 1 Zircon U-Pb data generated at the University College London
grain	concentrations:			ratios:						ages:						discordance:		preferred ages:
No.	ppm U	ppm Pb	atomic Th/U	Pb207/Pb206	1 sigma 67	Pb207/U235	1 sigma 75	Pb206/U238	1 sigma 68	age 206/238	1s age68	age 207/235	1s age75	age 207/206	1s age76	%discord.68-75	%discord.68-76	preferred age	1 sigma age
1 coarse
17A_001	521.1	16.1	0.7592	0.05156	0.00111	0.18805	0.0041	0.02646	0.00037	168.4	2.3	175	4.1	265.9	5	-3.8	-36.7	168.4	2.3
17A_002	338.5	233.2	1.2325	0.17445	0.00205	12.0343	0.16489	0.50049	0.00633	2615.9	27.2	2607.1	16.2	2600.8	11	0.3	0.6	2600.8	11
17A_003	134.5	8.5	1.3396	0.05252	0.00157	0.33931	0.01002	0.04687	0.00074	295.3	4.6	296.6	8.7	308.1	7.9	-0.5	-4.2	295.3	4.6
17A_004	334.9	21.1	0.9375	0.05333	0.00098	0.37997	0.0073	0.05169	0.0007	324.9	4.3	327	6.4	342.9	5.3	-0.7	-5.2	324.9	4.3
17A_005	797.3	31	0.7473	0.05383	0.0009	0.24651	0.00437	0.03322	0.00044	210.7	2.7	223.7	4.3	363.9	5.1	-5.8	-42.1	210.7	2.7
17A_006	235.8	18	1.9758	0.05227	0.00121	0.36188	0.00844	0.05023	0.00072	315.9	4.4	313.6	7.3	297.2	6	0.7	6.3	315.9	4.4
17A_007	551.6	59.4	1.3994	0.0585	0.00086	0.62378	0.01003	0.07736	0.001	480.3	6	492.2	7.6	548.5	6.2	-2.4	-12.4	480.3	6
17A_008	1077	71.5	0.0345	0.05606	0.00077	0.55347	0.00843	0.07163	0.00092	446	5.5	447.3	6.8	454.7	5	-0.3	-1.9	446	5.5
17A_009	302.3	30.2	1.4205	0.05576	0.00097	0.55456	0.01016	0.07216	0.00097	449.2	5.8	448	8	442.8	6.2	0.3	1.4	449.2	5.8
17A_010	182	10	1.254	0.04814	0.00136	0.27411	0.00771	0.04131	0.00062	260.9	3.8	246	7	106.2	2.8	6.1	145.8
17A_011	410	221.8	0.7354	0.15871	0.0019	9.68499	0.13421	0.44273	0.00563	2362.9	25.2	2405.3	16.1	2442	11.1	-1.8	-3.2	2442	11.1
17A_012	371.7	202.5	0.8262	0.1562	0.00185	9.50363	0.13071	0.44141	0.00559	2356.9	25	2387.9	15.9	2414.9	10.9	-1.3	-2.4	2414.9	10.9
17A_013	477.9	45.9	1.1327	0.05594	0.00089	0.57085	0.00972	0.07403	0.00097	460.4	5.8	458.6	7.6	450	5.8	0.4	2.3	460.4	5.8
17A_014	519	30.4	1.1506	0.05377	0.00097	0.33198	0.00626	0.0448	0.0006	282.5	3.7	291.1	5.7	361.4	5.5	-2.9	-21.8	282.5	3.7
17A_015	457.4	45.1	1.4057	0.05766	0.00087	0.56116	0.00918	0.0706	0.00092	439.8	5.5	452.3	7.3	516.9	6.1	-2.8	-14.9	439.8	5.5
17A_016	131.7	71.3	0.6802	0.15465	0.00195	9.58551	0.13796	0.44968	0.00585	2393.8	26	2395.8	16.7	2398	11.6	-0.1	-0.2	2398	11.6
17A_017	548	33.1	1.0817	0.05392	0.00094	0.35029	0.0064	0.04713	0.00063	296.9	3.9	304.9	5.8	367.7	5.4	-2.6	-19.3	296.9	3.9
17A_018	123.2	11.7	2.2692	0.04595	0.00146	0.36935	0.01167	0.05832	0.00089	365.4	5.4	319.2	9.7	-5	-0.2	14.5	-7399.3
17A_019	330	16.1	1.0605	0.05071	0.00115	0.26933	0.00617	0.03854	0.00054	243.8	3.4	242.2	5.7	227.7	4.6	0.7	7.1	243.8	3.4
17A_020	535.3	387.4	0.3209	0.2932	0.00342	26.7981	0.36465	0.66311	0.00837	3279.2	32.4	3376.1	16.8	3434.7	11.4	-2.9	-4.5	3434.7	11.4
17A_021	162.9	NaN	1.5043	0.05148	0.00154	0.28951	0.00854	0.0408	0.00064	257.8	4	258.2	7.7	262.4	6.9	-0.1	-1.7	257.8	4
17A_022	116.1	97.4	1.0156	0.23224	0.00287	19.5302	0.27827	0.6101	0.008	3070.4	32	3068.4	17.4	3067.5	11.9	0.1	0.1	3067.5	11.9
17A_023	86.4	15.8	1.1749	0.0668	0.00143	1.27623	0.02779	0.1386	0.00202	836.7	11.4	835.2	14.7	831.5	12.2	0.2	0.6	836.7	11.4
17A_024	647.2	118.3	1.0933	0.06768	0.00089	1.31596	0.01937	0.14107	0.0018	850.7	10.2	852.7	10.6	858.8	7.6	-0.2	-0.9	850.7	10.2
17A_025	159.3	86.7	0.6898	0.14978	0.0019	9.24437	0.13343	0.44778	0.00583	2385.4	26	2362.5	16.7	2343.4	11.6	1	1.8	2343.4	11.6
17A_026	582	48.7	2.1487	0.09447	0.00142	0.67737	0.0109	0.05202	0.00069	326.9	4.2	525.2	8.2	1517.5	11.8	-37.8	-78.5
17A_027	358.3	36.1	2.2892	0.05687	0.00105	0.47912	0.00922	0.06112	0.00083	382.4	5	397.5	7.5	486.5	7.1	-3.8	-21.4	382.4	5
17A_028	162.1	NaN	1.7753	0.16976	0.00208	11.6144	0.16362	0.49638	0.00639	2598.2	27.5	2573.8	16.6	2555.3	11.4	0.9	1.7	2555.3	11.4
17A_029	506.3	47.9	1.3506	0.06248	0.00099	0.58914	0.00996	0.06841	0.0009	426.6	5.4	470.3	7.8	690.6	7.9	-9.3	-38.2	426.6	5.4
17A_030	1042.3	36.2	0.3393	0.05672	0.00091	0.26128	0.00448	0.03342	0.00044	211.9	2.7	235.7	4.4	480.7	6.1	-10.1	-55.9	211.9	2.7
17A_031	0	NaN	0.9213	0.05448	0.59977	7.07742	77.6213	0.9425	1.18442	4280.3	3930.6	2121.2	9858.5	390.9	3572.2	101.8	994.9
17A_032	62.3	NaN	1.8537	0.16033	0.00224	10.4824	0.16339	0.47434	0.00653	2502.6	28.6	2478.4	18.2	2459.1	12.9	1	1.8	2459.1	12.9
17A_033	314.4	15.7	0.7315	0.051	0.00115	0.29987	0.00681	0.04266	0.0006	269.3	3.7	266.3	6.2	240.8	4.8	1.1	11.8	269.3	3.7
17A_034	167.1	111	1.1251	0.1726	0.00215	11.6731	0.16627	0.49067	0.00636	2573.6	27.5	2578.5	16.8	2583	11.7	-0.2	-0.4	2583	11.7
17A_035	171.3	30.5	0.874	0.06919	0.00114	1.3824	0.02419	0.14496	0.00195	872.6	11	881.5	12.5	904.4	9.9	-1	-3.5	872.6	11
17A_036	300.9	61.8	0.9201	0.07026	0.00101	1.60789	0.02533	0.16603	0.00216	990.2	11.9	973.3	12.1	936	8.8	1.7	5.8	990.2	11.9
17A_037	579.2	49.7	0.8799	0.05727	0.00089	0.55607	0.0093	0.07044	0.00092	438.8	5.5	449	7.4	501.9	6.2	-2.3	-12.6	438.8	5.5
17A_038	193.3	18.5	1.4182	0.05736	0.00125	0.53843	0.01186	0.0681	0.00097	424.7	5.9	437.4	9.3	505.4	8.7	-2.9	-16	424.7	5.9
17A_039	131.7	NaN	1.6144	0.05733	0.00142	0.54526	0.01353	0.06901	0.00102	430.2	6.2	441.9	10.3	504.3	9.8	-2.6	-14.7	430.2	6.2
17A_040	111.9	NaN	1.44	0.11418	0.00157	4.68112	0.07126	0.29746	0.00393	1678.7	19.5	1763.9	16	1867	11.7	-4.8	-10.1	1867	11.7
17A_041	43.2	NaN	1.554	0.11416	0.00184	5.17097	0.08926	0.32863	0.00465	1831.7	22.6	1847.9	18.2	1866.7	13.8	-0.9	-1.9	1866.7	13.8
17A_042	13007	342	0.0119	0.05018	0.00061	0.19896	0.00275	0.02877	0.00036	182.8	2.3	184.2	2.9	203.3	2.2	-0.8	-10.1	182.8	2.3
17A_043	158.6	16.1	1.4273	0.05559	0.00131	0.55008	0.01302	0.07179	0.00104	446.9	6.3	445	10	436	8.4	0.4	2.5	446.9	6.3
17A_044	1052.2	127.4	0.6324	0.06491	0.00084	0.92059	0.01341	0.1029	0.0013	631.4	7.6	662.7	8.8	771.4	7	-4.7	-18.2	631.4	7.6
17A_045	296	24.6	0.8198	0.05566	0.00105	0.53212	0.01037	0.06936	0.00094	432.3	5.7	433.2	8.2	438.8	6.7	-0.2	-1.5	432.3	5.7
17A_046	267.6	NaN	2.0893	0.11327	0.00148	5.16235	0.07579	0.33065	0.00429	1841.5	20.8	1846.4	15.7	1852.5	11.1	-0.3	-0.6	1852.5	11.1
17A_047	29.7	NaN	2.2407	0.08365	0.02865	9.66115	3.3513	0.83791	0.09869	3923.5	346.2	2403	333.3	1284.4	249.6	63.3	205.5
17A_048	0.7	NaN	0	0.64846	0.37566	394.721	436.793	4.41633	4.65554	10890.7	5540.9	6072.7	1218.3	4620.5	582	79.3	135.7
17A_049	0	NaN	NaN	-0.31208	1.91787	Inf	NaN	-Inf	NaN	NaN	NaN	Inf	NaN	NaN	NaN	NaN	NaN
17A_050	108.3	47.5	1.0744	0.10991	0.00158	5.06877	0.07984	0.33459	0.00449	1860.6	21.7	1830.9	16.7	1797.9	12.1	1.6	3.5	1797.9	12.1
17A_051	2400.3	1130.1	0.2069	0.16349	0.0019	10.0681	0.13573	0.44679	0.00557	2381	24.8	2441.1	15.7	2492.1	10.8	-2.5	-4.5	2492.1	10.8
17A_052	0	NaN	0.0988	0.00828	0.00085	43.0521	6.53167	37.7191	4.26562	23570.2	710.2	3843.6	151.6	NaN	NaN	513.2	NaN
17A_053	71.5	9.7	1.376	0.05609	0.00161	0.7538	0.02143	0.09751	0.00154	599.8	9	570.4	14.3	455.9	10.5	5.1	31.6
17A_054	160.7	19.4	1.1524	0.0954	0.00178	1.15744	0.02205	0.08802	0.00125	543.8	7.4	780.8	12.8	1536	14.8	-30.3	-64.6
17A_055	496810	42936.8	0	0.05797	0.00104	0.75229	0.01407	0.09415	0.00127	580	7.5	569.6	9.8	528.6	7.4	1.8	9.7	580	7.5
17A_056	145.9	44.9	1.1998	0.10297	0.00151	3.27855	0.05222	0.23101	0.00308	1339.8	16.1	1476	15.4	1678.3	12	-9.2	-20.2
17A_057	409.3	NaN	2.613	0.1112	0.00135	5.14181	0.07137	0.33547	0.00423	1864.8	20.4	1843	14.9	1819.1	10.3	1.2	2.5	1819.1	10.3
17A_058	383.8	NaN	1.5482	0.11398	0.00141	5.15921	0.07264	0.32841	0.00417	1830.7	20.2	1845.9	15.1	1863.8	10.6	-0.8	-1.8	1863.8	10.6
17A_059	184.8	19.1	1.3183	0.05717	0.0012	0.59196	0.01263	0.07513	0.00105	467	6.3	472.1	9.5	498.1	8.3	-1.1	-6.2	467	6.3
17A_060	522.5	166.6	0.8198	0.13752	0.00168	5.14599	0.07167	0.27149	0.00344	1548.4	17.4	1843.7	15	2196.2	11	-16	-29.5
17A_061	66.6	25.9	0.7191	0.1116	0.00184	4.99071	0.0876	0.32445	0.00461	1811.4	22.4	1817.7	18.4	1825.6	14	-0.3	-0.8	1825.6	14
17A_062	351.2	NaN	1.6615	0.0534	0.00105	0.39361	0.00792	0.05348	0.00073	335.9	4.5	337	6.9	345.8	5.8	-0.3	-2.9	335.9	4.5
17A_063	247.8	17.8	0.5058	0.05431	0.00111	0.49424	0.01033	0.06603	0.00091	412.2	5.5	407.8	8.3	383.9	6.5	1.1	7.4	412.2	5.5
17A_064	2.8	NaN	0	-0.20694	3.78175	9.30972	152.635	-0.32641	2.64838	-2547.2	25345.6	2369	18333.9	NaN	NaN	-207.5	NaN
17A_065	301.6	25.3	0.7076	0.05688	0.00105	0.56626	0.0108	0.07223	0.00097	449.6	5.8	455.6	8.4	486.9	7.1	-1.3	-7.7	449.6	5.8
17A_066	196.1	NaN	1.5071	0.07829	0.00192	0.4565	0.0107	0.0423	0.00069	267.1	4.3	381.8	9.4	1154.2	16.9	-30.1	-76.9
17A_067	273.3	111.6	0.383	0.12494	0.00156	6.40582	0.09083	0.372	0.00475	2038.8	22.3	2033.1	15.7	2027.9	11	0.3	0.5	2027.9	11
17A_068	638	63.4	1.4109	0.05703	0.00087	0.55323	0.00908	0.07038	0.00091	438.4	5.5	447.1	7.2	492.7	6	-1.9	-11	438.4	5.5
17A_069	140.9	5.5	0.8831	0.05477	0.00185	0.24112	0.00791	0.03194	0.00053	202.7	3.3	219.3	7.4	402.8	11.2	-7.6	-49.7	202.7	3.3
17A_070	635.1	70.5	0.3756	0.06479	0.0009	0.94859	0.01449	0.10623	0.00136	650.8	7.9	677.4	9.3	767.5	7.5	-3.9	-15.2	650.8	7.9
17A_071	250.7	22.6	0.9733	0.0555	0.00109	0.55392	0.01114	0.07241	0.00099	450.7	6	447.6	8.7	432.4	6.9	0.7	4.2	450.7	6
17A_072	51.7	3.3	2.2716	0.0568	0.00296	0.30316	0.01517	0.03872	0.00082	244.9	5.1	268.9	13.3	483.8	20.1	-8.9	-49.4	244.9	5.1
17A_073	139.5	8.4	1.3313	0.05177	0.00161	0.31226	0.00954	0.04376	0.00069	276.1	4.3	275.9	8.4	275.3	7.5	0.1	0.3	276.1	4.3
17A_074	359	19.9	0.9197	0.05398	0.00111	0.33443	0.00701	0.04495	0.00062	283.4	3.8	292.9	6.3	370.2	6.4	-3.2	-23.4	283.4	3.8
17A_075	271.2	12.2	0.5432	0.05138	0.00124	0.28639	0.0069	0.04044	0.00058	255.6	3.6	255.7	6.3	257.9	5.5	-0.1	-0.9	255.6	3.6
17A_076	308	21.2	1.2487	0.0535	0.00112	0.37936	0.0081	0.05145	0.00071	323.4	4.4	326.6	7	350.1	6.2	-1	-7.6	323.4	4.4
17A_077	128.9	21.2	0.9763	0.06472	0.00126	1.16772	0.02336	0.13091	0.00183	793.1	10.4	785.6	13.1	765.2	10.5	1	3.6	793.1	10.4
17A_078	255.6	13.7	1.2808	0.05251	0.00129	0.28602	0.00699	0.03952	0.00057	249.9	3.5	255.4	6.4	307.7	6.5	-2.2	-18.8	249.9	3.5
17A_079	386.6	77.3	1.4197	0.06859	0.00097	1.34891	0.02087	0.1427	0.00184	859.9	10.4	867.1	11.2	886.4	8.4	-0.8	-3	859.9	10.4
17A_080	679	40.6	0.6097	0.05195	0.00084	0.38105	0.00656	0.05321	0.00069	334.2	4.2	327.8	5.8	283.2	4	1.9	18	334.2	4.2
17A_081	196.8	32.5	0.5111	0.07095	0.00114	1.45801	0.02482	0.1491	0.00198	895.9	11.1	913.2	12.6	956	10	-1.9	-6.3	895.9	11.1
17A_082	693.9	133.1	0.7445	0.07089	0.00091	1.58721	0.02291	0.16246	0.00205	970.4	11.4	965.2	11.2	954.2	7.9	0.5	1.7	970.4	11.4
17A_083	1.4	NaN	-18.7783	0	NaN	0	NaN	-7.81533	7.75464	NaN	-7334.9	0	NaN	NaN	NaN	NaN	NaN
17A_084	630.9	48	0.6477	0.05514	0.00085	0.50649	0.00839	0.06664	0.00086	415.9	5.2	416.1	6.9	417.9	5.3	0	-0.5	415.9	5.2
17A_085	169.9	13.6	0.6906	0.05557	0.00129	0.52284	0.01218	0.06826	0.00098	425.7	5.9	427	9.5	435.2	8.2	-0.3	-2.2	425.7	5.9
17A_086	457.4	20.8	1.153	0.05254	0.0011	0.24984	0.0053	0.0345	0.00047	218.7	2.9	226.4	5.1	309	5.6	-3.4	-29.2	218.7	2.9
17A_087	123.9	21.3	1.3818	0.0647	0.00128	1.10249	0.0224	0.12362	0.00173	751.4	9.9	754.6	12.9	764.6	10.6	-0.4	-1.7	751.4	9.9
17A_088	198.3	95.2	1.1392	0.14558	0.00188	7.32147	0.10608	0.36489	0.00472	2005.3	22.3	2151.4	16.3	2294.6	11.7	-6.8	-12.6	2294.6	11.7
17A_089	131	5	0.0426	0.16	0.00435	0.7411	0.0186	0.03361	0.00061	213.1	3.8	563	14.1	2455.7	25.1	-62.2	-91.3
17A_090	147.3	14.3	0.2375	0.07896	0.00156	1.03378	0.02071	0.09499	0.00135	585	7.9	720.8	12.6	1171.1	13.7	-18.8	-50
17A_091	1088.3	9	0.84	0.04876	0.00139	0.04623	0.0013	0.00688	0.0001	44.2	0.6	45.9	1.4	136.3	3.6	-3.7	-67.6	44.2	0.6
17A_092	263.4	90	0.6985	0.10235	0.00134	4.08455	0.05963	0.28956	0.00371	1639.3	18.5	1651.2	14.9	1667.2	10.7	-0.7	-1.7	1667.2	10.7
17A_093	2408.8	15.4	1.3132	0.04949	0.00117	0.03252	0.00077	0.00477	7e-05	30.7	0.4	32.5	0.9	171.1	3.7	-5.6	-82.1	30.7	0.4
17A_094	68	7.1	2.5449	0.05305	0.00199	0.43141	0.01577	0.05901	0.00104	369.6	6.3	364.2	12.7	330.9	10.6	1.5	11.7	369.6	6.3
17A_095	174.2	61.6	0.2049	0.11122	0.00149	5.23892	0.07805	0.34176	0.00444	1895.1	21.3	1859	15.9	1819.4	11.3	1.9	4.2	1819.4	11.3
17A_096	453.2	45.3	0.7562	0.05753	0.00091	0.67595	0.01135	0.08525	0.00111	527.4	6.6	524.3	8.4	511.9	6.4	0.6	3	527.4	6.6
17A_097	118.2	21.7	0.5644	0.075	0.00132	1.70565	0.03136	0.16501	0.00227	984.6	12.6	1010.7	14.3	1068.5	11.6	-2.6	-7.9	984.6	12.6
17A_098	-14.9	-3	-0.2616	1.47519	8.27587	17.5875	35.8813	0.0865	0.46585	534.8	2764	2967.4	7471.6	5778	5677.1	-82	-90.7
17A_099	280.4	241.8	0.2555	0.31647	0.00377	32.0735	0.43882	0.73532	0.00925	3553.2	34.4	3552.6	17.1	3552.8	11.7	0	0	3552.8	11.7
17A_100	210.3	7.7	0.561	0.05317	0.00152	0.24344	0.00683	0.03322	0.00051	210.7	3.2	221.2	6.5	336.1	8.2	-4.8	-37.3	210.7	3.2
17A_101	633	305.4	0.4214	0.15758	0.00189	9.43821	0.12934	0.43458	0.00543	2326.3	24.4	2381.6	15.9	2429.9	11.1	-2.3	-4.3	2429.9	11.1
17A_102	921.9	99.5	1.2796	0.06375	0.00088	0.70382	0.01066	0.08011	0.00102	496.8	6.1	541.1	7.9	733.3	7.2	-8.2	-32.3	496.8	6.1
17A_103	5.7	1802.4	13.627	0.84023	0.01092	343.331	6.1215	2.9647	0.05129	8879.5	83.4	5931.5	21.9	4991.5	13.1	49.7	77.9
17A_104	2863.4	167	0.164	0.19904	0.0169	1.41153	0.10224	0.05145	0.00264	323.4	16.2	893.8	59	2818.3	80.8	-63.8	-88.5
17A_105	8.5	-3.6	-1.0755	-0.04188	1.63539	0.78083	30.4654	-0.13528	0.22892	-937	1706.6	586	17405.6	NaN	NaN	-259.9	NaN
17A_106	205.3	113.9	0.645	0.21713	0.00269	14.5305	0.20377	0.48555	0.0062	2551.4	26.9	2785	16.9	2959.5	11.9	-8.4	-13.8	2959.5	11.9
17A_107	99.8	5	0.6902	0.0522	0.00193	0.31691	0.0114	0.04405	0.00075	277.9	4.6	279.5	9.9	294.2	9.4	-0.6	-5.5	277.9	4.6
17A_108	159.3	105.2	1.3013	0.16045	0.00206	10.3635	0.14932	0.46864	0.00605	2477.6	26.6	2467.8	16.9	2460.4	11.9	0.4	0.7	2460.4	11.9
17A_109	214.5	3.9	0.5896	0.04609	0.00196	0.10218	0.00422	0.01609	0.00028	102.9	1.8	98.8	4.3	2.3	0.1	4.2	4318.4	102.9	1.8
17A_110	168.5	14.1	1.4066	0.05458	0.00134	0.45304	0.01108	0.06023	0.00088	377	5.4	379.4	9	395.1	8	-0.6	-4.6	377	5.4
17A_111	896.4	30.7	0.4926	0.04975	0.00089	0.21763	0.00403	0.03174	0.00042	201.4	2.6	199.9	4	183.3	3	0.7	9.9	201.4	2.6
17A_112	191.9	21	1.0985	0.0589	0.00118	0.69012	0.01413	0.08502	0.00118	526	7	532.9	10.1	563.4	8.7	-1.3	-6.6	526	7
17A_113	874.4	44.5	0.8078	0.05762	0.00101	0.33572	0.0061	0.04228	0.00056	267	3.5	293.9	5.6	515.3	7.1	-9.2	-48.2	267	3.5
17A_114	55.2	3	1.0394	0.05087	0.00257	0.2993	0.01461	0.04269	0.00087	269.5	5.4	265.9	12.7	234.9	10.6	1.4	14.7	269.5	5.4
17A_115	1307.8	579.1	0.0203	0.15055	0.0018	9.16442	0.12508	0.44167	0.00549	2358.1	24.5	2354.6	15.8	2352.2	10.9	0.2	0.3	2352.2	10.9
17A_116	165	13.2	0.407	0.05856	0.0013	0.60966	0.01361	0.07554	0.00107	469.4	6.4	483.3	10.1	550.8	9.4	-2.9	-14.8	469.4	6.4
17A_117	1074.1	45.3	1.3189	0.06206	0.00109	0.27301	0.00496	0.03192	0.00042	202.6	2.6	245.1	4.8	676.2	8.7	-17.4	-70
17A_118	1102.4	50.7	0.9041	0.05062	0.00081	0.26358	0.00447	0.03778	0.00049	239.1	3	237.5	4.4	223.6	3.2	0.6	6.9	239.1	3
17A_119	127.4	8.6	2.2527	0.04789	0.00169	0.26839	0.00927	0.04066	0.00067	256.9	4.2	241.4	8.4	93.8	3.2	6.4	173.8
17A_120	0	NaN	-Inf	0.13881	0.78596	-Inf	NaN	-Inf	NaN	NaN	NaN	NaN	NaN	2212.4	5098.6	NaN	NaN
17A_121	348.4	108	0.5057	0.10926	0.00141	4.20671	0.06069	0.27935	0.00355	1588.1	17.9	1675.3	14.9	1787.1	10.8	-5.2	-11.1	1787.1	10.8
17A_122	361.8	18	0.7631	0.05594	0.00122	0.32848	0.00721	0.0426	0.0006	268.9	3.7	288.4	6.5	450	7.9	-6.8	-40.2	268.9	3.7
17A_123	139.5	95.9	1.4107	0.16273	0.00211	10.7501	0.15614	0.47932	0.00621	2524.3	27.1	2501.8	17	2484.2	12	0.9	1.6	2484.2	12
17A_124	189.8	9.2	0.4246	0.05272	0.00141	0.33702	0.00892	0.04638	0.00069	292.3	4.3	294.9	7.8	316.8	7.3	-0.9	-7.7	292.3	4.3
17A_125	464.5	49.9	0.8548	0.05751	0.00091	0.70904	0.01194	0.08946	0.00116	552.3	6.9	544.2	8.6	511.1	6.4	1.5	8.1	552.3	6.9
17A_126	1181.7	95.7	0.7571	0.05596	0.00078	0.5379	0.00822	0.06975	0.00088	434.6	5.3	437	6.7	450.8	5.1	-0.5	-3.6	434.6	5.3
17A_127	46.7	6.9	0.9307	0.06294	0.0017	1.04993	0.02818	0.12103	0.0019	736.5	10.9	728.8	16.2	706.2	13.7	1	4.3	736.5	10.9
17A_128	198.3	44.5	1.4631	0.07301	0.00118	1.60215	0.02736	0.15921	0.00211	952.4	11.7	971	13.1	1014.2	10.4	-1.9	-6.1	952.4	11.7
17A_129	1928	268.5	0.2759	0.34464	0.05151	6.25431	0.78172	0.13167	0.0137	797.4	78	2012.1	159.4	3683.5	147.7	-60.4	-78.4
17A_130	-26.9	NaN	7.4905	0.85976	0.1257	202.356	31.5067	1.70769	0.30458	6421.2	725.1	5396.7	233	5024.1	147.4	19	27.8
17A_131	1013.9	78.2	0.4775	0.05676	0.00081	0.56291	0.0087	0.07195	0.00091	447.9	5.5	453.4	7	482.2	5.5	-1.2	-7.1	447.9	5.5
17A_132	383.1	64.7	0.349	0.07168	0.00102	1.60044	0.02471	0.162	0.00208	967.9	11.5	970.4	12	976.9	8.9	-0.3	-0.9	967.9	11.5
17A_133	310.8	108.4	0.2696	0.11332	0.00147	5.20986	0.07509	0.33356	0.00424	1855.6	20.5	1854.2	15.5	1853.3	11	0.1	0.1	1853.3	11
17A_134	109.7	18.6	0.9578	0.0673	0.00137	1.26842	0.02635	0.13675	0.00194	826.3	11	831.7	14.1	847.1	11.7	-0.7	-2.5	826.3	11
17A_135	418.5	NaN	1.638	0.05242	0.00103	0.35653	0.00715	0.04935	0.00067	310.5	4.1	309.6	6.4	303.8	5.2	0.3	2.2	310.5	4.1
17A_136	63	9.7	0.651	0.07098	0.00178	1.31918	0.03277	0.13484	0.00209	815.4	11.9	854.2	17	956.8	15.5	-4.5	-14.8	815.4	11.9
17A_137	4865	165.3	0.1898	0.05174	0.00068	0.24935	0.00363	0.03497	0.00044	221.6	2.7	226	3.7	273.9	3.2	-2	-19.1	221.6	2.7
17A_138	-573.5	NaN	2.7364	0.35669	0.09869	107.606	46.4242	2.18883	0.91913	7475.6	1858.1	4759.8	505.9	3735.8	273.8	57.1	100.1
17A_139	633	109.9	0.5151	0.07075	0.00095	1.55129	0.02284	0.15908	0.00201	951.7	11.2	951	11.4	950.2	8.3	0.1	0.2	951.7	11.2
17A_140	120.4	7.1	0.7445	0.05533	0.00147	0.38891	0.0102	0.051	0.00076	320.7	4.7	333.6	8.7	425.6	9.2	-3.9	-24.7	320.7	4.7
17A_141	421.3	154.9	0.3966	0.1131	0.00144	5.24816	0.07467	0.33667	0.00425	1870.6	20.5	1860.5	15.3	1849.8	10.8	0.5	1.1	1849.8	10.8
17A_142	128.9	12.5	2.0837	0.05262	0.00147	0.43759	0.01209	0.06034	0.00092	377.7	5.6	368.6	9.8	312.4	7.5	2.5	20.9	377.7	5.6
17A_143	343.4	33.9	0.8955	0.07289	0.0013	0.79965	0.01471	0.0796	0.00108	493.7	6.4	596.6	10.1	1010.9	11.4	-17.2	-51.2
17A_144	899.9	351.1	0.2613	0.14642	0.00191	7.5729	0.10977	0.37525	0.00481	2054.1	22.5	2181.7	16.4	2304.5	11.9	-5.8	-10.9	2304.5	11.9
17A_145	175.6	4	1.392	0.05243	0.00271	0.11948	0.00592	0.01654	0.00034	105.8	2.2	114.6	6	304.2	13.6	-7.7	-65.2	105.8	2.2
17A_146	469.4	20.4	0.5089	0.04958	0.00103	0.27482	0.00577	0.04022	0.00055	254.2	3.4	246.5	5.4	175.4	3.3	3.1	45	254.2	3.4
17A_147	126.7	5.2	0.4554	0.05155	0.0018	0.27592	0.00936	0.03883	0.00064	245.6	4	247.4	8.5	265.5	8.2	-0.7	-7.5	245.6	4
17A_148	764.7	31.9	0.4554	0.05044	0.00088	0.27255	0.00496	0.03921	0.00051	247.9	3.2	244.7	4.7	215.3	3.4	1.3	15.1	247.9	3.2
17A_149	31.2	19.3	2.3709	0.11817	0.00222	6.01771	0.11784	0.36949	0.00564	2027	26.5	1978.4	21.1	1928.7	16.2	2.5	5.1
17A_150	-412.1	NaN	1.1088	0.50304	0.11663	42.5645	10.1419	0.61393	0.09774	3085.7	390.4	3832.3	279	4250.1	231.8	-19.5	-27.4
17A_151	744.2	168	0.0975	0.08621	0.0011	2.76108	0.03938	0.23236	0.00291	1346.9	15.2	1345.1	13.3	1342.9	9.5	0.1	0.3	1342.9	9.5
17A_152	236.5	51.7	4.4695	0.06025	0.00111	0.77643	0.01475	0.09351	0.00126	576.3	7.4	583.4	10.1	612.6	8.5	-1.2	-5.9	576.3	7.4
17A_153	162.1	11.6	0.597	0.05448	0.00132	0.48706	0.0118	0.06487	0.00094	405.2	5.7	402.9	9.4	390.9	7.9	0.6	3.6	405.2	5.7
17A_154	439.7	34	0.5862	0.0557	0.00095	0.53849	0.00961	0.07014	0.00092	437	5.5	437.4	7.6	440.4	6.1	-0.1	-0.8	437	5.5
17A_155	204.6	82.2	1.1074	0.1123	0.00153	4.80117	0.0718	0.31019	0.004	1741.6	19.7	1785.1	15.8	1837	11.6	-2.4	-5.2	1837	11.6
17A_156	257	22.5	0.3691	0.05676	0.00107	0.66034	0.01277	0.08441	0.00114	522.4	6.8	514.8	9.4	482.2	7.2	1.5	8.3	522.4	6.8
17A_157	432.6	21.5	0.7666	0.05567	0.00111	0.3282	0.00666	0.04278	0.00058	270	3.6	288.2	6.1	439.2	7.1	-6.3	-38.5	270	3.6
17A_158	1496.8	56.1	0.4304	0.05197	0.00086	0.25721	0.00445	0.03591	0.00046	227.4	2.9	232.4	4.3	284.1	4.1	-2.1	-19.9	227.4	2.9
17A_159	307.3	48.4	1.2043	0.06711	0.00107	1.11692	0.01887	0.12075	0.00158	734.9	9.1	761.5	11.1	841.2	9.1	-3.5	-12.6	734.9	9.1
17A_160	51	8.2	0.772	0.06776	0.00183	1.29378	0.03457	0.13853	0.00221	836.3	12.5	843	18	861.2	15.7	-0.8	-2.9	836.3	12.5
17A_161	853.2	44.3	0.7377	0.05672	0.00095	0.3534	0.0062	0.04521	0.00059	285	3.6	307.3	5.6	480.7	6.4	-7.2	-40.7	285	3.6
17A_162	275.4	15	0.7615	0.0515	0.00122	0.33139	0.00783	0.04669	0.00066	294.2	4.1	290.6	7	263.3	5.5	1.2	11.7	294.2	4.1
17A_163	718.7	183.9	0.3053	0.08998	0.00115	3.05831	0.04356	0.2466	0.00309	1420.9	16	1422.3	13.7	1425.1	9.8	-0.1	-0.3	1425.1	9.8
1 fine
G001	74	5.1	0.502	0.06292	0.00154	0.5612	0.01341	0.0647	0.00091	404.1	5.5	452.3	10.3	705.5	12.4	-10.6	-42.7	404.1	5.5
G002	82.6	15.2	1.4923	0.07069	0.00121	1.31671	0.02283	0.13513	0.00171	817.1	9.7	853.1	12.3	948.5	10.6	-4.2	-13.9	817.1	9.7
G003	0	NaN	NaN	-0.59238	0.91235	-Inf	NaN	Inf	NaN	Inf	NaN	NaN	NaN	NaN	NaN	NaN	NaN
G004	607.8	20.1	0.3732	0.05335	0.00084	0.2368	0.00381	0.0322	0.00039	204.3	2.4	215.8	3.9	343.7	4.6	-5.3	-40.6	204.3	2.4
G005	519.1	78	0.1208	0.07364	0.00086	1.58402	0.01992	0.15604	0.00179	934.7	10	964	10.2	1031.6	7.6	-3	-9.4	934.7	10
G006	482.5	19.2	0.3581	0.06058	0.00094	0.3229	0.0051	0.03866	0.00047	244.5	2.9	284.1	4.9	624.4	7.2	-13.9	-60.8	244.5	2.9
G007	82	35.1	0.7695	0.11493	0.00143	5.71117	0.07636	0.36049	0.00433	1984.5	20.5	1933.1	14.9	1878.8	10.6	2.7	5.6
G008	686.4	229.3	0.0794	0.12341	0.00134	5.77514	0.06913	0.33947	0.00387	1884.1	18.6	1942.7	13.6	2006.1	9.5	-3	-6.1	2006.1	9.5
G009	935.6	12.7	0.8201	0.05369	0.00102	0.08593	0.00163	0.01161	0.00014	74.4	0.9	83.7	1.8	358.1	5.7	-11.1	-79.2	74.4	0.9
G010	191.3	19.1	0.2826	0.05292	0.00089	0.72376	0.01252	0.09921	0.0012	609.8	7	552.9	8.8	325.4	4.7	10.3	87.4
G011	106	62.7	0.5646	0.17813	0.00204	12.4137	0.1554	0.50552	0.00597	2637.5	25.6	2636.2	15.5	2635.5	10.8	0	0.1	2635.5	10.8
G012	156.6	23.3	0.8046	0.06882	0.00099	1.21348	0.01809	0.1279	0.00154	775.9	8.8	806.8	10.4	893.3	8.5	-3.8	-13.1	775.9	8.8
G013	94	4.8	0.6275	0.05264	0.00145	0.3381	0.00913	0.04659	0.00066	293.6	4.1	295.7	7.9	313.3	7.4	-0.7	-6.3	293.6	4.1
G014	337.9	110.1	0.4485	0.10866	0.00122	4.51424	0.05546	0.30136	0.00348	1698	17.2	1733.6	13.4	1777.1	9.4	-2.1	-4.4	1777.1	9.4
G015	160.6	13.2	0.609	0.0554	0.00099	0.56901	0.01027	0.07451	0.00093	463.3	5.6	457.4	8	428.4	6.2	1.3	8.1	463.3	5.6
G016	195.3	67.1	0.6327	0.11171	0.0013	4.68148	0.05918	0.30399	0.00355	1711.1	17.5	1763.9	13.8	1827.4	9.9	-3	-6.4	1827.4	9.9
G017	73.3	26	1.0857	0.09689	0.00133	3.7505	0.05403	0.28077	0.00345	1595.2	17.4	1582.2	14.8	1565.1	11	0.8	1.9	1565.1	11
G018	331.9	125.3	0.6639	0.12121	0.00135	5.51623	0.06735	0.33009	0.00381	1838.8	18.5	1903.1	13.8	1974.1	9.7	-3.4	-6.9	1974.1	9.7
G019	475.8	77.4	0.2134	0.07233	0.00085	1.63571	0.0207	0.16404	0.0019	979.2	10.5	984.1	10.4	995.2	7.5	-0.5	-1.6	979.2	10.5
G020	437.8	17.1	0.3007	0.05085	0.00084	0.27351	0.00459	0.03902	0.00047	246.8	2.9	245.5	4.5	234	3.5	0.5	5.4	246.8	2.9
G021	176.6	23.6	0.4054	0.06312	0.00091	1.11571	0.01667	0.1282	0.00154	777.6	8.8	760.9	10	712.3	7.4	2.2	9.2	777.6	8.8
G022	237.9	11.8	0.3538	0.05133	0.00098	0.34294	0.00655	0.04846	0.00061	305.1	3.8	299.4	5.9	255.7	4.3	1.9	19.3	305.1	3.8
G023	269.9	36.7	0.5579	0.06746	0.00089	1.15724	0.01608	0.12443	0.00147	756	8.4	780.7	9.6	852	7.6	-3.2	-11.3	756	8.4
G024	80.6	3.9	0.9525	0.04909	0.00162	0.26825	0.00866	0.03964	0.00059	250.6	3.7	241.3	7.8	152.1	4.7	3.9	64.7	250.6	3.7
G025	379.2	146.9	0.3969	0.13678	0.00151	6.7883	0.08234	0.35997	0.00415	1982	19.7	2084.2	14.1	2186.8	9.9	-4.9	-9.4	2186.8	9.9
G026	157.3	8	0.9382	0.05177	0.00118	0.3035	0.00686	0.04252	0.00056	268.4	3.5	269.1	6.2	275.3	5.5	-0.3	-2.5	268.4	3.5
G027	338.5	26.4	0.7117	0.05572	0.00083	0.5286	0.00812	0.06881	0.00083	429	5	430.9	6.7	441.2	5.3	-0.4	-2.8	429	5
G028	250.6	89.4	0.9848	0.13624	0.00154	5.73776	0.07097	0.30546	0.00356	1718.3	17.6	1937.1	14	2179.9	10.1	-11.3	-21.2
G029	491.8	118.6	0.6627	0.084	0.00096	2.46965	0.03065	0.21324	0.00246	1246.1	13.1	1263.2	11.7	1292.6	8.4	-1.4	-3.6	1292.6	8.4
G030	74.6	17.9	0.5709	0.11093	0.00156	3.30941	0.04848	0.21639	0.0027	1262.8	14.3	1483.3	14.7	1814.7	11.9	-14.9	-30.4
G031	315.2	55.1	0.2272	0.07264	0.00089	1.75691	0.02299	0.17541	0.00205	1041.9	11.2	1029.7	11	1003.9	7.8	1.2	3.8	1041.9	11.2
G032	219.9	10.3	0.5776	0.052	0.00106	0.30886	0.00625	0.04308	0.00055	271.9	3.4	273.3	5.8	285.4	5.1	-0.5	-4.7	271.9	3.4
G033	333.2	56.4	0.4747	0.07046	0.00087	1.53763	0.02026	0.15828	0.00185	947.2	10.3	945.6	10.5	941.8	7.6	0.2	0.6	947.2	10.3
G034	140.6	9.9	0.5184	0.05643	0.00111	0.51267	0.01005	0.06589	0.00085	411.3	5.1	420.2	8.1	469.3	7.4	-2.1	-12.4	411.3	5.1
G035	86.6	44.9	0.6885	0.15958	0.00189	9.69016	0.12461	0.44043	0.00529	2352.6	23.7	2405.8	15.5	2451.2	11	-2.2	-4	2451.2	11
G036	110	8.4	0.615	0.05769	0.00119	0.55202	0.01129	0.0694	0.00091	432.5	5.5	446.3	8.8	518	8.4	-3.1	-16.5	432.5	5.5
G037	359.9	33.8	0.661	0.05789	0.00079	0.66891	0.00956	0.0838	0.00099	518.8	5.9	520	7.3	525.6	5.6	-0.2	-1.3	518.8	5.9
G038	221.9	134.2	1.0006	0.16221	0.0018	10.5496	0.12904	0.47171	0.0055	2491.1	24.1	2484.3	14.9	2478.8	10.3	0.3	0.5	2478.8	10.3
G039	240.6	28.5	1.5936	0.05758	0.00088	0.67257	0.01062	0.08472	0.00103	524.2	6.1	522.3	8	513.8	6.2	0.4	2	524.2	6.1
G040	817	121.6	0.0632	0.0694	0.00079	1.50685	0.01871	0.15747	0.00182	942.7	10.1	933.2	9.9	910.7	6.8	1	3.5	942.7	10.1
G041	183.3	32.8	0.4343	0.07357	0.00097	1.71819	0.02405	0.16938	0.00203	1008.7	11.2	1015.3	11.4	1029.7	8.5	-0.7	-2	1008.7	11.2
G042	593.8	42.4	0.4662	0.05568	0.00074	0.52051	0.00727	0.06781	0.0008	422.9	4.8	425.5	6.2	439.6	4.7	-0.6	-3.8	422.9	4.8
G043	419.2	117.6	0.0268	0.11068	0.00124	4.47049	0.05487	0.29295	0.0034	1656.3	17	1725.5	13.4	1810.6	9.5	-4	-8.5	1810.6	9.5
G044	248.6	84.5	0.4392	0.10555	0.00121	4.57623	0.05744	0.31444	0.00368	1762.5	18	1744.9	13.7	1723.9	9.5	1	2.2	1723.9	9.5
G045	177.9	25.5	0.9077	0.06285	0.00094	1.04549	0.01616	0.12064	0.00147	734.2	8.5	726.6	10	703.2	7.6	1	4.4	734.2	8.5
G046	168.6	24.4	0.3146	0.06655	0.00096	1.31066	0.0196	0.14285	0.00173	860.8	9.8	850.4	10.8	823.7	8.1	1.2	4.5	860.8	9.8
G047	206.6	81.4	0.9641	0.11318	0.00132	5.02544	0.06361	0.32204	0.00379	1799.7	18.5	1823.6	14	1851.1	9.9	-1.3	-2.8	1851.1	9.9
G048	627.1	365.2	0.9267	0.1637	0.00177	10.5525	0.12655	0.46752	0.00539	2472.7	23.7	2484.5	14.7	2494.2	10	-0.5	-0.9	2494.2	10
G049	602.4	371.7	0.0875	0.28856	0.00311	24.6283	0.29401	0.619	0.00713	3105.9	28.4	3293.6	15.4	3409.9	10.6	-5.7	-8.9	3409.9	10.6
G050	183.9	13.3	0.5251	0.0548	0.00099	0.51077	0.00931	0.0676	0.00085	421.7	5.1	419	7.6	404.1	6	0.6	4.4	421.7	5.1
G051	228.6	24.6	0.5942	0.0679	0.00098	0.91923	0.01375	0.09819	0.00119	603.8	7	662	9.2	865.5	8.4	-8.8	-30.2	603.8	7
G052	619.1	53.4	0.375	0.06647	0.00083	0.76557	0.01018	0.08354	0.00098	517.2	5.8	577.2	7.5	821.2	7	-10.4	-37	517.2	5.8
G053	5027.4	2004.6	0.0206	0.12686	0.00206	6.954	0.11762	0.39757	0.00559	2157.8	25.8	2105.6	19.1	2054.9	14.3	2.5	5
G054	948.3	31	0.5198	0.0502	0.00073	0.2127	0.0032	0.03073	0.00037	195.1	2.3	195.8	3.4	204.3	2.7	-0.4	-4.5	195.1	2.3
G055	341.2	29	1.077	0.05423	0.0008	0.51644	0.00789	0.06906	0.00083	430.5	5	422.8	6.6	380.6	4.7	1.8	13.1	430.5	5
G056	465.8	20.1	0.5761	0.05156	0.00083	0.28311	0.00466	0.03982	0.00049	251.7	3	253.1	4.5	265.9	3.8	-0.6	-5.4	251.7	3
G057	125.3	21.5	1.1383	0.0661	0.00102	1.25035	0.01995	0.13719	0.0017	828.8	9.6	823.6	11.2	809.5	8.6	0.6	2.4	828.8	9.6
G058	59.3	11	0.7432	0.1026	0.00169	2.32451	0.03883	0.16432	0.00217	980.7	12	1219.8	15	1671.7	13.5	-19.6	-41.3
G059	281.9	104.4	0.5026	0.11261	0.00128	5.21863	0.06501	0.33611	0.00394	1867.9	19	1855.7	13.9	1842	9.7	0.7	1.4	1842	9.7
G060	203.3	21.4	1.2018	0.05847	0.00091	0.66913	0.01076	0.083	0.00102	514	6.1	520.2	8.1	547.4	6.6	-1.2	-6.1	514	6.1
G061	88	50	0.7903	0.1592	0.00187	10.2604	0.13194	0.46744	0.00563	2472.3	24.7	2458.5	15.6	2447.2	10.9	0.6	1	2447.2	10.9
G062	129.9	6	0.3847	0.05281	0.00127	0.3274	0.00772	0.04496	0.00062	283.5	3.8	287.6	6.9	320.6	6.6	-1.4	-11.6	283.5	3.8
G063	24.7	7.9	1.0733	0.10112	0.00191	3.57764	0.06817	0.25659	0.00367	1472.4	18.8	1544.6	18.8	1644.8	15.4	-4.7	-10.5	1644.8	15.4
G064	187.9	29	0.1089	0.01745	0.00076	0.38197	0.01671	0.15876	0.00191	949.9	10.6	328.5	12.7	NaN	NaN	189.2	NaN
G065	585.1	95.7	0.1206	0.0725	0.00084	1.69617	0.02136	0.16967	0.00198	1010.3	10.9	1007.1	10.5	1000	7.4	0.3	1	1010.3	10.9
G066	179.3	12.7	0.4236	0.05547	0.001	0.52084	0.00947	0.0681	0.00086	424.7	5.2	425.7	7.7	431.2	6.3	-0.2	-1.5	424.7	5.2
G067	665.1	28.5	0.4186	0.04934	0.00073	0.28149	0.00432	0.04138	0.0005	261.4	3.1	251.8	4.3	164	2.2	3.8	59.4	261.4	3.1
G068	53.3	15	0.5487	0.09785	0.00147	3.4594	0.054	0.25641	0.0033	1471.4	16.9	1518	15.6	1583.5	12	-3.1	-7.1	1583.5	12
G069	481.1	41.5	0.4975	0.12745	0.00157	1.37418	0.01801	0.0782	0.00093	485.4	5.6	878	10.1	2063.1	10.9	-44.7	-76.5
G070	176.6	13	0.4935	0.05754	0.00101	0.54948	0.00975	0.06925	0.00087	431.6	5.2	444.7	7.8	512.3	7.1	-2.9	-15.7	431.6	5.2
G071	231.9	15.9	0.3444	0.05588	0.00092	0.52184	0.00876	0.06773	0.00084	422.5	5.1	426.4	7.2	447.6	6	-0.9	-5.6	422.5	5.1
G072	268.6	19.2	0.3675	0.05368	0.00085	0.51822	0.0084	0.07002	0.00086	436.3	5.2	424	6.9	357.6	4.8	2.9	22	436.3	5.2
G073	316.5	15.7	0.8587	0.05033	0.00089	0.29688	0.00533	0.04278	0.00053	270	3.3	264	5	210.3	3.4	2.3	28.4	270	3.3
G074	366.5	15.5	0.6672	0.04937	0.00087	0.2592	0.00463	0.03808	0.00047	240.9	2.9	234	4.5	165.4	2.7	2.9	45.6	240.9	2.9
G075	114.6	58.5	1.9819	0.11043	0.00137	5.0271	0.06727	0.33016	0.004	1839.2	19.4	1823.9	14.7	1806.5	10.5	0.8	1.8	1806.5	10.5
G076	27.3	1.4	0.1081	0.27747	0.00993	1.74597	0.0552	0.04564	0.00103	287.7	6.3	1025.7	27.3	3348.8	35	-72	-91.4
G077	391.8	76.6	2.0809	0.07356	0.00092	1.28	0.0171	0.1262	0.0015	766.2	8.6	836.9	9.8	1029.4	8.1	-8.4	-25.6	766.2	8.6
G078	475.1	15.3	0.212	0.04939	0.00083	0.22623	0.0039	0.03322	0.00041	210.7	2.6	207.1	3.9	166.4	2.6	1.7	26.6	210.7	2.6
G079	137.3	38.9	0.4082	0.04836	0.00067	1.74021	0.02562	0.26097	0.00315	1494.8	16.1	1023.5	11.8	116.9	1.5	46	1178.5
G080	168.6	32.5	0.3115	0.08471	0.00109	2.21213	0.03045	0.1894	0.00229	1118.1	12.4	1184.9	12.3	1308.9	9.5	-5.6	-14.6	1308.9	9.5
G081	100	8.9	0.6448	0.05781	0.00117	0.64649	0.01309	0.08111	0.00107	502.7	6.4	506.3	9.6	522.6	8.3	-0.7	-3.8	502.7	6.4
G082	137.3	70.9	0.5132	0.15509	0.00179	9.71343	0.1233	0.45426	0.00543	2414.2	24.1	2408	15.3	2402.8	10.6	0.3	0.5	2402.8	10.6
G083	164.6	47.4	0.8274	0.08692	0.00109	2.93961	0.03974	0.24529	0.00295	1414.1	15.3	1392.2	13.2	1358.7	9.4	1.6	4.1	1358.7	9.4
G084	489.1	18.8	0.2894	0.05254	0.00083	0.27934	0.00455	0.03856	0.00047	243.9	2.9	250.1	4.4	309	4.2	-2.5	-21.1	243.9	2.9
G085	255.2	72.2	0.6882	0.08933	0.00107	3.06967	0.03993	0.24925	0.00296	1434.6	15.3	1425.2	12.9	1411.2	9.1	0.7	1.7	1411.2	9.1
G086	1034.9	34.4	0.1531	0.07386	0.00096	0.3497	0.00483	0.03434	0.00041	217.7	2.6	304.5	4.6	1037.6	8.4	-28.5	-79
G087	89.3	6.4	1.0152	0.05382	0.00139	0.43993	0.01117	0.05928	0.00083	371.2	5.1	370.2	9.1	363.5	7.9	0.3	2.1	371.2	5.1
G088	453.8	86.1	0.45	0.07326	0.00087	1.81282	0.02338	0.17948	0.00212	1064.1	11.6	1050.1	11	1021.2	7.6	1.3	4.2	1064.1	11.6
G089	255.9	20.6	0.8801	0.05255	0.00087	0.49359	0.00835	0.06812	0.00085	424.8	5.1	407.4	7	309.4	4.4	4.3	37.3	424.8	5.1
G090	527.8	21.9	0.5972	0.05219	0.00081	0.27488	0.0044	0.0382	0.00047	241.7	2.9	246.6	4.3	293.7	4	-2	-17.7	241.7	2.9
G091	126.6	8.4	0.259	0.05805	0.00114	0.53813	0.01054	0.06724	0.00088	419.5	5.3	437.2	8.4	531.6	8.1	-4	-21.1	419.5	5.3
G092	114.6	43.5	0.6188	0.10897	0.00135	5.03156	0.06747	0.33491	0.00407	1862.1	19.7	1824.6	14.7	1782.3	10.4	2.1	4.5	1782.3	10.4
G093	509.1	77.8	0.1568	0.06796	0.00081	1.47476	0.01912	0.15739	0.00186	942.3	10.4	920.1	10.2	867.3	7	2.4	8.6	942.3	10.4
G094	125.3	41.3	0.4278	0.10341	0.00128	4.37942	0.05849	0.30719	0.00372	1726.9	18.3	1708.5	14.3	1686.2	10.2	1.1	2.4	1686.2	10.2
G095	130.6	29.4	0.6523	0.07728	0.00105	2.14662	0.03082	0.20148	0.00247	1183.3	13.3	1164	12.7	1128.4	9.3	1.7	4.9	1128.4	9.3
G096	124	6.2	0.7466	0.04986	0.00125	0.30005	0.00739	0.04365	0.0006	275.4	3.7	266.4	6.7	188.5	4.3	3.4	46.1	275.4	3.7
G097	323.2	120.2	0.254	0.12103	0.00137	5.97349	0.07474	0.35801	0.00422	1972.7	20	1972	14.2	1971.5	9.8	0	0.1	1971.5	9.8
G098	179.9	7.4	0.4624	0.04783	0.00107	0.25854	0.00573	0.0392	0.00052	247.9	3.2	233.5	5.4	90.9	1.9	6.2	172.8
G099	153.3	13.1	1.1567	0.05315	0.00098	0.50193	0.00934	0.0685	0.00088	427.1	5.3	413	7.6	335.2	5.3	3.4	27.4	427.1	5.3
G100	275.2	10.4	0.6296	0.04868	0.001	0.23203	0.00475	0.03458	0.00045	219.1	2.8	211.9	4.7	132.4	2.6	3.4	65.5	219.1	2.8
G101	152.6	60.3	0.5624	0.11678	0.00141	5.67298	0.07439	0.35239	0.00425	1946	20.3	1927.3	14.7	1907.5	10.4	1	2	1907.5	10.4
G102	215.9	25	0.7118	0.05986	0.0009	0.84932	0.01323	0.10292	0.00127	631.5	7.4	624.3	9.1	598.5	6.8	1.2	5.5	631.5	7.4
G103	161.3	55.4	0.5168	0.10845	0.00132	4.67398	0.06165	0.31262	0.00377	1753.6	18.5	1762.6	14.3	1773.5	10.2	-0.5	-1.1	1773.5	10.2
G104	168.6	7.9	0.6122	0.05311	0.00125	0.31478	0.00735	0.043	0.00058	271.4	3.6	277.9	6.6	333.5	6.7	-2.3	-18.6	271.4	3.6
G105	78.6	5	0.9326	0.0518	0.00152	0.37876	0.01083	0.05304	0.00079	333.2	4.8	326.1	9.2	276.6	7.1	2.2	20.5	333.2	4.8
G106	201.3	73	0.2593	0.1109	0.00132	5.32054	0.06902	0.34802	0.00417	1925.1	19.9	1872.2	14.4	1814.2	10.1	2.8	6.1
G107	453.2	61.4	0.181	0.06712	0.00085	1.28197	0.01748	0.13855	0.00166	836.5	9.4	837.7	9.9	841.5	7.2	-0.2	-0.6	836.5	9.4
G108	541.1	202.5	0.1911	0.11955	0.00135	6.00638	0.07498	0.36447	0.0043	2003.3	20.3	1976.8	14.2	1949.5	9.8	1.3	2.8	1949.5	9.8
G109	84.6	32.4	0.8934	0.11809	0.00159	5.17402	0.07404	0.31784	0.00401	1779.2	19.6	1848.4	15.7	1927.5	11.6	-3.7	-7.7	1927.5	11.6
G110	109.3	6.4	0.7838	0.05086	0.0012	0.36014	0.00839	0.05137	0.0007	322.9	4.3	312.3	7.3	234.5	4.9	3.4	37.7	322.9	4.3
G111	47.3	6.9	0.522	0.06428	0.00136	1.21402	0.0257	0.137	0.0019	827.7	10.8	807	14.1	750.9	11.2	2.6	10.2	827.7	10.8
G112	172.6	15.3	0.155	0.05622	0.00089	0.71421	0.0117	0.09216	0.00115	568.3	6.8	547.2	8.5	461.1	5.9	3.8	23.3	568.3	6.8
G113	424.5	64	0.315	0.06943	0.00085	1.42295	0.01883	0.14869	0.00177	893.6	9.9	898.6	10.2	911.5	7.4	-0.6	-2	893.6	9.9
G114	60	9	0.6217	0.06542	0.00123	1.22301	0.02321	0.13563	0.00181	819.9	10.3	811.2	12.9	787.9	10.3	1.1	4.1	819.9	10.3
G115	211.9	104	0.3494	0.15939	0.00183	9.92797	0.12592	0.45186	0.0054	2403.5	24	2428.1	15.3	2449.2	10.6	-1	-1.9	2449.2	10.6
G116	767	29.5	0.3264	0.06944	0.00094	0.36123	0.00518	0.03774	0.00046	238.8	2.9	313.1	4.9	911.8	8.1	-23.7	-73.8
G117	959.6	312	0.1874	0.11081	0.00125	4.90898	0.06112	0.32139	0.00378	1796.5	18.4	1803.8	13.7	1812.7	9.5	-0.4	-0.9	1812.7	9.5
G118	197.3	14.5	0.6293	0.0555	0.00093	0.51519	0.00879	0.06735	0.00085	420.2	5.1	421.9	7.2	432.4	5.9	-0.4	-2.8	420.2	5.1
G119	213.9	23.6	1.5446	0.05376	0.00086	0.60125	0.00989	0.08113	0.00101	502.9	6	478	7.7	361	4.9	5.2	39.3
G120	113.3	8.1	0.4959	0.05084	0.00106	0.47625	0.00993	0.06796	0.0009	423.9	5.4	395.5	8.1	233.6	4.4	7.2	81.5
G121	171.9	11.5	0.345	0.05511	0.001	0.5053	0.00926	0.06652	0.00085	415.2	5.1	415.3	7.6	416.7	6.2	0	-0.4	415.2	5.1
G122	143.9	9.5	0.1803	0.06083	0.00109	0.56947	0.01034	0.06792	0.00088	423.6	5.3	457.7	8.1	633.2	8.4	-7.4	-33.1	423.6	5.3
G123	315.2	162.5	0.454	0.15658	0.00179	9.90226	0.12483	0.45882	0.00545	2434.3	24.1	2425.7	15.2	2419.1	10.5	0.4	0.6	2419.1	10.5
G124	227.9	108.3	0.5668	0.15281	0.00176	8.85983	0.11276	0.42064	0.00503	2263.4	22.8	2323.7	15.1	2377.6	10.6	-2.6	-4.8	2377.6	10.6
G125	237.2	8.2	0.4084	0.04783	0.00101	0.22069	0.00467	0.03348	0.00044	212.3	2.7	202.5	4.6	90.9	1.8	4.8	133.6	212.3	2.7
G126	0	0	1.1144	0.64389	0.48597		87.1681	-1.41069	1.06694	NaN	-16747.3	NA	1093.7	4610.3	758.2	NaN	NaN
G127	97.3	12.7	0.6164	0.06265	0.00125	1.02644	0.02058	0.11887	0.00161	724.1	9.3	717.1	12.4	696.4	10.1	1	4	724.1	9.3
G128	269.9	85.4	0.239	0.11054	0.0013	4.72645	0.06104	0.31023	0.00371	1741.8	18.3	1771.9	14.1	1808.3	9.9	-1.7	-3.7	1808.3	9.9
G129	335.2	15.4	0.4608	0.04953	0.00083	0.30134	0.00516	0.04415	0.00055	278.5	3.4	267.4	4.9	173	2.7	4.1	61	278.5	3.4
G130	593.8	177.7	0.0473	0.11618	0.00133	4.95629	0.06269	0.30954	0.00367	1738.4	18.1	1811.9	13.9	1898.3	9.8	-4.1	-8.4	1898.3	9.8
G131	325.9	155	0.3251	0.1569	0.00181	9.54692	0.1213	0.4415	0.00527	2357.4	23.6	2392.1	15.3	2422.5	10.6	-1.5	-2.7	2422.5	10.6
G132	283.9	20.6	0.4496	0.05458	0.00084	0.52575	0.00836	0.0699	0.00087	435.6	5.2	429	6.9	395.1	5	1.5	10.3	435.6	5.2
G133	149.9	6.7	0.8205	0.047	0.00111	0.25156	0.0059	0.03884	0.00053	245.6	3.3	227.8	5.6	49.2	1.1	7.8	399
G134	129.9	71.7	0.8196	0.1606	0.00191	10.1141	0.132	0.45696	0.00555	2426.1	24.6	2445.3	15.7	2462	11	-0.8	-1.5	2462	11
G135	285.2	30.2	0.5181	0.05645	0.00079	0.77262	0.01143	0.09932	0.00121	610.4	7.1	581.3	8.2	470.1	5.3	5	29.8
G136	289.2	9.9	0.5275	0.04996	0.00097	0.22135	0.00433	0.03215	0.00042	204	2.6	203	4.3	193.1	3.4	0.5	5.6	204	2.6
G137	227.9	10.1	0.7816	0.04922	0.00097	0.26426	0.00524	0.03896	0.00051	246.4	3.2	238.1	5	158.3	2.9	3.5	55.6	246.4	3.2
G138	71.3	16.4	0.3562	0.12378	0.00174	3.54477	0.05221	0.20781	0.00265	1217.1	14.1	1537.3	15	2011.4	12.3	-20.8	-39.5
G139	99.3	7.8	0.9682	0.05366	0.00116	0.48643	0.0105	0.06577	0.00089	410.6	5.4	402.5	8.5	356.8	6.5	2	15.1	410.6	5.4
G140	411.2	32.1	0.1372	0.05547	0.00077	0.62428	0.00916	0.08166	0.001	506	6	492.5	7.2	431.2	4.9	2.7	17.3	506	6
G141	133.9	6.5	0.8128	0.04766	0.00114	0.27852	0.00658	0.04241	0.00058	267.8	3.6	249.5	6.1	82.4	1.9	7.3	224.8
G142	165.3	60.8	0.6889	0.11049	0.00135	4.89674	0.06518	0.3216	0.00391	1797.5	19.1	1801.7	14.5	1807.5	10.3	-0.2	-0.6	1807.5	10.3
G143	225.9	9	0.5475	0.04872	0.00097	0.25202	0.00506	0.03754	0.00049	237.6	3	228.2	4.9	134.4	2.5	4.1	76.8	237.6	3
G144	859	36.3	0.473	0.04953	0.0007	0.27692	0.0041	0.04057	0.00049	256.4	3	248.2	4.1	173	2.2	3.3	48.2	256.4	3
G145	193.9	28.4	0.6057	0.06207	0.00087	1.15064	0.01709	0.13454	0.00166	813.7	9.4	777.5	10.1	676.5	6.9	4.7	20.3	813.7	9.4
G146	485.1	244.4	0.4215	0.14743	0.0017	9.18618	0.11721	0.45217	0.0054	2404.9	24	2356.7	15.2	2316.3	10.5	2	3.8	2316.3	10.5
G147	173.9	8.5	0.4661	0.04997	0.00102	0.32279	0.00659	0.04688	0.00062	295.3	3.8	284	6	193.6	3.6	4	52.6	295.3	3.8
G148	182.6	64	0.2364	0.11058	0.00134	5.18685	0.06878	0.34042	0.00413	1888.7	19.9	1850.5	14.6	1809	10.2	2.1	4.4	1809	10.2
G149	163.9	9.3	0.6529	0.05353	0.00104	0.38268	0.0075	0.05188	0.00068	326.1	4.2	329	6.6	351.3	5.8	-0.9	-7.2	326.1	4.2
G150	49.3	28	0.3873	0.17341	0.00222	12.0851	0.1687	0.50578	0.00645	2638.6	27.6	2611	16.9	2590.8	12	1.1	1.8	2590.8	12
G151	93.3	40.5	1.1207	0.11215	0.00145	5.3148	0.074	0.34394	0.00428	1905.6	20.5	1871.2	15.3	1834.5	11	1.8	3.9	1834.5	11
G152	250.6	25	0.7668	0.05523	0.00084	0.67108	0.01066	0.08819	0.0011	544.8	6.5	521.4	8	421.5	5.2	4.5	29.2	544.8	6.5
G153	241.9	20.1	0.5701	0.05365	0.00084	0.57342	0.00935	0.07757	0.00097	481.6	5.8	460.2	7.4	356.4	4.7	4.6	35.1	481.6	5.8
G154	72	12	0.7726	0.15025	0.00223	3.04537	0.04648	0.14711	0.00194	884.7	10.9	1419.1	15.2	2348.8	13.6	-37.7	-62.3
G155	135.9	6.4	0.4572	0.02764	0.00123	0.1703	0.00755	0.04472	0.00061	282	3.8	159.7	6.9	NaN	NaN	76.6	NaN
G156	98.6	7.3	0.4533	0.05378	0.00114	0.52526	0.01111	0.0709	0.00096	441.6	5.8	428.7	8.8	361.8	6.5	3	22	441.6	5.8
G157	100	7.7	0.4515	0.08711	0.00161	0.86868	0.01598	0.07238	0.00098	450.5	5.9	634.9	10.8	1362.9	13.9	-29	-66.9
G158	232.6	77.2	0.1463	0.11002	0.00134	5.00606	0.06668	0.33026	0.00401	1839.6	19.4	1820.3	14.6	1799.7	10.3	1.1	2.2	1799.7	10.3
G159	177.3	64.3	0.4639	0.10843	0.00135	4.96807	0.06726	0.33256	0.00407	1850.8	19.7	1813.9	14.8	1773.2	10.4	2	4.4	1773.2	10.4
G160	126.6	63.5	0.238	0.15897	0.00194	10.2671	0.13707	0.46881	0.00576	2478.3	25.3	2459.1	16	2444.7	11.3	0.8	1.4	2444.7	11.3
G161	259.9	11.9	0.5861	0.05129	0.00097	0.29914	0.00569	0.04233	0.00055	267.3	3.4	265.7	5.4	253.9	4.2	0.6	5.3	267.3	3.4
G162	379.2	12.5	0.3382	0.04951	0.00088	0.22331	0.00404	0.03274	0.00042	207.7	2.6	204.7	4.1	172.1	2.8	1.5	20.7	207.7	2.6
2
G1	190.3	13	0.3526	0.05517	0.00137	0.4875	0.01407	0.06626	0.00082	413.6	5	403.2	9.4	419.1	8.5	2.6	-1.3	413.6	5
G2	1825.9	122	0.0341	0.08391	0.01977	1.28316	0.41259	0.07189	0.00467	447.5	28.1	838.3	112.7	1290.5	172.1	-46.6	-65.3
G3	303.3	66	0.3343	0.10184	0.00151	2.96901	0.06481	0.20819	0.00243	1219.2	13	1399.7	14.3	1657.9	12.1	-12.9	-26.5
G4	338.2	16.7	0.4078	0.05115	0.00124	0.33517	0.00904	0.04759	0.00058	299.7	3.6	293.5	6.9	247.6	5.3	2.1	21	299.7	3.6
G5	236.2	9	0.4466	0.08339	0.00205	0.40159	0.01108	0.03504	0.00045	222	2.8	342.8	8.1	1278.4	17.9	-35.2	-82.6
G6	74.8	14.3	0.9106	0.06962	0.00164	1.48982	0.04958	0.15962	0.00202	954.7	11.2	926.2	16.4	917.2	14.2	3.1	4.1	954.7	11.2
G7	120.7	57.1	1.3891	0.1187	0.00193	5.56585	0.16805	0.34729	0.00423	1921.6	20.2	1910.8	17.5	1936.7	14.1	0.6	-0.8	1936.7	14.1
G8	671.2	23.9	0.3221	0.0508	0.00114	0.24226	0.0059	0.03512	0.00042	222.5	2.6	220.3	5.1	231.8	4.7	1	-4	222.5	2.6
G9	589.7	23.8	0.3901	0.05139	0.00119	0.27228	0.00691	0.03905	0.00047	246.9	2.9	244.5	5.7	258.4	5.3	1	-4.4	246.9	2.9
G10	265.9	12.3	0.9444	0.05142	0.0018	0.27552	0.01057	0.03851	0.00052	243.6	3.2	247.1	8.2	259.7	8	-1.4	-6.2	243.6	3.2
G11	579.5	291.6	0.2251	0.16222	0.00195	10.2523	0.16136	0.47075	0.00531	2486.8	23.3	2457.8	15.3	2478.9	11.1	1.2	0.3	2478.9	11.1
G12	271	117	0.7394	0.15591	0.00198	8.2983	0.15753	0.38327	0.00439	2091.5	20.5	2264.1	15.5	2411.8	11.7	-7.6	-13.3	2411.8	11.7
G13	402.7	21.4	0.5248	0.05941	0.00142	0.40409	0.01093	0.04938	0.00061	310.7	3.7	344.6	7.9	582.2	10.6	-9.8	-46.6	310.7	3.7
G14	318.6	27.6	0.6753	0.0578	0.00117	0.61062	0.01455	0.07722	0.00092	479.5	5.5	484	9.1	522.2	8.3	-0.9	-8.2	479.5	5.5
G15	45.9	2.7	2.2341	0.09735	0.00659	0.46977	0.036	0.03608	0.00082	228.5	5.1	391	23.7	1574	54.1	-41.6	-85.5
G16	348.4	27.5	0.6791	0.05339	0.0012	0.51796	0.01356	0.06988	0.00085	435.4	5.1	423.8	8.8	345.4	6.6	2.7	26.1	435.4	5.1
G17	269.3	25	0.1372	0.06052	0.00116	0.78121	0.01822	0.09546	0.00113	587.7	6.6	586.2	10.1	622.2	8.9	0.3	-5.5	587.7	6.6
G18	554.8	39.3	1.0079	0.31885	0.00441	2.59707	0.04473	0.0604	0.00071	378.1	4.3	1299.8	13.4	3564.3	13.6	-70.9	-89.4
G19	565.9	26.1	0.3882	0.05053	0.00107	0.29459	0.00689	0.04461	0.00053	281.3	3.3	262.2	5.8	219.4	4.2	7.3	28.2
G20	350.9	29.7	0.9284	0.0552	0.00122	0.52691	0.01361	0.07023	0.00085	437.5	5.1	429.8	8.9	420.3	7.6	1.8	4.1	437.5	5.1
G21	240.5	12.3	0.3909	0.05373	0.00151	0.35985	0.01131	0.04921	0.00063	309.7	3.9	312.1	8.4	359.7	8.5	-0.8	-13.9	309.7	3.9
G22	373.9	72.8	0.7697	0.06988	0.00111	1.5824	0.03233	0.16718	0.00194	996.6	10.7	963.3	12.3	924.8	9.6	3.5	7.8	996.6	10.7
G23	436.7	131.2	0.2386	0.10959	0.00174	4.30064	0.1074	0.2944	0.0035	1663.5	17.4	1693.5	16.4	1792.6	13.4	-1.8	-7.2	1792.6	13.4
G24	120.7	20.1	0.369	0.06635	0.00151	1.392	0.04334	0.16001	0.002	956.8	11.1	885.5	15.7	817.4	12.8	8.1	17.1
G25	766.4	22.3	1.0735	0.0469	0.00135	0.14548	0.00442	0.02319	0.00029	147.8	1.8	137.9	4.2	44.1	1.2	7.2	234.8
G26	135.1	84.5	0.4871	0.19464	0.00296	14.4804	0.46296	0.53751	0.00656	2773	27.5	2781.7	18.5	2781.8	14.4	-0.3	-0.3	2781.8	14.4
G27	781.7	38.8	0.3528	0.05131	0.001	0.3384	0.00737	0.04857	0.00057	305.7	3.5	296	5.9	254.8	4.4	3.3	20	305.7	3.5
G28	732.4	56.1	0.5499	0.05553	0.00095	0.54556	0.01071	0.07032	0.00082	438.1	4.9	442.1	7.4	433.6	6	-0.9	1	438.1	4.9
G29	584.6	39.3	0.6978	0.05317	0.00101	0.43679	0.00941	0.05941	0.0007	372	4.3	368	6.9	336.1	5.4	1.1	10.7	372	4.3
G30	648.3	57.2	0.121	0.05759	0.00096	0.71818	0.01407	0.09243	0.00107	569.9	6.3	549.6	8.7	514.2	6.7	3.7	10.8	569.9	6.3
G31	504.7	18.5	0.3779	0.05221	0.00122	0.2551	0.00654	0.03578	0.00044	226.6	2.7	230.7	5.5	294.6	6	-1.8	-23.1	226.6	2.7
G32	1085.9	145.3	0.1642	0.1339	0.00213	2.4352	0.05091	0.13445	0.00159	813.2	9	1253.1	14.3	2149.7	14.2	-35.1	-62.2
G33	809.7	204.6	0.4407	0.09027	0.00132	2.92355	0.053	0.23201	0.00267	1345	14	1388	14	1431.2	11.2	-3.1	-6	1431.2	11.2
G34	390	15.6	0.1851	0.05333	0.00134	0.29392	0.00815	0.04091	0.00051	258.5	3.2	261.6	6.6	342.9	7.3	-1.2	-24.6	258.5	3.2
G35	433.3	221.4	0.3308	0.16387	0.00235	10.294	0.1998	0.4658	0.00537	2465.1	23.6	2461.6	17.1	2496	13.3	0.1	-1.2	2496	13.3
G36	202.2	10.4	0.7225	0.05004	0.00151	0.31292	0.01045	0.045	0.00058	283.8	3.6	276.4	7.9	196.9	5.4	2.6	44.1	283.8	3.6
G37	245.6	8.9	0.496	0.0601	0.00195	0.2813	0.01001	0.03383	0.00046	214.5	2.9	251.7	7.8	607.2	14.8	-14.8	-64.7	214.5	2.9
G38	1353.5	39.5	0.3762	0.05396	0.0014	0.20794	0.00581	0.02818	0.00035	179.1	2.2	191.8	5.1	369.4	8	-6.6	-51.5	179.1	2.2
G39	222.6	11.7	0.2516	0.05559	0.00173	0.39522	0.01396	0.05369	0.00071	337.1	4.3	338.2	10	436	11	-0.3	-22.7	337.1	4.3
G40	454.6	14.9	0.4395	0.05006	0.00141	0.21302	0.00647	0.03135	0.0004	199	2.5	196.1	5.6	197.8	5.1	1.5	0.6	199	2.5
G41	1156.4	92.5	0.7192	0.05587	0.00099	0.5403	0.01093	0.07093	0.00083	441.8	5	438.6	7.6	447.2	6.4	0.7	-1.2	441.8	5
G42	172.5	10.1	0.5753	0.0492	0.0016	0.36529	0.01337	0.05341	0.0007	335.4	4.3	316.2	9.5	157.4	4.7	6.1	113.1
G43	345.8	37.2	0.2548	0.0619	0.00135	0.84737	0.02259	0.10537	0.00129	645.8	7.5	623.2	12	670.7	10.7	3.6	-3.7	645.8	7.5
G44	54.4	NaN	1.7554	0.06497	0.00254	1.25701	0.06791	0.14654	0.00223	881.5	12.5	826.6	24.2	773.4	21.2	6.7	14
G45	172.5	100.9	0.9075	0.16116	0.00259	10.4114	0.24872	0.46591	0.0055	2465.6	24.2	2472.1	18.5	2467.9	14.9	-0.3	-0.1	2467.9	14.9
G46	1162.3	420.6	1.2407	0.09705	0.00153	3.74706	0.0711	0.27998	0.00324	1591.3	16.3	1581.5	15.7	1568.2	12.6	0.6	1.5	1568.2	12.6
G47	218.4	81.3	0.5266	0.10673	0.0019	4.7798	0.12696	0.33047	0.00398	1840.7	19.3	1781.4	18.1	1744.3	14.8	3.3	5.5
G48	465.6	31.6	0.5361	0.05539	0.00132	0.47953	0.01312	0.06255	0.00077	391.1	4.7	397.8	8.8	428	8.3	-1.7	-8.6	391.1	4.7
G49	234.5	37.4	0.8043	0.06546	0.00151	1.22372	0.03656	0.13685	0.0017	826.8	9.6	811.5	14.7	789.2	12.7	1.9	4.8	826.8	9.6
G50	221.8	8.5	0.5366	0.05072	0.00219	0.24855	0.01165	0.03539	0.00052	224.2	3.2	225.4	9.2	228.1	8.8	-0.5	-1.7	224.2	3.2
G51	1475.9	59.3	0.6999	0.05395	0.00117	0.25923	0.00625	0.03536	0.00043	224	2.7	234	5.3	369	6.7	-4.3	-39.3	224	2.7
G52	584.6	43.4	0.3894	0.06463	0.00168	0.65974	0.02046	0.07129	0.00091	443.9	5.5	514.5	11.4	762.3	13.9	-13.7	-41.8	443.9	5.5
G53	353.5	19.4	0.3628	0.05298	0.00157	0.38294	0.01287	0.05324	0.00069	334.4	4.2	329.2	9.2	327.9	8.3	1.6	2	334.4	4.2
G54	1030.6	49.3	0.3776	0.05459	0.00123	0.3512	0.0089	0.04642	0.00056	292.5	3.4	305.6	6.7	395.5	7.4	-4.3	-26	292.5	3.4
G55	322	67	2.1911	0.06844	0.00153	1.2435	0.03495	0.13028	0.00161	789.5	9.2	820.5	14.3	881.9	13.2	-3.8	-10.5	789.5	9.2
G56	510.6	21.9	0.5899	0.05125	0.00149	0.27986	0.00897	0.03941	0.0005	249.2	3.1	250.5	7	252.1	6.5	-0.5	-1.2	249.2	3.1
G57	1545.5	96.9	0.6935	0.07594	0.00149	0.5921	0.01329	0.05684	0.00068	356.4	4.1	472.2	8.7	1093.5	13.1	-24.5	-67.4
G58	155.5	9.3	1.0965	0.05203	0.00265	0.31775	0.01795	0.04697	0.00075	295.9	4.6	280.2	13.7	286.7	12.7	5.6	3.2
G59	271	22.1	0.4338	0.05651	0.0016	0.58685	0.01953	0.07741	0.001	480.6	6	468.9	11.9	472.5	10.7	2.5	1.7	480.6	6
G60	404.4	18.6	1.0028	0.10563	0.00313	0.53538	0.01827	0.03672	0.00051	232.5	3.2	435.4	11.6	1725.3	24.6	-46.6	-86.5
G61	1138.6	458.5	0.7613	0.11729	0.00217	5.42352	0.12612	0.33988	0.00404	1886.1	19.4	1888.6	18.9	1915.3	15.9	-0.1	-1.5	1915.3	15.9
G62	459.7	230.9	0.3923	0.15521	0.00287	9.76387	0.23776	0.45209	0.0054	2404.5	24	2412.7	20.3	2404.1	17	-0.3	0	2404.1	17
G63	1140.3	54.4	0.6088	0.05123	0.0013	0.31067	0.00881	0.04299	0.00053	271.3	3.3	274.7	6.7	251.2	5.6	-1.2	8	271.3	3.3
G64	203.9	9.9	0.6265	0.06649	0.00327	0.37529	0.0207	0.0425	0.00071	268.3	4.4	323.6	14.8	821.8	27.7	-17.1	-67.4
G65	243	113.5	1.036	0.12231	0.00242	6.12755	0.16735	0.36545	0.00444	2008	21	1994.2	20.3	1990.2	17.3	0.7	0.9	1990.2	17.3
G66	781.7	31.1	0.3951	0.05869	0.00161	0.30842	0.00944	0.0384	0.00049	242.9	3	273	7.3	555.6	11.7	-11	-56.3	242.9	3
G67	1294.9	81.8	0.3111	0.06092	0.00137	0.51822	0.01337	0.06225	0.00076	389.3	4.6	424	8.9	636.4	10.6	-8.2	-38.8	389.3	4.6
G68	481.8	40.3	0.8859	0.05932	0.00162	0.56369	0.01791	0.06987	0.00089	435.4	5.4	453.9	11.1	578.9	12	-4.1	-24.8	435.4	5.4
G69	515.7	32.6	0.9479	0.05295	0.00148	0.38169	0.01207	0.05214	0.00067	327.6	4.1	328.3	8.6	326.7	7.8	-0.2	0.3	327.6	4.1
G70	961.8	134	0.4972	0.06446	0.00139	1.14134	0.02925	0.12939	0.00157	784.4	9	773.1	13.4	756.8	11.5	1.5	3.7	784.4	9
G71	805.5	13.5	1.0559	0.05031	0.00327	0.09507	0.00635	0.01345	0.00024	86.1	1.5	92.2	5.8	209.3	12.3	-6.6	-58.9	86.1	1.5
G72	780.8	57.4	0.3252	0.05606	0.00141	0.53094	0.01539	0.07224	0.0009	449.6	5.4	432.4	10.2	454.7	9.2	4	-1.1	449.6	5.4
G73	1452.9	63.2	0.31	0.054	0.00139	0.31959	0.00924	0.04292	0.00054	270.9	3.3	281.6	7	371	8	-3.8	-27	270.9	3.3
G74	575.2	25.3	0.513	0.05134	0.00181	0.28651	0.0112	0.04086	0.00056	258.2	3.5	255.8	8.6	256.1	8	0.9	0.8	258.2	3.5
G75	602.4	27.4	0.4863	0.05095	0.00153	0.29128	0.00977	0.04249	0.00055	268.2	3.4	259.6	7.6	238.6	6.4	3.3	12.4	268.2	3.4
G76	264.2	20.5	0.2905	0.05686	0.00188	0.57729	0.02243	0.07702	0.00104	478.3	6.2	462.7	13.7	486.1	12.8	3.4	-1.6	478.3	6.2
G77	520	49.5	0.1975	0.05816	0.00151	0.77478	0.02385	0.09687	0.00122	596	7.2	582.5	12.8	535.8	10.8	2.3	11.2	596	7.2
G78	860.7	45.5	0.4626	0.05248	0.00147	0.35849	0.01135	0.04981	0.00064	313.4	3.9	311.1	8.3	306.4	7.4	0.7	2.3	313.4	3.9
3
G1	377.4	61.2	1.0822	0.068	0.00106	1.22227	0.0233	0.13028	0.00148	789.5	8.4	810.8	10.8	868.6	9.1	-2.6	-9.1	789.5	8.4
G2	180.7	30.2	0.5264	0.07316	0.00135	1.51969	0.03757	0.15451	0.00182	926.2	10.2	938.4	13.5	1018.4	11.9	-1.3	-9.1	926.2	10.2
G3	125.8	6.2	0.8177	0.05659	0.00221	0.31939	0.01374	0.04184	0.00059	264.2	3.7	281.4	10.4	475.6	14.8	-6.1	-44.4	264.2	3.7
G4	158	7.4	0.8277	0.05227	0.00171	0.28506	0.01022	0.04051	0.00053	256	3.3	254.7	8.1	297.2	8.4	0.5	-13.9	256	3.3
G5	361.9	28.5	0.5088	0.05643	0.00121	0.58811	0.0148	0.07387	0.00088	459.4	5.3	469.7	9.1	469.3	8.1	-2.2	-2.1	459.4	5.3
G6	326.7	13.1	0.3969	0.09981	0.00196	0.51002	0.01135	0.03724	0.00045	235.7	2.8	418.5	7.9	1620.5	15.9	-43.7	-85.5
G7	66.8	21.7	0.5568	0.1067	0.00186	4.17785	0.12275	0.29292	0.00353	1656.1	17.6	1669.7	17.5	1743.8	14.5	-0.8	-5	1743.8	14.5
G8	342.8	12.6	0.5071	0.05174	0.00136	0.25385	0.00727	0.03448	0.00042	218.5	2.6	229.7	5.8	273.9	6.3	-4.9	-20.2	218.5	2.6
G9	75.7	39.7	0.8089	0.13916	0.00212	8.33367	0.23574	0.42577	0.00503	2286.6	22.7	2268	17.4	2216.8	13.7	0.8	3.2	2216.8	13.7
G10	431.7	36.3	0.4706	0.05851	0.00104	0.63086	0.01302	0.07949	0.00091	493.1	5.4	496.6	8.4	548.9	7.5	-0.7	-10.2	493.1	5.4
G11	393.5	15.1	0.5971	0.05062	0.00127	0.24414	0.00662	0.03516	0.00042	222.8	2.6	221.8	5.6	223.6	5	0.4	-0.4	222.8	2.6
G12	419.2	32.2	0.484	0.05568	0.00104	0.55673	0.01207	0.07236	0.00084	450.4	5	449.4	8	439.6	6.7	0.2	2.4	450.4	5
G13	132.4	18.1	0.4405	0.06287	0.0014	1.13154	0.03279	0.13014	0.00158	788.7	9	768.5	13.7	703.8	11.3	2.6	12.1	788.7	9
G14	26.2	10.3	0.7965	0.11273	0.00263	4.8918	0.22566	0.32925	0.00449	1834.7	21.8	1800.8	23	1843.9	19.8	1.9	-0.5	1843.9	19.8
G15	303.5	114.3	0.543	0.11363	0.00154	5.38492	0.10189	0.33585	0.00379	1866.7	18.3	1882.5	15	1858.3	11.6	-0.8	0.5	1858.3	11.6
G16	668.4	105.6	0.1078	0.07048	0.00106	1.59539	0.03023	0.16427	0.00186	980.5	10.3	968.4	11.8	942.4	9.2	1.2	4	980.5	10.3
G17	68	10.2	1.3074	0.05518	0.00258	0.89197	0.05409	0.11408	0.0018	696.4	10.4	647.4	23.3	419.5	16.1	7.6	66
G18	131.8	43.4	0.4837	0.15122	0.00239	6.57963	0.18505	0.3057	0.00365	1719.5	18	2056.6	17.4	2359.8	14.5	-16.4	-27.1
G19	189.6	102.2	2.0785	0.11349	0.00171	5.17704	0.12416	0.34273	0.00398	1899.8	19.1	1848.8	16.3	1856	12.8	2.8	2.4	1856	12.8
G20	485.9	54.8	0.3219	0.06265	0.00108	0.97298	0.02055	0.11111	0.00128	679.2	7.4	690	10.3	696.4	8.7	-1.6	-2.5	679.2	7.4
G21	158.6	82.8	0.7646	0.16387	0.00222	9.84342	0.21016	0.43742	0.00499	2339.1	22.4	2420.2	16.3	2496	12.6	-3.4	-6.3	2496	12.6
G22	138.9	7	0.8057	0.04955	0.00159	0.31193	0.01106	0.04325	0.00056	272.9	3.5	275.7	8	173.9	5.1	-1	56.9	272.9	3.5
G23	116.3	22.5	1.0715	0.0702	0.00157	1.46768	0.04529	0.15479	0.0019	927.8	10.6	917.2	15.5	934.2	13.7	1.2	-0.7	927.8	10.6
G24	227.8	86.3	0.2999	0.11427	0.00167	5.97895	0.13828	0.35856	0.00413	1975.3	19.6	1972.8	16.1	1868.4	12.5	0.1	5.7
G25	229	98.8	0.7587	0.12831	0.0018	6.38771	0.13576	0.36648	0.00419	2012.8	19.8	2030.6	15.9	2074.9	12.4	-0.9	-3	2074.9	12.4
G26	773.9	407.6	0.686	0.15621	0.00201	9.6007	0.15933	0.44496	0.00497	2372.8	22.2	2397.2	15.7	2415	11.9	-1	-1.7	2415	11.9
G27	100.8	5.2	0.7439	0.04446	0.00236	0.27696	0.01602	0.04462	0.00069	281.4	4.3	248.2	12.1	-85.1	-4.7	13.4	-430.5
G28	207.5	75.5	0.2429	0.11735	0.00171	5.80659	0.13186	0.35037	0.00403	1936.4	19.2	1947.4	16	1916.3	12.6	-0.6	1	1916.3	12.6
G29	336.3	28.5	0.8066	0.05595	0.00123	0.55925	0.0143	0.0733	0.00087	456	5.2	451	9.2	450.4	8	1.1	1.2	456	5.2
G30	134.2	52.6	0.4717	0.11806	0.00196	5.86822	0.17454	0.35483	0.00425	1957.6	20.2	1956.5	17.7	1927.1	14.3	0.1	1.6	1927.1	14.3
G31	303.5	56.7	0.3121	0.074	0.00114	1.83688	0.0362	0.18332	0.00209	1085.1	11.4	1058.7	12.7	1041.5	10	2.5	4.2	1085.1	11.4
G32	224.8	161.5	0.5558	0.23972	0.00331	19.1719	0.50853	0.60528	0.00707	3051.1	28.4	3050.5	17.5	3118.1	13.4	0	-2.1	3118.1	13.4
G33	51.9	28.1	0.3388	0.17398	0.0031	11.7109	0.49645	0.49015	0.00634	2571.3	27.4	2581.6	20.6	2596.3	16.7	-0.4	-1	2596.3	16.7
G34	253.4	91.1	0.1715	0.11796	0.00173	5.95008	0.13763	0.35286	0.00407	1948.2	19.4	1968.6	16.1	1925.5	12.7	-1	1.2	1925.5	12.7
G35	351.2	126	0.2418	0.12051	0.00169	5.83621	0.11874	0.34861	0.00397	1928	19	1951.8	15.6	1963.8	12.2	-1.2	-1.8	1963.8	12.2
G36	329.1	97	0.3059	0.11711	0.00273	4.00234	0.17013	0.28615	0.00388	1622.3	19.4	1634.7	22.5	1912.6	20.1	-0.8	-15.2
G37	159.2	13.4	0.5962	0.05773	0.0021	0.6065	0.02643	0.07644	0.00107	474.8	6.4	481.4	15	519.5	14.8	-1.4	-8.6	474.8	6.4
G38	212.9	8.5	0.6237	0.05141	0.0018	0.25727	0.0098	0.03633	0.00048	230	3	232.5	7.8	259.3	8	-1	-11.3	230	3
G39	226	5.3	0.4468	0.05697	0.00226	0.18371	0.00771	0.02268	0.00032	144.6	2	171.2	6.5	490.4	15.4	-15.6	-70.5
G40	188.4	13.4	0.7886	0.05417	0.00189	0.47407	0.01922	0.0617	0.00084	386	5.1	394	12	378.1	11	-2	2.1	386	5.1
G41	150.9	90.1	0.8326	0.16924	0.00236	11.2216	0.25812	0.48568	0.00558	2552	24.2	2541.7	16.9	2550.1	13	0.4	0.1	2550.1	13
G42	199.1	15.4	0.6287	0.05637	0.00145	0.52534	0.01576	0.06985	0.00086	435.3	5.2	428.7	10.2	467	9.6	1.5	-6.8	435.3	5.2
G43	471.6	91.4	0.6149	0.07164	0.00112	1.7086	0.03423	0.17364	0.00198	1032.1	10.9	1011.8	12.4	975.7	9.8	2	5.8	1032.1	10.9
G44	150.9	12.7	0.3843	0.06115	0.00165	0.69246	0.02259	0.08136	0.00103	504.2	6.1	534.3	12.3	644.5	12.9	-5.6	-21.8	504.2	6.1
G45	373.9	93.4	0.5746	0.09072	0.00134	2.81107	0.05531	0.22488	0.00256	1307.6	13.5	1358.5	14	1440.7	11.4	-3.7	-9.2	1440.7	11.4
G46	627.9	11.5	0.6724	0.04808	0.00152	0.10744	0.00352	0.01645	0.00021	105.2	1.3	103.6	3.4	103.2	3.1	1.5	1.9	105.2	1.3
G47	108.5	6.6	1.2273	0.0665	0.0034	0.43859	0.02561	0.04875	0.00082	306.8	5	369.3	16.9	822.2	28.8	-16.9	-62.7
G48	438.2	22.9	0.8649	0.05737	0.00214	0.34952	0.01453	0.04432	0.00062	279.6	3.8	304.4	10.5	505.8	14.9	-8.1	-44.7	279.6	3.8
G49	280.8	38.5	0.3263	0.06813	0.00131	1.25983	0.03121	0.1337	0.00158	808.9	9	827.8	12.8	872.5	11.3	-2.3	-7.3	808.9	9
G50	907.5	462.3	0.2308	0.16529	0.00215	10.7593	0.16652	0.47432	0.00529	2502.5	23.1	2502.6	15.9	2510.5	12.1	0	-0.3	2510.5	12.1
G51	98.4	8.2	0.4877	0.08125	0.00243	0.84478	0.03151	0.07513	0.00102	467	6.1	621.8	15.2	1227.5	21.3	-24.9	-62
G52	202.7	80.8	0.5596	0.11215	0.00172	5.41614	0.12936	0.35095	0.00407	1939.1	19.4	1887.4	16.5	1834.5	13	2.7	5.7
G53	349.4	20	0.9396	0.0544	0.00156	0.35581	0.0114	0.04742	0.0006	298.7	3.7	309.1	8.3	387.6	9.2	-3.4	-23	298.7	3.7
G54	260	11.8	0.7641	0.05002	0.0018	0.27585	0.01087	0.03965	0.00053	250.7	3.3	247.4	8.4	195.9	6.4	1.3	27.9	250.7	3.3
G55	542	75.1	0.2595	0.08053	0.00125	1.50502	0.0287	0.13755	0.00157	830.8	8.9	932.4	11.8	1210	11	-10.9	-31.3	830.8	8.9
G56	602.2	23.9	0.5652	0.05092	0.00124	0.2506	0.00665	0.03635	0.00044	230.2	2.7	227.1	5.6	237.2	5.2	1.4	-3	230.2	2.7
G57	63.2	17.2	0.9519	0.08745	0.00225	2.6167	0.1097	0.22072	0.00295	1285.7	15.6	1305.3	21.4	1370.4	19.3	-1.5	-6.2	1370.4	19.3
G58	873.5	47.3	0.4216	0.05449	0.00103	0.38361	0.00813	0.0515	0.0006	323.7	3.7	329.7	6.3	391.4	6.1	-1.8	-17.3	323.7	3.7
G59	96	37.7	0.5771	0.11011	0.00195	4.89202	0.14849	0.34486	0.00418	1910	20	1800.9	18.3	1801.2	14.9	6.1	6
G60	200.3	10.8	0.9291	0.05228	0.00187	0.32359	0.01282	0.04464	0.0006	281.5	3.7	284.7	9.4	297.7	9.2	-1.1	-5.4	281.5	3.7
G61	711.3	83.3	0.4568	0.0698	0.00109	1.08882	0.02017	0.11159	0.00127	682	7.4	747.9	10.2	922.5	9.5	-8.8	-26.1	682	7.4
G62	1776.8	90.4	0.3959	0.08814	0.00131	0.62174	0.01045	0.04753	0.00054	299.3	3.3	490.9	7	1385.5	11.2	-39	-78.4
G63	311.2	96.4	0.5081	0.12331	0.00182	4.77519	0.0987	0.28653	0.00328	1624.2	16.4	1780.5	15.7	2004.7	12.9	-8.8	-19
G64	515.2	70.1	0.1363	0.10261	0.00154	2.03531	0.03806	0.14297	0.00163	861.4	9.2	1127.4	12.8	1671.9	12.3	-23.6	-48.5
G65	53.7	38.2	1.4694	0.16755	0.00308	12.2475	0.53772	0.4957	0.00643	2595.3	27.7	2623.6	21	2533.3	17.1	-1.1	2.4	2533.3	17.1
G66	273.7	132.6	0.4016	0.16083	0.00233	9.80137	0.22108	0.44002	0.00506	2350.7	22.7	2416.3	17	2464.4	13.4	-2.7	-4.6	2464.4	13.4
G67	127.6	43.3	0.9172	0.11023	0.00195	4.24037	0.1207	0.28044	0.00337	1593.6	17	1681.9	17.6	1803.2	14.9	-5.2	-11.6	1803.2	14.9
G68	661.2	249.7	0.275	0.12102	0.00168	6.00365	0.10479	0.359	0.00404	1977.4	19.2	1976.4	15.5	1971.3	12.1	0.1	0.3	1971.3	12.1
G69	410.2	21.7	0.8566	0.05402	0.00135	0.32783	0.00909	0.04494	0.00055	283.4	3.4	287.9	7.1	371.9	7.8	-1.6	-23.8	283.4	3.4
G70	125.8	71.6	1.3742	0.14086	0.00219	8.24453	0.21696	0.41501	0.00487	2237.8	22.2	2258.2	17.6	2237.8	14	-0.9	0	2237.8	14
G71	59.6	34.4	0.3857	0.18102	0.00278	12.3074	0.34848	0.51141	0.00606	2662.6	25.8	2628.1	18.3	2662.2	14.5	1.3	0	2662.2	14.5
G72	152.6	81.3	0.3112	0.16832	0.00241	11.4444	0.24508	0.4837	0.00553	2543.4	24	2560.1	17.1	2541	13.3	-0.7	0.1	2541	13.3
G73	360.1	20.2	1.0913	0.05385	0.0014	0.32788	0.00943	0.04514	0.00055	284.6	3.4	287.9	7.3	364.8	8	-1.2	-22	284.6	3.4
G74	524.7	45.3	0.5042	0.05878	0.00102	0.64795	0.01307	0.08136	0.00094	504.2	5.6	507.2	8.4	559	7.5	-0.6	-9.8	504.2	5.6
G75	530.7	19.1	0.217	0.05205	0.00118	0.26137	0.00645	0.03675	0.00044	232.7	2.7	235.8	5.4	287.6	5.7	-1.3	-19.1	232.7	2.7
G76	1052.4	378.4	0.0517	0.12795	0.00176	6.52407	0.10648	0.36414	0.00408	2001.8	19.3	2049.2	15.6	2070	12.1	-2.3	-3.3	2070	12.1
G77	175.3	10.4	0.8424	0.05412	0.00183	0.37499	0.01421	0.05041	0.00067	317	4.1	323.3	10.1	376	10.6	-2	-15.7	317	4.1
G78	353.6	150.1	0.3621	0.13475	0.00191	7.1739	0.13182	0.39089	0.00442	2127	20.5	2133.3	16.2	2160.8	12.7	-0.3	-1.6	2160.8	12.7
G79	243.9	10	0.4954	0.05573	0.0016	0.29754	0.00936	0.03835	0.00048	242.6	3	264.5	7.2	441.6	10.3	-8.3	-45.1	242.6	3
G80	475.2	26.5	0.2378	0.05886	0.00112	0.47296	0.01024	0.05734	0.00067	359.4	4.1	393.2	7.2	561.9	8.2	-8.6	-36	359.4	4.1
G81	217	17.8	0.5408	0.05897	0.00134	0.61313	0.01635	0.07544	0.00091	468.8	5.5	485.5	9.9	566	9.9	-3.4	-17.2	468.8	5.5
G82	298.1	42.1	0.1859	0.06825	0.00118	1.34576	0.02893	0.14419	0.00167	868.3	9.4	865.7	12.2	876.2	10.1	0.3	-0.9	868.3	9.4
G83	149.1	7	0.8438	0.04906	0.00176	0.26822	0.0105	0.03993	0.00053	252.4	3.3	241.3	8.3	150.7	5	4.6	67.5	252.4	3.3
G84	143.1	12.1	0.8424	0.05869	0.00155	0.5895	0.01832	0.07187	0.0009	447.4	5.4	470.5	10.9	555.6	11.3	-4.9	-19.5	447.4	5.4
G85	198.6	10	0.6394	0.05912	0.00205	0.37498	0.01458	0.04534	0.00062	285.8	3.8	323.3	10.2	571.5	15.2	-11.6	-50	285.8	3.8
G86	227.8	18.7	0.8225	0.05986	0.00138	0.56701	0.01526	0.07016	0.00085	437.1	5.1	456.1	9.7	598.5	10.4	-4.2	-27	437.1	5.1
G87	300.5	160.3	0.1323	0.17787	0.00259	12.2169	0.25562	0.50507	0.00577	2635.5	24.7	2621.2	17.4	2633.1	13.7	0.5	0.1	2633.1	13.7
G88	212.3	75.5	0.2737	0.11318	0.00173	5.34178	0.11345	0.34085	0.00391	1890.8	18.8	1875.6	16.3	1851.1	13	0.8	2.1	1851.1	13
G89	159.8	8.9	0.6107	0.06653	0.00185	0.44426	0.01405	0.04977	0.00064	313.1	3.9	373.3	9.8	823.1	15.7	-16.1	-62
G90	406.6	14.2	0.4008	0.05042	0.00142	0.23277	0.00712	0.03369	0.00042	213.6	2.6	212.5	5.9	214.4	5.4	0.5	-0.4	213.6	2.6
G91	94.8	20.7	0.6196	0.08376	0.00181	2.20673	0.06966	0.19417	0.00241	1143.9	13	1183.2	17.5	1287	15.8	-3.3	-11.1	1287	15.8
G92	276.7	10.4	0.4793	0.05055	0.00174	0.24481	0.00913	0.03553	0.00047	225.1	2.9	222.4	7.4	220.4	6.8	1.2	2.1	225.1	2.9
G93	387.6	191.8	0.4382	0.14402	0.00217	8.87539	0.19228	0.43702	0.00502	2337.3	22.5	2325.3	17.3	2276.1	13.7	0.5	2.7	2276.1	13.7
G94	868.2	164.2	0.2602	0.11544	0.00172	3.09629	0.05528	0.18921	0.00214	1117.1	11.6	1431.8	14.3	1886.8	12.8	-22	-40.8
G95	200.9	10.6	0.6493	0.05024	0.00224	0.32165	0.01593	0.04643	0.00068	292.6	4.2	283.2	11.6	206.1	8.3	3.3	41.9	292.6	4.2
G96	1363.6	101.8	0.3879	0.07347	0.00129	0.71262	0.0145	0.07141	0.00083	444.6	5	546.3	9	1026.9	11.3	-18.6	-56.7
G97	631.4	242.5	0.356	0.11885	0.00183	5.77039	0.12072	0.3564	0.00409	1965.1	19.4	1942	16.6	1939	13.3	1.2	1.3	1939	13.3
G98	152	88.9	1.0163	0.16081	0.00255	9.95608	0.25573	0.45742	0.00537	2428.2	23.8	2430.7	18.2	2464.2	14.7	-0.1	-1.5	2464.2	14.7
G99	55.5	8.7	0.2281	0.06713	0.00196	1.51523	0.06232	0.15644	0.00208	937	11.6	936.6	19.3	841.8	16.7	0	11.3	937	11.6
G100	329.7	54.9	0.2148	0.06954	0.00121	1.61051	0.03523	0.16756	0.00194	998.7	10.7	974.3	13.1	914.8	10.5	2.5	9.2	998.7	10.7
G101	98.4	8	0.6804	0.05392	0.00216	0.58094	0.02769	0.072	0.00103	448.2	6.2	465.1	15.1	367.7	12.4	-3.6	21.9	448.2	6.2
G102	254.6	100.2	0.3544	0.12144	0.0019	6.11027	0.1308	0.36525	0.0042	2007	19.8	1991.7	16.9	1977.5	13.6	0.8	1.5	1977.5	13.6
G103	151.4	31.6	0.4922	0.07563	0.00148	2.03317	0.05449	0.19404	0.00232	1143.2	12.5	1126.7	15.6	1085.3	13	1.5	5.3
G104	384	30.5	0.561	0.05608	0.00116	0.55863	0.01332	0.07274	0.00086	452.6	5.2	450.6	8.7	455.5	7.6	0.4	-0.6	452.6	5.2
G105	104.3	15.8	1.0814	0.06806	0.00222	1.14196	0.04972	0.12113	0.00168	737.1	9.7	773.4	19.1	870.4	19.1	-4.7	-15.3	737.1	9.7
G106	614.1	79.6	0.3691	0.06398	0.00108	1.12219	0.02233	0.12504	0.00143	759.5	8.2	764	10.9	741	8.9	-0.6	2.5	759.5	8.2
G107	299.9	-1443.9	6.9274	0.07144	0.00126	1.67415	0.03736	0.16951	0.00197	1009.4	10.9	998.8	13.4	970	11	1.1	4.1	1009.4	10.9
G108	776.3	94.1	0.7445	0.07332	0.0012	1.12192	0.0215	0.10875	0.00124	665.5	7.2	763.9	10.6	1022.8	10.5	-12.9	-34.9	665.5	7.2
G109	583.1	47.9	0.5838	0.0579	0.00114	0.59958	0.01369	0.07485	0.00088	465.3	5.3	477	8.7	526	8.1	-2.4	-11.5	465.3	5.3
G110	79.9	42.4	0.5051	0.16207	0.00267	10.2919	0.27976	0.46456	0.0055	2459.7	24.2	2461.4	18.8	2477.4	15.3	-0.1	-0.7	2477.4	15.3
G111	183.1	67.5	0.5097	0.11346	0.00195	5.33067	0.13708	0.33149	0.0039	1845.6	18.9	1873.8	17.7	1855.6	14.6	-1.5	-0.5	1855.6	14.6
G112	344	97.8	0.0825	0.11347	0.00184	4.57993	0.09914	0.29197	0.00337	1651.4	16.8	1745.6	16.6	1855.7	13.8	-5.4	-11	1855.7	13.8
G113	197.4	16.8	0.7207	0.05623	0.00152	0.5665	0.01792	0.07462	0.00094	463.9	5.6	455.7	11.1	461.5	10	1.8	0.5	463.9	5.6
G114	455.5	21.3	0.6705	0.0519	0.00122	0.30719	0.008	0.04163	0.0005	262.9	3.1	272	6.2	281	5.8	-3.3	-6.4	262.9	3.1
G115	976.1	282.2	0.1853	0.13387	0.00206	5.39367	0.09985	0.29053	0.0033	1644.2	16.5	1883.8	16.4	2149.3	13.7	-12.7	-23.5
G116	109.7	43.3	1.0117	0.1102	0.002	4.69699	0.13028	0.31442	0.00376	1762.4	18.4	1766.7	18.2	1802.7	15.3	-0.2	-2.2	1802.7	15.3
G117	1023.8	52.6	0.7539	0.05267	0.001	0.33495	0.00711	0.04462	0.00052	281.4	3.2	293.3	5.5	314.6	5.1	-4.1	-10.6	281.4	3.2
G118	274.3	19.8	0.3716	0.05354	0.00126	0.51649	0.01405	0.07023	0.00085	437.5	5.1	422.8	9.2	351.8	7	3.5	24.4	437.5	5.1
G119	257	10.1	0.6061	0.0502	0.00167	0.24969	0.00906	0.03564	0.00047	225.8	2.9	226.3	7.2	204.3	6.2	-0.3	10.5	225.8	2.9
G120	483.6	127.3	0.2002	0.1515	0.0024	5.09715	0.10041	0.24715	0.00283	1423.8	14.6	1835.6	16.6	2362.9	14.5	-22.4	-39.7
G121	886	233.6	0.1815	0.11668	0.00183	4.25971	0.07908	0.26445	0.00301	1512.6	15.3	1685.6	15.9	1906	13.5	-10.3	-20.6
G122	215.2	108.8	1.3455	0.11445	0.00191	5.81128	0.13528	0.36897	0.00429	2024.6	20.2	1948.1	17.6	1871.2	14.3	3.9	8.2
G123	403.7	33.2	0.5312	0.05548	0.00121	0.58883	0.01489	0.076	0.0009	472.2	5.4	470.1	9.3	431.6	7.7	0.4	9.4	472.2	5.4
G124	559.9	135.1	0.6387	0.08373	0.00154	2.49607	0.06112	0.21583	0.00254	1259.8	13.5	1270.9	15.8	1286.3	13.4	-0.9	-2.1	1286.3	13.4
G125	91.8	45.5	1.0309	0.11548	0.00225	6.3867	0.21794	0.386	0.00477	2104.3	22.2	2030.4	20.1	1887.4	16.7	3.6	11.5
G126	259.4	20.9	0.4585	0.05619	0.00201	0.57798	0.02454	0.07632	0.00105	474.1	6.3	463.2	14.5	459.9	13.2	2.4	3.1	474.1	6.3
G127	122.2	10.5	0.6171	0.05799	0.00295	0.64573	0.03985	0.07737	0.00127	480.4	7.6	505.8	20.7	529.4	21	-5	-9.3	480.4	7.6
G128	50.7	23.1	1.0786	0.11316	0.00265	5.41917	0.23962	0.35511	0.00475	1959	22.6	1887.9	23.2	1850.8	19.9	3.8	5.8
G129	146.1	8.2	0.9087	0.05998	0.00237	0.38846	0.01726	0.04673	0.00067	294.4	4.1	333.2	11.9	602.9	18	-11.7	-51.2	294.4	4.1
G130	419.8	15.1	0.4871	0.05165	0.00142	0.23686	0.00707	0.0337	0.00042	213.7	2.6	215.8	5.9	269.9	6.5	-1	-20.8	213.7	2.6
G131	284.4	16.7	0.9534	0.05302	0.00155	0.34058	0.01112	0.04864	0.00062	306.2	3.8	297.6	8.5	329.7	8.2	2.9	-7.1	306.2	3.8
G132	229	59	0.2811	0.09384	0.0017	3.1548	0.07731	0.2522	0.00297	1449.8	15.3	1446.2	16.8	1504.9	14.2	0.3	-3.7	1504.9	14.2
G133	152.6	13.8	0.3947	0.05697	0.00161	0.69645	0.02368	0.08711	0.00111	538.4	6.6	536.7	12.8	490.4	11	0.3	9.8	538.4	6.6
G134	344.6	123.8	0.3813	0.11502	0.00193	5.30983	0.11533	0.33487	0.00387	1861.9	18.7	1870.4	17.4	1880.2	14.4	-0.5	-1	1880.2	14.4
G135	550.9	26.2	0.7886	0.05212	0.00124	0.29925	0.00792	0.04122	0.0005	260.4	3.1	265.8	6.2	290.7	6	-2	-10.4	260.4	3.1
G136	126.4	4.9	0.756	0.05565	0.00246	0.25806	0.01236	0.03384	0.0005	214.5	3.1	233.1	9.8	438.4	15.7	-8	-51.1	214.5	3.1
G137	617.7	154	0.1651	0.12109	0.00199	4.23054	0.0834	0.25299	0.0029	1453.9	14.9	1680	16.5	1972.3	14.3	-13.5	-26.3
G138	208.1	14.6	0.4694	0.05623	0.00146	0.51622	0.01547	0.06624	0.00082	413.5	5	422.6	9.9	461.5	9.6	-2.2	-10.4	413.5	5
G139	165.2	12.5	0.4299	0.37942	0.00707	3.54879	0.08675	0.06949	0.00087	433.1	5.2	1538.2	17.9	3829.5	18.5	-71.8	-88.7
G140	416.8	18.3	0.5992	0.05255	0.00127	0.29179	0.00782	0.03995	0.00048	252.5	3	260	6.2	309.4	6.4	-2.9	-18.4	252.5	3
G141	283.2	139.4	0.5284	0.15068	0.00253	9.0829	0.2037	0.43193	0.00501	2314.4	22.6	2346.4	18.6	2353.7	15.4	-1.4	-1.7	2353.7	15.4
G142	150.3	10.3	1.8854	0.05327	0.00199	0.33919	0.01408	0.04569	0.00063	288	3.9	296.6	10.2	340.3	10.8	-2.9	-15.4	288	3.9
G143	342.8	115.2	0.3202	0.11212	0.00193	4.97892	0.11143	0.31999	0.00372	1789.7	18.2	1815.7	17.5	1834.1	14.6	-1.4	-2.4	1834.1	14.6
G144	100.8	5.4	1.3121	0.0529	0.00245	0.2999	0.01531	0.04038	0.00061	255.2	3.8	266.3	11.3	324.5	12.9	-4.2	-21.4	255.2	3.8
G145	264.1	31.3	0.2183	0.06541	0.00141	1.09901	0.02908	0.11912	0.00143	725.5	8.2	752.9	13	787.6	11.8	-3.6	-7.9	725.5	8.2
G146	900.3	303.6	0.2035	0.12317	0.00205	5.6166	0.1102	0.33138	0.0038	1845.1	18.4	1918.6	17.4	2002.6	14.5	-3.8	-7.9	2002.6	14.5
G147	76.3	34.5	0.8892	0.11501	0.00238	5.80362	0.20432	0.36477	0.00457	2004.7	21.6	1947	20.9	1880	17.7	3	6.6
G148	184.2	76.3	0.7775	0.11337	0.00215	5.52659	0.15875	0.34665	0.00417	1918.6	20	1904.7	19.3	1854.1	16.2	0.7	3.5	1854.1	16.2
G149	56.6	3.2	1.4203	0.1574	0.00733	0.89499	0.05133	0.04246	0.00085	268.1	5.3	649	24.7	2427.9	43	-58.7	-89
G150	257.6	49.7	0.5426	0.07838	0.00159	1.86025	0.0488	0.17555	0.0021	1042.6	11.5	1067.1	15.7	1156.5	14	-2.3	-9.8	1042.6	11.5
4
20_001	346.9	12.2	0.5731	0.05257	0.00125	0.23219	0.00549	0.03204	0.00045	203.3	2.8	212	5.3	310.3	6.4	-4.1	-34.5	203.3	2.8
20_002	41.8	14.6	0.573	0.11252	0.00205	4.81344	0.09121	0.31039	0.00457	1742.6	22.5	1787.2	19.7	1840.5	15.5	-2.5	-5.3	1840.5	15.5
20_003	18.4	9.4	2.0654	0.11425	0.0024	5.14846	0.11057	0.32695	0.00524	1823.6	25.5	1844.1	22.5	1868.1	17.9	-1.1	-2.4	1868.1	17.9
20_004	211	15.5	0.5681	0.05737	0.00122	0.53102	0.01137	0.06716	0.00093	419	5.6	432.5	8.9	505.8	8.5	-3.1	-17.2	419	5.6
20_005	628	38.8	0.722	0.05267	0.00088	0.39391	0.00692	0.05426	0.0007	340.6	4.3	337.2	6.1	314.6	4.5	1	8.3	340.6	4.3
20_006	143	8.1	1.4598	0.05187	0.00163	0.29045	0.00892	0.04063	0.00064	256.7	4	258.9	8	279.7	7.7	-0.8	-8.2	256.7	4
20_007	1496.8	476.8	0.0228	0.11101	0.00138	5.03314	0.06994	0.32897	0.00408	1833.4	19.8	1824.9	14.9	1816	10.5	0.5	1	1816	10.5
20_008	194.7	34.8	0.8378	0.06886	0.00114	1.43219	0.02489	0.15091	0.002	906.1	11.2	902.5	12.7	894.5	9.8	0.4	1.3	906.1	11.2
20_009	-2.1	NaN	0	0.94339	1.1293	345.254	299.238	2.65533	3.44371	8355.8	6073.2	5937.1	1786.9	5155.3	1207.9	40.7	62.1
20_010	582.7	41.8	0.402	0.0567	0.0009	0.53995	0.00905	0.06909	0.00089	430.7	5.4	438.4	7.3	479.9	6.1	-1.8	-10.3	430.7	5.4
20_011	129.6	46.1	1.2128	0.10641	0.00154	3.9961	0.06227	0.27247	0.00356	1553.3	18	1633.4	15.8	1738.8	12	-4.9	-10.7	1738.8	12
20_012	51	10.3	0.3749	0.09532	0.00185	2.53208	0.05002	0.19274	0.00279	1136.2	15.1	1281.3	17.6	1534.4	15.4	-11.3	-26
20_013	432.6	15.8	0.5764	0.05145	0.00112	0.23763	0.0052	0.03351	0.00046	212.5	2.9	216.5	5	261	5	-1.8	-18.6	212.5	2.9
20_014	162.1	55.9	0.9257	0.10369	0.0015	4.00764	0.06239	0.28042	0.00366	1593.5	18.4	1635.7	15.8	1691.2	11.9	-2.6	-5.8	1691.2	11.9
20_015	95.6	NaN	2.6242	0.5887	0.02958	36.5772	1.45552	0.4508	0.02234	2398.8	99.3	3682.2	69.8	4480.4	50.4	-34.9	-46.5
20_016	260.6	97.8	0.5091	0.11455	0.0015	5.32828	0.07693	0.3375	0.00426	1874.6	20.5	1873.4	15.6	1872.8	11.2	0.1	0.1	1872.8	11.2
20_017	431.9	35.2	0.8453	0.06186	0.00114	0.58477	0.01109	0.06859	0.00092	427.7	5.6	467.5	8.5	669.3	9	-8.5	-36.1	427.7	5.6
20_018	261.3	12.1	0.7141	0.05182	0.00111	0.29202	0.00628	0.04088	0.00056	258.3	3.5	260.1	5.8	277.5	5.2	-0.7	-6.9	258.3	3.5
20_019	6.4	0.8	0.1011	0.56163	0.01889	15.1271	0.43653	0.19542	0.00599	1150.7	32.3	2823.3	43.3	4411.7	33.7	-59.2	-73.9
20_020	509.8	80.9	0.5843	0.06709	0.00092	1.33139	0.01995	0.14399	0.00181	867.2	10.2	859.5	10.8	840.6	7.8	0.9	3.2	867.2	10.2
20_021	145.2	49.2	0.6711	0.10745	0.00157	4.37733	0.06873	0.29558	0.00388	1669.4	19.3	1708.1	16.2	1756.6	12.2	-2.3	-5	1756.6	12.2
20_022	193.3	13.2	0.5026	0.05524	0.00126	0.48569	0.01109	0.06379	0.0009	398.6	5.5	402	8.9	421.9	7.9	-0.8	-5.5	398.6	5.5
20_023	235.1	42.1	1.4908	0.06749	0.00111	1.21632	0.02093	0.13076	0.00172	792.2	9.8	808.1	11.7	852.9	9.5	-2	-7.1	792.2	9.8
20_024	225.2	12.4	1.1062	0.05181	0.0013	0.31236	0.00776	0.04374	0.00063	276	3.9	276	7	277	6.1	0	-0.4	276	3.9
20_025	109.7	46.5	1.3253	0.11199	0.00162	4.89965	0.07628	0.31743	0.00415	1777.2	20.3	1802.2	16.4	1832	12.3	-1.4	-3	1832	12.3
20_026	148	72.6	1.9351	0.11266	0.00162	4.9591	0.07687	0.31936	0.00417	1786.6	20.4	1812.4	16.4	1842.8	12.2	-1.4	-3	1842.8	12.2
20_027	667	42.6	0.2658	0.05444	0.00088	0.48203	0.00815	0.06424	0.00083	401.4	5	399.5	6.8	389.3	5.2	0.5	3.1	401.4	5
20_028	523.3	79.9	0.1961	0.07255	0.001	1.55379	0.0232	0.1554	0.00196	931.2	10.9	952	11.5	1001.4	8.8	-2.2	-7	931.2	10.9
20_029	2033.5	725.3	0.1405	0.11319	0.00142	5.50175	0.07681	0.35266	0.00436	1947.3	20.8	1900.9	15.1	1851.3	10.7	2.4	5.2
20_030	282.5	108.2	1.1745	0.10609	0.00145	4.34435	0.06468	0.29712	0.00379	1677	18.8	1701.8	15.4	1733.3	11.4	-1.5	-3.2	1733.3	11.4
20_031	111.2	66	0.943	0.16095	0.00217	10.3942	0.15376	0.46856	0.00605	2477.2	26.6	2470.5	17.3	2465.7	12.5	0.3	0.5	2465.7	12.5
20_032	390.1	14	0.3893	0.04925	0.00108	0.23632	0.00523	0.03482	0.00048	220.6	3	215.4	5	159.7	3.2	2.4	38.1	220.6	3
20_033	183.4	13	0.4177	0.13969	0.00241	1.34181	0.02344	0.06969	0.00097	434.3	5.8	864	12.9	2223.4	15.6	-49.7	-80.5
20_034	153.6	22.7	1.4857	0.06757	0.00134	1.00464	0.02018	0.10787	0.00149	660.4	8.7	706.2	12.3	855.4	11.5	-6.5	-22.8	660.4	8.7
20_035	97.7	36.3	0.9979	0.10563	0.00159	4.36928	0.07014	0.30011	0.00397	1691.9	19.7	1706.5	16.6	1725.3	12.5	-0.9	-1.9	1725.3	12.5
20_036	394.4	31.1	0.7187	0.05572	0.00099	0.5325	0.0098	0.06934	0.00091	432.2	5.5	433.5	7.8	441.2	6.4	-0.3	-2.1	432.2	5.5
20_037	225.9	85.2	1.1598	0.10452	0.00147	4.2075	0.06411	0.29209	0.00376	1652	18.8	1675.5	15.6	1705.9	11.6	-1.4	-3.2	1705.9	11.6
20_038	0.7	NaN	0	0.48352	1.15467	96.1802	236.303	1.44325	1.17854	5758.8	3109.5	4647	2536.3	4191.7	2385.7	23.9	37.4
20_039	717.3	40.8	1.0679	0.0518	0.0009	0.32756	0.00589	0.04588	0.0006	289.2	3.7	287.7	5.4	276.6	4.2	0.5	4.6	289.2	3.7
20_040	201.1	83.2	0.7172	0.12135	0.00167	5.89812	0.08848	0.35265	0.00453	1947.2	21.6	1961	16.3	1976.2	12	-0.7	-1.5	1976.2	12
20_041	50.3	19.6	1.3644	0.10479	0.00216	4.23665	0.08909	0.29335	0.00453	1658.2	22.6	1681.2	21.2	1710.6	17	-1.4	-3.1	1710.6	17
20_042	575.6	33	0.0114	0.05568	0.00094	0.4804	0.00842	0.0626	0.00081	391.4	4.9	398.3	7	439.6	6	-1.7	-11	391.4	4.9
20_043	166.4	7	0.886	0.05035	0.00165	0.24514	0.00786	0.03532	0.00056	223.8	3.5	222.6	7.3	211.2	6.2	0.5	6	223.8	3.5
20_044	1457.2	95.8	0.0254	0.0558	0.00079	0.54868	0.00836	0.07134	0.00089	444.2	5.4	444.1	6.8	444.4	5.1	0	0	444.2	5.4
20_045	0	NaN	NaN	0.04153	0.37936	-Inf	NaN	-Inf	NaN	NaN	NaN	NaN	NaN	-255	-2647.5	NaN	NaN
20_046	177.7	9.1	1.118	0.05457	0.00163	0.30921	0.00904	0.04111	0.00064	259.7	4	273.6	8.1	394.6	9.8	-5.1	-34.2	259.7	4
20_047	219.5	107.5	1.2626	0.13297	0.00183	6.69972	0.10011	0.36555	0.00469	2008.4	22.1	2072.6	16.6	2137.6	12.3	-3.1	-6	2137.6	12.3
20_048	259.9	122.1	0.1213	0.17886	0.00239	11.3835	0.16648	0.46176	0.0059	2447.3	26	2555.1	17.3	2642.3	12.6	-4.2	-7.4	2642.3	12.6
20_049	116.8	66.8	2.6531	0.119	0.00179	5.42925	0.08719	0.33102	0.0044	1843.3	21.3	1889.5	17.2	1941.3	13	-2.4	-5	1941.3	13
20_050	68	27.6	1.2917	0.10697	0.00183	4.51396	0.08051	0.30616	0.00429	1721.8	21.2	1733.5	18.4	1748.4	14.3	-0.7	-1.5	1748.4	14.3
20_051	213.1	11.3	1.2761	0.05446	0.0015	0.30746	0.00833	0.04096	0.00062	258.8	3.8	272.2	7.5	390.1	8.9	-4.9	-33.7	258.8	3.8
20_052	65.1	NaN	0	23.6199	579.076	-78.1556	92.4032	-0.02401	0.5892	-156.7	3891.7	NaN	35677.8	NaN	NaN	NaN	NaN
20_053	381.6	17.2	0.5993	0.02856	0.00116	0.16094	0.00653	0.04089	0.00056	258.3	3.5	151.5	6	NaN	NaN	70.5	NaN
20_054	166.4	69.5	0.5202	0.15452	0.00209	8.08057	0.11918	0.37942	0.00484	2073.6	22.6	2240.1	16.8	2396.6	12.4	-7.4	-13.5	2396.6	12.4
20_055	484.3	49.5	0.2938	0.06078	0.00097	0.85234	0.01425	0.10175	0.00131	624.7	7.7	625.9	9.6	631.5	7.5	-0.2	-1.1	624.7	7.7
20_056	65.8	11.2	1.0383	0.06808	0.00167	1.29449	0.03156	0.13796	0.00209	833.1	11.8	843.3	16.5	871	14.3	-1.2	-4.3	833.1	11.8
20_057	143	40.9	0.8581	0.11372	0.00175	3.8249	0.06217	0.24404	0.00324	1407.7	16.8	1598	16.4	1859.7	13.1	-11.9	-24.3
20_058	177	8	0.5327	0.05219	0.00151	0.30297	0.00858	0.04212	0.00064	266	4	268.7	7.7	293.7	7.4	-1	-9.5	266	4
20_059	620.3	20.9	0.4273	0.05068	0.00104	0.22591	0.0047	0.03234	0.00044	205.2	2.7	206.8	4.6	226.3	4.2	-0.8	-9.3	205.2	2.7
20_060	371.7	13	0.4953	0.04968	0.00122	0.22517	0.0055	0.03289	0.00047	208.6	2.9	206.2	5.3	180	4.1	1.2	15.9	208.6	2.9
20_061	426.2	57.2	0.4146	0.06655	0.00103	1.17894	0.01919	0.12853	0.00165	779.5	9.4	790.8	11	823.7	8.7	-1.4	-5.4	779.5	9.4
20_062	382.3	61.4	0.4925	0.07121	0.00107	1.4766	0.02358	0.15044	0.00193	903.4	10.8	920.8	12	963.4	9.3	-1.9	-6.2	903.4	10.8
20_063	119.7	43.5	0.7596	0.10936	0.00166	4.6801	0.07552	0.31048	0.0041	1743.1	20.2	1763.7	16.8	1788.8	12.8	-1.2	-2.6	1788.8	12.8
20_064	141.6	14.1	1.0708	0.05765	0.00139	0.64388	0.01538	0.08104	0.00117	502.3	7	504.7	11.2	516.5	9.8	-0.5	-2.7	502.3	7
20_065	1041.5	349.5	0.1475	0.11266	0.00147	5.18367	0.07413	0.33384	0.00414	1857	20	1849.9	15.3	1842.8	11.1	0.4	0.8	1842.8	11.1
20_066	458.8	16.8	0.5579	0.04934	0.00111	0.23062	0.00519	0.03391	0.00047	215	2.9	210.7	5	164	3.4	2	31.1	215	2.9
20_067	35.4	14.8	0.4642	0.1348	0.00267	7.06132	0.14388	0.38005	0.00603	2076.5	28.2	2119.2	22.6	2161.4	17.7	-2	-3.9	2161.4	17.7
20_068	246.4	100.9	0.9936	0.11286	0.00158	5.14423	0.07773	0.33069	0.00422	1841.7	20.4	1843.4	16.1	1846	11.9	-0.1	-0.2	1846	11.9
20_069	86.4	5.2	0.0936	0.05905	0.00192	0.51868	0.01641	0.06373	0.00105	398.3	6.4	424.3	12.6	568.9	14.2	-6.1	-30	398.3	6.4
20_070	108.3	18	0.7872	0.07028	0.00143	1.40325	0.02886	0.14487	0.00204	872.1	11.5	890.3	14.7	936.5	12.4	-2	-6.9	872.1	11.5
20_071	163.6	26.8	0.291	0.36223	0.05392	7.87501	0.82004	0.15773	0.02011	944.1	112	2216.8	176.6	3759.2	147.4	-57.4	-74.9
20_072	22.7	7.7	0.6635	0.10485	0.00266	4.32423	0.10944	0.29922	0.00523	1687.4	25.9	1698	25.4	1711.7	21	-0.6	-1.4	1711.7	21
20_073	57.4	19	0.5055	0.1109	0.00211	4.62774	0.09013	0.30276	0.00447	1705	22.1	1754.3	20.1	1814.2	16.1	-2.8	-6	1814.2	16.1
20_074	189.1	10.4	0.0802	0.06556	0.00156	0.52954	0.01247	0.0586	0.00085	367.1	5.2	431.5	9.8	792.4	13.1	-14.9	-53.7	367.1	5.2
20_075	115.4	9.9	0.6494	0.05589	0.00151	0.59375	0.01582	0.07708	0.00116	478.7	6.9	473.3	11.7	448	9.8	1.1	6.8	478.7	6.9
20_076	85	5.3	0.1162	0.05314	0.00185	0.47831	0.0162	0.0653	0.00109	407.8	6.6	396.9	12.7	334.8	9.9	2.7	21.8	407.8	6.6
20_077	13.5	3.4	0.5063	0.105	0.0035	3.39863	0.11011	0.23485	0.00487	1359.9	25.4	1504.1	30.8	1714.3	27.6	-9.6	-20.7
20_078	443.2	104.2	0.5746	0.0877	0.00124	2.58902	0.0392	0.21418	0.0027	1251	14.3	1297.5	13.9	1375.9	10.7	-3.6	-9.1	1375.9	10.7
20_079	839.8	28.5	0.4959	0.05006	0.00092	0.22079	0.00417	0.032	0.00042	203.1	2.6	202.6	4.1	197.8	3.3	0.2	2.7	203.1	2.6
20_080	265.5	131.4	1.3342	0.14831	0.00202	7.68004	0.11358	0.37571	0.00476	2056.2	22.3	2194.3	16.7	2326.5	12.4	-6.3	-11.6	2326.5	12.4
20_081	0	NaN	Inf	3.27431	9.83282	Inf	NaN	Inf	NaN	Inf	NaN	Inf	NaN	6858.1	3045.7	NaN	Inf
20_082	55.2	21.4	0.606	0.11819	0.00201	5.56074	0.09849	0.34134	0.00479	1893.1	23	1910	19	1929	14.7	-0.9	-1.9	1929	14.7
20_083	484.3	16.3	0.4098	0.05095	0.00111	0.22845	0.005	0.03253	0.00045	206.4	2.8	208.9	4.9	238.6	4.6	-1.2	-13.5	206.4	2.8
20_084	203.9	61.6	0.2862	0.11272	0.00165	4.5385	0.07072	0.29212	0.00377	1652.1	18.8	1738.1	16.2	1843.7	12.4	-4.9	-10.4	1843.7	12.4
20_085	38.2	3.4	1.5143	0.05678	0.00256	0.51456	0.02233	0.06575	0.00129	410.5	7.8	421.5	17	483	17.3	-2.6	-15	410.5	7.8
20_086	97	44.7	0.5161	0.13794	0.00207	7.78544	0.12464	0.40948	0.00546	2212.5	25	2206.5	18.1	2201.5	13.5	0.3	0.5	2201.5	13.5
20_087	73.6	3.1	0.1051	0.22128	0.00664	1.21608	0.03224	0.03987	0.00082	252	5.1	808	20.3	2990	28.9	-68.8	-91.6
20_088	65.8	20.5	0.7377	0.10213	0.00186	3.78759	0.07107	0.26907	0.00382	1536.1	19.4	1590.1	18.6	1663.2	14.9	-3.4	-7.6	1663.2	14.9
20_089	419.9	138.8	0.1012	0.11276	0.00155	5.17647	0.07673	0.33307	0.00419	1853.2	20.3	1848.8	15.9	1844.4	11.7	0.2	0.5	1844.4	11.7
20_090	248.5	109.6	0.2549	0.14073	0.00195	8.09939	0.12127	0.41757	0.00531	2249.4	24.1	2242.2	17	2236.2	12.5	0.3	0.6	2236.2	12.5
20_091	989.2	61.3	0.2965	0.05514	0.00086	0.47116	0.00772	0.062	0.00079	387.8	4.8	392	6.6	417.9	5.3	-1.1	-7.2	387.8	4.8
20_092	448.9	139.6	0.179	0.11102	0.00153	4.73615	0.0704	0.30952	0.00389	1738.3	19.1	1773.7	15.6	1816.2	11.7	-2	-4.3	1816.2	11.7
20_093	531	16.4	0.0702	0.08808	0.00177	0.38534	0.00769	0.03174	0.00044	201.4	2.7	331	6.9	1384.2	15.2	-39.1	-85.4
20_094	201.8	73.8	0.5546	0.11368	0.00163	5.13157	0.07895	0.3275	0.0042	1826.3	20.4	1841.3	16.3	1859.1	12.2	-0.8	-1.8	1859.1	12.2
20_095	62.3	20.5	0.5847	0.10846	0.00195	4.41262	0.08192	0.29516	0.0042	1667.3	20.9	1714.7	19	1773.7	15.1	-2.8	-6	1773.7	15.1
20_096	0	NaN	NaN	-1.65654	10.6861	-Inf	NaN	Inf	NaN	Inf	NaN	NaN	NaN	NaN	NaN	NaN	NaN
20_097	286.8	98.2	0.3199	0.12141	0.00171	5.49891	0.08295	0.32861	0.00417	1831.6	20.2	1900.4	16.3	1977	12.3	-3.6	-7.4	1977	12.3
20_098	599.7	140.8	0.6661	0.12444	0.00172	3.61004	0.05362	0.21048	0.00264	1231.4	14.1	1551.7	14.8	2020.8	12.1	-20.6	-39.1
20_099	10430.4	898.1	0.0005	0.06138	0.00333	0.79174	0.04123	0.09359	0.00219	576.7	12.9	592.2	26.5	652.6	26.1	-2.6	-11.6	576.7	12.9
20_100	473	201.9	0.478	0.15318	0.00207	8.25068	0.1209	0.39079	0.00489	2126.5	22.7	2258.9	16.7	2381.7	12.4	-5.9	-10.7	2381.7	12.4
20_101	77.9	20.9	0.5046	0.10089	0.00183	3.45056	0.06415	0.24814	0.00349	1428.9	18	1516	18.1	1640.5	14.8	-5.7	-12.9	1640.5	14.8
20_102	152.2	58.8	1.0348	0.10778	0.00167	4.64076	0.07573	0.31239	0.00412	1752.5	20.2	1756.6	17	1762.2	13	-0.2	-0.6	1762.2	13
20_103	45.3	2.3	0.638	0.05951	0.00299	0.37281	0.01796	0.04545	0.00095	286.5	5.9	321.7	15	585.8	22.4	-10.9	-51.1	286.5	5.9
20_104	371.7	28	0.5535	0.05698	0.00106	0.55063	0.01048	0.07011	0.00093	436.8	5.6	445.4	8.2	490.8	7.2	-1.9	-11	436.8	5.6
20_105	26.2	4.1	0.3499	0.14937	0.00399	3.02653	0.07702	0.147	0.00269	884.1	15.1	1414.3	24.7	2338.7	24.4	-37.5	-62.2
20_106	172.8	31.4	0.8854	0.09477	0.0016	2.01476	0.03506	0.15425	0.00206	924.7	11.5	1120.5	14.6	1523.5	13.3	-17.5	-39.3
20_107	320	111.2	0.7077	0.10867	0.00155	4.53839	0.06913	0.30301	0.00384	1706.2	19	1738	15.9	1777.2	12	-1.8	-4	1777.2	12
20_108	157.2	7.8	1.034	0.05251	0.00164	0.29314	0.00893	0.0405	0.00064	255.9	4	261	8.1	307.7	8.3	-2	-16.8	255.9	4
20_109	48.9	27.3	2.4056	0.15253	0.00264	7.284	0.13055	0.34645	0.005	1917.6	23.9	2146.9	20.1	2374.5	15.9	-10.7	-19.2
20_110	529.6	18.1	0.4796	0.04832	0.00105	0.21702	0.00475	0.03258	0.00044	206.7	2.7	199.4	4.6	115	2.4	3.6	79.8	206.7	2.7
20_111	650.7	48.8	0.5278	0.06079	0.001	0.5899	0.01003	0.0704	0.0009	438.6	5.4	470.8	7.9	631.8	7.7	-6.8	-30.6	438.6	5.4
20_112	0	NaN	NaN	0.9374	0.29083	Inf	NaN	Inf	NaN	Inf	NaN	Inf	NaN	5146.4	313	NaN	Inf
20_113	262	101.7	0.8937	0.11266	0.00162	5.02005	0.07712	0.32329	0.00412	1805.8	20.1	1822.7	16.3	1842.8	12.2	-0.9	-2	1842.8	12.2
20_114	67.3	22.1	0.6458	0.10906	0.00193	4.37628	0.07988	0.29111	0.00409	1647.1	20.4	1707.9	18.7	1783.8	14.9	-3.6	-7.7	1783.8	14.9
20_115	253.5	86.2	0.5002	0.11234	0.00163	4.82824	0.07473	0.31182	0.00398	1749.7	19.6	1789.8	16.3	1837.6	12.3	-2.2	-4.8	1837.6	12.3
20_116	240	17.7	0.6353	0.05532	0.00121	0.50935	0.01113	0.0668	0.00092	416.8	5.6	418	8.9	425.2	7.6	-0.3	-2	416.8	5.6
20_117	21260.1	947.2	0.0039	0.05564	0.00369	0.37433	0.02376	0.04881	0.00124	307.2	7.6	322.9	19.6	438	23.6	-4.8	-29.9	307.2	7.6
20_118	178.4	8.9	0.8596	0.06214	0.0017	0.3716	0.00994	0.04338	0.00066	273.7	4.1	320.8	8.6	678.9	13.5	-14.7	-59.7	273.7	4.1
20_119	119.7	69.1	0.6149	0.17303	0.00251	11.7847	0.18297	0.49412	0.00645	2588.5	27.8	2587.4	18.3	2587.2	13.6	0	0.1	2587.2	13.6
20_120	577.8	25.5	0.4293	0.05491	0.00107	0.32337	0.00636	0.04273	0.00057	269.7	3.5	284.5	5.9	408.6	6.6	-5.2	-34	269.7	3.5
20_121	726.5	25.1	0.5889	-0.18181	0.003	-0.81795	0.01371	0.03264	0.00043	207	2.7	-1729.7	-96.5	NaN	NaN	-112	NaN
20_122	424.1	146	0.2331	0.11631	0.00164	5.38761	0.08109	0.33605	0.00422	1867.6	20.4	1882.9	16.2	1900.3	12.1	-0.8	-1.7	1900.3	12.1
20_123	269.1	12	0.3742	0.05068	0.00126	0.30474	0.00752	0.04362	0.00062	275.2	3.8	270.1	6.8	226.3	5	1.9	21.6	275.2	3.8
20_124	-0.7	NaN	1.1755	0.06354	0.63595	-54.1775	540.957	-6.18626	9.75265	NaN	-12122.3	NaN	10481.3	726.4	5192.9	NaN	NaN
20_125	494.9	20.7	0.6587	0.05101	0.00108	0.26771	0.00569	0.03808	0.00051	240.9	3.2	240.9	5.4	241.3	4.5	0	-0.1	240.9	3.2
20_126	35.4	12.3	1.0087	0.10822	0.0023	4.26482	0.09148	0.28591	0.00444	1621.1	22.3	1686.6	21.7	1769.7	17.8	-3.9	-8.4	1769.7	17.8
20_127	300.2	104.2	0.4814	0.11227	0.00162	4.94524	0.076	0.31956	0.00406	1787.6	19.8	1810	16.2	1836.5	12.3	-1.2	-2.7	1836.5	12.3
20_128	111.9	5.3	0.7713	0.04817	0.00177	0.27865	0.00995	0.04197	0.0007	265	4.3	249.6	8.9	107.6	3.8	6.2	146.3
20_129	397.2	23.1	0.6637	0.05552	0.00112	0.40349	0.00816	0.05273	0.00071	331.3	4.3	344.2	7.1	433.2	7.1	-3.8	-23.5	331.3	4.3
20_130	686.8	51.4	0.4482	0.05748	0.00095	0.56944	0.00973	0.07187	0.00092	447.4	5.5	457.7	7.7	510	6.6	-2.2	-12.3	447.4	5.5
20_131	831.3	71.5	0.5277	0.05665	0.00089	0.63161	0.01038	0.08088	0.00103	501.4	6.1	497.1	8	477.9	6	0.9	4.9	501.4	6.1
20_132	49.6	14.2	0.4119	0.11068	0.00214	4.1204	0.08085	0.27009	0.00395	1541.3	20	1658.4	19.8	1810.6	16.3	-7.1	-14.9	1810.6	16.3
20_133	664.9	240.5	0.1401	0.12398	0.00173	6.14148	0.09161	0.35938	0.00448	1979.2	21.2	1996.2	16.3	2014.3	12.2	-0.8	-1.7	2014.3	12.2
20_134	418.5	141.5	0.4922	0.10626	0.00152	4.54871	0.06922	0.31057	0.00391	1743.5	19.2	1739.9	15.9	1736.2	11.9	0.2	0.4	1736.2	11.9
20_135	344.8	129.3	0.6694	0.11339	0.00163	5.13342	0.07845	0.32844	0.00415	1830.8	20.1	1841.7	16.3	1854.4	12.2	-0.6	-1.3	1854.4	12.2
20_136	251.4	42.3	0.4308	0.07332	0.00121	1.62653	0.02772	0.16094	0.00209	962	11.6	980.5	13.2	1022.8	10.6	-1.9	-5.9	962	11.6
20_137	11.3	4	0.5057	0.10128	0.00311	4.5015	0.13673	0.32246	0.00641	1801.7	31.2	1731.2	30.4	1647.7	25	4.1	9.3
20_138	63	9.7	0.6006	0.06642	0.00166	1.2856	0.03178	0.14041	0.00213	847	12	839.3	16.7	819.6	14.1	0.9	3.3	847	12
20_139	155.8	9.7	0.7233	0.05519	0.0015	0.42405	0.01133	0.05574	0.00083	349.7	5.1	358.9	9.4	419.9	9.3	-2.6	-16.7	349.7	5.1
20_140	724.3	53.3	0.6052	0.05589	0.00093	0.5215	0.00899	0.0677	0.00087	422.3	5.3	426.2	7.3	448	6	-0.9	-5.7	422.3	5.3
20_141	500.6	18	0.6959	0.05173	0.00115	0.23148	0.00512	0.03247	0.00044	206	2.7	211.4	5	273.5	5.3	-2.6	-24.7	206	2.7
20_142	7.1	4	2.0364	0.13603	0.00455	6.83688	0.22587	0.36462	0.00856	2004	40.4	2090.5	36.2	2177.3	30	-4.1	-8	2177.3	30
20_143	151.5	15.7	1.2182	0.12675	0.00243	1.49419	0.02839	0.08552	0.00121	529	7.2	928	14.5	2053.4	16.9	-43	-74.2
20_144	482.2	140	0.0989	0.11211	0.00161	4.59519	0.07003	0.29735	0.00374	1678.2	18.6	1748.4	15.9	1833.9	12.2	-4	-8.5	1833.9	12.2
20_145	545.2	24.6	0.7045	0.05074	0.00103	0.28478	0.0058	0.04072	0.00054	257.3	3.3	254.4	5.5	229	4.2	1.1	12.3	257.3	3.3
20_146	295.3	111.8	0.5848	0.1196	0.00174	5.59826	0.0864	0.33959	0.00431	1884.7	20.7	1915.8	16.6	1950.3	12.6	-1.6	-3.4	1950.3	12.6
20_147	1280.9	96.5	0.1249	0.05727	0.00087	0.62731	0.00996	0.07947	0.001	493	6	494.4	7.7	501.9	6	-0.3	-1.8	493	6
20_148	13167	4137.8	0.0013	0.27555	0.00547	13.2474	0.26459	0.34878	0.00596	1928.8	28.5	2697.4	24.7	3337.9	19.4	-28.5	-42.2
20_149	228.7	10.1	0.9419	0.05229	0.00146	0.27037	0.00738	0.03751	0.00056	237.4	3.5	243	6.8	298.1	7.2	-2.3	-20.4	237.4	3.5
20_150	1046.5	46.9	0.589	0.05519	0.00094	0.31769	0.00556	0.04176	0.00054	263.7	3.3	280.1	5.2	419.9	5.9	-5.9	-37.2	263.7	3.3
20_151	213.8	15	0.409	0.08423	0.00171	0.78494	0.01584	0.06761	0.00094	421.7	5.7	588.3	11	1297.9	14.9	-28.3	-67.5
20_152	63.7	21.6	0.5866	0.10635	0.00194	4.45861	0.08323	0.30414	0.00429	1711.8	21.2	1723.3	19.1	1737.8	15.2	-0.7	-1.5	1737.8	15.2
20_153	853.2	205.4	0.1386	0.1094	0.00156	3.75197	0.05678	0.24881	0.0031	1432.3	16	1582.5	15.2	1789.4	12	-9.5	-20
20_154	380.2	19.1	0.4838	0.05813	0.00122	0.38217	0.008	0.0477	0.00065	300.4	4	328.6	7	534.7	8.7	-8.6	-43.8	300.4	4
20_155	250.7	95.5	0.7313	0.11133	0.00167	5.07395	0.07999	0.33064	0.00423	1841.5	20.5	1831.8	16.7	1821.2	12.7	0.5	1.1	1821.2	12.7
20_156	39.7	13.5	0.7449	0.12079	0.00226	4.91295	0.09353	0.29508	0.00426	1666.9	21.2	1804.5	19.9	1967.9	16.3	-7.6	-15.3
20_157	443.2	34	0.6008	0.05483	0.00093	0.53676	0.00938	0.07102	0.00091	442.3	5.5	436.3	7.5	405.3	5.7	1.4	9.1	442.3	5.5
20_158	150.1	73.6	0.751	0.15887	0.00244	9.2859	0.14979	0.42404	0.00559	2278.8	25.3	2366.6	18.6	2443.7	14.2	-3.7	-6.7	2443.7	14.2
20_159	53.1	18.7	0.66	0.1157	0.00196	4.99808	0.08739	0.3134	0.00427	1757.4	21	1819	18.4	1890.8	14.5	-3.4	-7.1	1890.8	14.5
20_160	75.8	29.8	0.9605	0.1103	0.00178	4.96089	0.08316	0.32629	0.00432	1820.4	21	1812.7	17.6	1804.4	13.6	0.4	0.9	1804.4	13.6
20_161	377.4	16.9	0.1271	0.05085	0.00102	0.33146	0.0067	0.04729	0.00063	297.9	3.9	290.7	6.1	234	4.2	2.5	27.3	297.9	3.9
20_162	58.8	20.3	0.546	0.10726	0.00184	4.61677	0.08154	0.31224	0.00425	1751.7	20.9	1752.3	18.3	1753.4	14.3	0	-0.1	1753.4	14.3
5
G1	363.3	51.5	0.4648	0.06653	0.00112	1.20828	0.02538	0.13371	0.0016	809	9.1	804.4	11.6	823.1	9.5	0.6	-1.7	809	9.1
G2	285.2	101.2	0.2536	0.11659	0.00175	5.2493	0.11852	0.34065	0.00409	1889.8	19.7	1860.7	16.5	1904.6	12.9	1.6	-0.8	1904.6	12.9
G3	358.2	21.3	1.7738	0.06847	0.0016	0.38732	0.01014	0.04105	0.00052	259.3	3.2	332.4	7.5	882.8	13.8	-22	-70.6
G4	226.9	15.1	1.5368	0.05652	0.00158	0.37727	0.01183	0.04787	0.00062	301.4	3.8	325	8.5	472.9	10.6	-7.3	-36.3	301.4	3.8
G5	53.7	2.6	0.9025	0.05172	0.00305	0.2923	0.01876	0.04155	0.00071	262.4	4.4	260.4	14.2	273.1	14.1	0.8	-3.9	262.4	4.4
G6	70.7	18	0.7388	0.10777	0.00213	3.31142	0.1052	0.21844	0.0028	1273.6	14.8	1483.7	18.3	1762.1	16.5	-14.2	-27.7
G7	72.1	26.3	0.9712	0.10448	0.00189	4.22945	0.12766	0.29594	0.00372	1671.1	18.5	1679.8	18.1	1705.2	14.9	-0.5	-2	1705.2	14.9
G8	186	64.9	0.3644	0.11154	0.0017	4.89207	0.11274	0.32761	0.00394	1826.8	19.1	1800.9	16.4	1824.7	12.9	1.4	0.1	1824.7	12.9
G9	315.5	24.8	0.5849	0.05737	0.00118	0.54934	0.01316	0.07197	0.00088	448	5.3	444.6	8.8	505.8	8.2	0.8	-11.4	448	5.3
G10	293.5	12.9	0.615	0.04892	0.00139	0.25923	0.00804	0.03995	0.00052	252.5	3.2	234	6.7	144	3.8	7.9	75.4
G11	181	9.4	1.2377	0.04976	0.00176	0.27255	0.01051	0.03991	0.00055	252.3	3.4	244.7	8.3	183.8	5.9	3.1	37.3	252.3	3.4
G12	580.5	26.1	0.91	0.07417	0.00143	0.38627	0.00837	0.03791	0.00046	239.9	2.9	331.6	6.5	1046.1	12.6	-27.7	-77.1
G13	106.1	24	0.6444	0.07909	0.00155	2.23115	0.06376	0.20165	0.00252	1184.2	13.5	1190.9	16.2	1174.4	13.6	-0.6	0.8	1174.4	13.6
G14	316.4	118.9	0.6957	0.11193	0.00161	4.90566	0.09756	0.32426	0.00384	1810.5	18.7	1803.2	15.8	1831	12.2	0.4	-1.1	1831	12.2
G15	600.3	26.3	0.7747	0.05841	0.0013	0.29936	0.00736	0.03826	0.00047	242	2.9	265.9	6.1	545.2	9.4	-9	-55.6	242	2.9
G16	583.3	42.8	0.2903	0.05759	0.00105	0.57632	0.01223	0.07276	0.00087	452.8	5.2	462.1	8.1	514.2	7.4	-2	-11.9	452.8	5.2
G17	381.2	27.6	0.4827	0.05428	0.00114	0.51841	0.01259	0.068	0.00083	424.1	5	424.1	8.3	382.7	6.7	0	10.8	424.1	5
G18	45	4.5	0.3419	0.0585	0.00242	0.83648	0.04374	0.09849	0.0015	605.6	8.8	617.2	19.8	548.5	17.5	-1.9	10.4	605.6	8.8
G19	527.7	209.6	0.6316	0.14609	0.00206	7.14296	0.14191	0.35343	0.00418	1951	19.9	2129.4	16.4	2300.7	12.8	-8.4	-15.2
G20	238.4	101.9	0.821	0.11723	0.00171	5.71172	0.11983	0.35365	0.0042	1952	20	1933.1	16.3	1914.4	12.6	1	2	1914.4	12.6
G21	287	12.9	1.0575	0.05188	0.00158	0.25611	0.00847	0.03618	0.00048	229.1	3	231.5	6.9	280.1	7.5	-1	-18.2	229.1	3
G22	147	43.3	0.5505	0.14343	0.00255	5.02366	0.15157	0.27068	0.00344	1544.3	17.5	1823.3	18.7	2269	16.1	-15.3	-31.9
G23	117.1	44.8	1.3461	0.10857	0.00184	4.30072	0.11478	0.28582	0.00351	1620.6	17.6	1693.5	17.2	1775.6	14.2	-4.3	-8.7	1775.6	14.2
G24	475.4	17.3	0.7129	0.05859	0.00248	0.25053	0.01144	0.03218	0.00049	204.2	3.1	227	9.4	551.9	18	-10.1	-63	204.2	3.1
G25	318.7	20.7	0.722	0.05198	0.00127	0.41337	0.01144	0.05726	0.00072	358.9	4.4	351.3	8.1	284.5	6.1	2.2	26.2	358.9	4.4
G26	1691.1	63.6	1.3331	0.16335	0.00246	0.67545	0.01156	0.02928	0.00035	186	2.2	524	7.8	2490.6	14	-64.5	-92.5
G27	857	32.1	0.6912	0.05035	0.00136	0.23404	0.00687	0.03334	0.00043	211.4	2.7	213.5	5.7	211.2	5.2	-1	0.1	211.4	2.7
G28	40	20.3	1.2276	0.11886	0.00316	6.69378	0.40048	0.37855	0.00573	2069.5	26.8	2071.8	26.8	1939.2	23	-0.1	6.7
G29	134.1	21.3	0.6981	0.06429	0.00142	1.26077	0.03675	0.14025	0.00176	846.1	10	828.3	14.3	751.2	11.7	2.2	12.6	846.1	10
G30	554.4	35.8	0.0943	0.05363	0.00101	0.50782	0.01099	0.06849	0.00082	427.1	4.9	417	7.6	355.5	5.6	2.4	20.1	427.1	4.9
G31	384	134.8	0.3158	0.11368	0.00163	5.12875	0.09715	0.33333	0.00393	1854.5	19	1840.9	15.8	1859.1	12.2	0.7	-0.2	1859.1	12.2
G32	496	187.7	0.5904	0.11405	0.00161	5.25168	0.09528	0.33407	0.00392	1858.1	18.9	1861	15.7	1864.9	12	-0.2	-0.4	1864.9	12
G33	546.5	193.1	0.3848	0.11412	0.00161	5.30721	0.09555	0.32993	0.00387	1838	18.8	1870	15.6	1866	12	-1.7	-1.5	1866	12
G34	393.6	16.2	0.7449	0.05053	0.00135	0.24911	0.00727	0.0362	0.00046	229.2	2.9	225.9	6.1	219.4	5.3	1.5	4.5	229.2	2.9
G35	615.4	25.6	0.5985	0.05289	0.00121	0.27246	0.00684	0.03771	0.00047	238.6	2.9	244.7	5.7	324.1	6.3	-2.5	-26.4	238.6	2.9
G36	1879.4	506.5	1.4337	0.11632	0.00161	4.03878	0.06636	0.24301	0.00283	1402.3	14.7	1642	14.6	1900.4	11.9	-14.6	-26.2
G37	305	27.8	0.7184	0.05758	0.00124	0.63447	0.01615	0.07998	0.00099	496	5.9	498.9	9.8	513.8	8.7	-0.6	-3.5	496	5.9
G38	429.9	18	0.5346	0.05464	0.00136	0.28619	0.00785	0.03877	0.00049	245.2	3	255.6	6.4	397.5	8.2	-4.1	-38.3	245.2	3
G39	234.7	9.6	0.5288	0.05408	0.00174	0.28357	0.01	0.03788	0.00051	239.7	3.2	253.5	7.8	374.4	10.1	-5.4	-36	239.7	3.2
G40	112.5	52.7	1.6986	0.11064	0.00186	4.92362	0.13088	0.32418	0.00397	1810.1	19.3	1806.3	17.6	1810	14.2	0.2	0	1810	14.2
G41	82.2	4.8	1.0849	0.05719	0.00257	0.36854	0.01852	0.04655	0.00072	293.3	4.4	318.6	13	498.9	17.7	-7.9	-41.2	293.3	4.4
G42	66.6	35.7	1.7243	0.12315	0.00224	6.26879	0.2062	0.36606	0.00464	2010.8	21.9	2014.1	19.4	2002.4	15.9	-0.2	0.4	2002.4	15.9
G43	42.7	11.9	0.9221	0.09925	0.0025	2.99516	0.12401	0.22662	0.00313	1316.8	16.4	1406.4	22.1	1610.1	20.3	-6.4	-18.2
G44	99.2	5.2	0.7214	0.04852	0.00221	0.31931	0.0161	0.04649	0.0007	292.9	4.3	281.4	11.6	124.7	5.3	4.1	134.9	292.9	4.3
G45	827.2	35	0.5831	0.05194	0.00107	0.27859	0.00635	0.03873	0.00047	245	2.9	249.5	5.3	282.8	5.1	-1.8	-13.4	245	2.9
G46	180	19	1.0872	0.05545	0.00142	0.62636	0.0191	0.08269	0.00106	512.2	6.3	493.8	11.3	430.4	9	3.7	19	512.2	6.3
G47	40	15.6	0.8439	0.11006	0.0029	4.9688	0.25884	0.32443	0.00474	1811.3	23.1	1814	25.4	1800.4	22.2	-0.1	0.6	1800.4	22.2
G48	259.5	23.5	1.1446	0.05898	0.00135	0.57431	0.01543	0.07064	0.00088	440	5.3	460.8	9.7	566.4	9.9	-4.5	-22.3	440	5.3
G49	474	225.3	0.179	0.17769	0.00254	11.3483	0.21065	0.45945	0.00539	2437.1	23.8	2552.2	17.2	2631.4	13.4	-4.5	-7.4	2631.4	13.4
G50	62.5	3.5	1.202	0.04719	0.00295	0.28538	0.01929	0.04289	0.00073	270.7	4.5	254.9	14.4	58.9	3.6	6.2	360
G51	416.1	64.9	0.639	0.06813	0.00116	1.32093	0.02784	0.13943	0.00167	841.4	9.4	854.9	12	872.5	10	-1.6	-3.6	841.4	9.4
G52	93.2	60.6	1.0493	0.17313	0.00271	12.08	0.32581	0.49591	0.00604	2596.2	26	2610.6	18.6	2588.1	14.7	-0.6	0.3	2588.1	14.7
G53	271	12.3	1.0083	0.05278	0.00161	0.27131	0.00905	0.03676	0.00048	232.7	3	243.7	7.1	319.4	8.4	-4.5	-27.1	232.7	3
G54	50.5	NaN	3.2868	0.74902	0.0129	33.2251	1.4579	0.33126	0.00469	1844.5	22.7	3587.3	22	4827.8	17.3	-48.6	-61.8
G55	531.4	18.1	0.4333	0.05233	0.00133	0.23152	0.00639	0.03248	0.00041	206.1	2.6	211.5	5.5	299.9	6.6	-2.6	-31.3	206.1	2.6
G56	146.5	42.5	0.7079	0.09973	0.00176	3.33984	0.08541	0.2501	0.00306	1439	15.8	1490.4	16.9	1619.1	14.3	-3.5	-11.1	1619.1	14.3
G57	1138.1	62.9	2.3044	0.10342	0.00176	0.556	0.0108	0.03808	0.00046	240.9	2.9	448.9	7.5	1686.4	14	-46.3	-85.7
G58	270.1	61.2	0.7746	0.07655	0.00134	2.08334	0.04806	0.19451	0.00234	1145.8	12.6	1143.3	14.5	1109.5	11.8	0.2	3.3	1109.5	11.8
G59	1412.7	50.3	0.4409	0.05063	0.00096	0.24301	0.00511	0.034	0.00041	215.5	2.6	220.9	4.4	224	3.8	-2.4	-3.8	215.5	2.6
G60	26.6	6.9	0.7079	0.08165	0.00272	2.71629	0.15214	0.22661	0.00343	1316.7	18	1332.9	26.7	1237.1	23.8	-1.2	6.4
G61	343.5	30.5	0.8991	0.05627	0.00123	0.5719	0.01459	0.07431	0.00092	462.1	5.5	459.2	9.3	463	8.1	0.6	-0.2	462.1	5.5
G62	62	30	0.7601	0.147	0.00295	8.27083	0.33795	0.40763	0.00544	2204.1	24.9	2261.1	21.8	2311.3	18.3	-2.5	-4.6	2311.3	18.3
G63	652.2	58.1	1.0083	0.05596	0.00105	0.55433	0.01206	0.07239	0.00087	450.5	5.2	447.8	8.1	450.8	6.8	0.6	-0.1	450.5	5.2
G64	616.4	40.3	0.1349	0.0565	0.00108	0.53996	0.01194	0.06834	0.00082	426.1	4.9	438.4	8	472.1	7.2	-2.8	-9.7	426.1	4.9
G65	149.3	52.1	0.802	0.10197	0.00183	4.23286	0.11558	0.29305	0.0036	1656.8	17.9	1680.4	17.8	1660.3	14.7	-1.4	-0.2	1660.3	14.7
G66	425.3	23.8	0.7949	0.05368	0.00128	0.3474	0.0093	0.04794	0.0006	301.9	3.7	302.8	7.2	357.6	7.2	-0.3	-15.6	301.9	3.7
G67	151.6	14.1	0.8111	0.05618	0.00157	0.60111	0.01991	0.07906	0.00103	490.5	6.2	477.9	11.9	459.5	10.3	2.6	6.8	490.5	6.2
G68	166.7	80.7	0.5703	0.13743	0.00225	8.15631	0.20643	0.4192	0.00507	2256.8	23	2248.5	18.4	2195.1	14.7	0.4	2.8	2195.1	14.7
G69	278.3	12.8	0.5797	0.05152	0.00152	0.2957	0.0096	0.04193	0.00055	264.8	3.4	263	7.5	264.2	6.9	0.7	0.2	264.8	3.4
G70	18.4	7.6	1.1371	0.16204	0.00426	6.75647	0.3774	0.31283	0.00482	1754.6	23.7	2080	27.1	2477.1	24.4	-15.6	-29.2
G71	209.4	10.5	0.7087	0.05046	0.00164	0.30494	0.01095	0.04391	0.00059	277	3.6	270.3	8.4	216.2	6.3	2.5	28.1	277	3.6
G72	45.5	15.6	0.8636	0.11568	0.00279	4.71612	0.21344	0.28767	0.00402	1629.9	20.1	1770.1	23.2	1890.5	20.7	-7.9	-13.8	1890.5	20.7
G73	424.4	22.7	1.4962	0.05118	0.00138	0.28027	0.00835	0.03865	0.00049	244.5	3	250.9	6.5	248.9	6	-2.6	-1.8	244.5	3
G74	167.6	52.2	0.7695	0.09117	0.0018	3.33123	0.0986	0.26473	0.00331	1514	16.9	1488.4	18.2	1450.2	15.2	1.7	4.4	1450.2	15.2
G75	429.9	20	0.6301	0.05598	0.00143	0.32265	0.00916	0.04204	0.00053	265.5	3.3	283.9	7.1	451.6	9.3	-6.5	-41.2	265.5	3.3
G76	102.9	42.6	0.9811	0.11013	0.00205	4.93894	0.14518	0.33085	0.00412	1842.5	20	1808.9	19	1801.6	15.7	1.9	2.3	1801.6	15.7
G77	119.9	51.7	0.9032	0.11787	0.00217	5.72423	0.17046	0.35045	0.00436	1936.7	20.8	1935	19.2	1924.2	15.9	0.1	0.7	1924.2	15.9
G78	57	3.6	1.0004	0.04811	0.003	0.34477	0.02373	0.05079	0.00087	319.4	5.3	300.8	16.5	104.7	6.2	6.2	205.1
G79	382.6	142	0.0613	0.12419	0.002	6.57375	0.13881	0.37322	0.00443	2044.5	20.8	2055.8	17.6	2017.3	14.1	-0.5	1.4	2017.3	14.1
G80	418.9	21.8	1.4281	0.07285	0.00176	0.38904	0.01057	0.03782	0.00048	239.3	3	333.7	7.6	1009.8	15.5	-28.3	-76.3
G81	34	4	0.1612	0.42256	0.0101	6.78632	0.29986	0.11526	0.00184	703.2	10.6	2083.9	25.4	3991.4	23.8	-66.3	-82.4
G82	52.4	17.3	0.311	0.11409	0.00263	4.90114	0.20271	0.31622	0.00428	1771.2	21	1802.5	22.6	1865.6	19.7	-1.7	-5.1	1865.6	19.7
G83	127.2	50.6	0.7608	0.11229	0.00206	5.26188	0.14907	0.33459	0.00413	1860.6	19.9	1862.7	18.8	1836.8	15.6	-0.1	1.3	1836.8	15.6
G84	433.1	25.8	1.9535	0.05075	0.00135	0.27569	0.00806	0.03916	0.0005	247.6	3.1	247.2	6.4	229.5	5.5	0.2	7.9	247.6	3.1
G85	211.3	17	0.7695	0.05587	0.00151	0.5437	0.01718	0.06984	0.0009	435.2	5.4	440.9	10.6	447.2	9.8	-1.3	-2.7	435.2	5.4
G86	249.4	19.6	0.6926	0.05695	0.00145	0.52863	0.01561	0.06948	0.00088	433	5.3	430.9	10.2	489.6	9.9	0.5	-11.6	433	5.3
G87	399.1	110	0.086	0.11045	0.00189	4.34812	0.09886	0.28344	0.0034	1608.7	17.1	1702.5	17.2	1806.8	14.4	-5.5	-11	1806.8	14.4
G88	486.8	23.9	0.7624	0.05142	0.00126	0.30076	0.00821	0.04254	0.00053	268.6	3.3	267	6.5	259.7	5.6	0.6	3.4	268.6	3.3
G89	134.6	-34.7	6.7406	0.4709	0.05302	7.67945	1.96847	0.08462	0.00592	523.6	35.2	2194.2	113.9	4152.6	112.4	-76.1	-87.4
G90	45.9	2	0.4139	0.05867	0.00387	0.32105	0.0232	0.04144	0.00079	261.8	4.9	282.7	17.5	554.9	28.2	-7.4	-52.8	261.8	4.9
G91	202.1	14.6	0.4496	0.05509	0.00155	0.53161	0.01744	0.06798	0.00088	424	5.3	432.9	10.7	415.9	9.6	-2.1	1.9	424	5.3
G92	217.2	9.4	0.7082	0.05109	0.00178	0.26558	0.01012	0.03823	0.00052	241.9	3.2	239.2	8.1	244.9	7.6	1.1	-1.2	241.9	3.2
G93	58.3	4.1	0.5133	0.0628	0.00288	0.55517	0.0298	0.06562	0.00104	409.7	6.3	448.4	17.9	701.5	23.2	-8.6	-41.6	409.7	6.3
G94	588.3	26.4	0.8668	0.0781	0.00182	0.40345	0.01061	0.03708	0.00047	234.7	2.9	344.1	7.7	1149.4	16	-31.8	-79.6
G95	168.6	56.5	0.7856	0.10018	0.00193	3.92507	0.10957	0.28165	0.00348	1599.7	17.5	1618.9	18.5	1627.4	15.6	-1.2	-1.7	1627.4	15.6
G96	443.2	19.7	0.7106	0.05767	0.00151	0.31366	0.00911	0.03906	0.0005	247	3.1	277	7	517.2	10.6	-10.8	-52.2	247	3.1
G97	49.1	14.7	0.8043	0.10435	0.0029	3.75362	0.18048	0.25092	0.0036	1443.2	18.6	1582.9	24.9	1702.9	22.9	-8.8	-15.2
G98	264.1	NaN	1.7373	0.05585	0.00166	0.37517	0.01256	0.04769	0.00063	300.3	3.9	323.5	8.9	446.4	10.7	-7.2	-32.7	300.3	3.9
G99	295.3	15.5	0.9879	0.04963	0.0015	0.29409	0.00981	0.04312	0.00056	272.1	3.5	261.8	7.6	177.7	4.9	4	53.1	272.1	3.5
G100	112.1	17.1	5.1378	0.22778	0.00538	2.41623	0.07923	0.07601	0.00107	472.3	6.4	1247.4	19.7	3036.5	22.8	-62.1	-84.4
G101	445	15.4	0.5139	0.12029	0.00278	0.5536	0.01459	0.03308	0.00043	209.8	2.7	447.4	9.5	1960.5	20.1	-53.1	-89.3
G102	369.3	54.3	0.5106	0.06753	0.00136	1.28304	0.03165	0.13732	0.00167	829.5	9.5	838.2	13.4	854.2	11.6	-1	-2.9	829.5	9.5
G103	369.7	21.8	0.7465	0.05676	0.00148	0.40421	0.01196	0.05138	0.00065	323	4	344.7	8.4	482.2	10	-6.3	-33	323	4
G104	879.1	20	0.5984	0.05021	0.00139	0.14313	0.00425	0.02066	0.00026	131.8	1.6	135.8	3.9	204.7	5.1	-2.9	-35.6	131.8	1.6
G105	889.6	38.3	0.7413	0.05134	0.00117	0.2723	0.00692	0.03767	0.00046	238.4	2.9	244.5	5.5	256.1	5.2	-2.5	-6.9	238.4	2.9
G106	1089.4	199.3	0.2094	0.08857	0.01208	1.9207	0.41581	0.17779	0.0077	1054.9	42.1	1088.3	99.5	1394.9	103.4	-3.1	-24.4
G107	301.3	32.3	0.7131	0.0586	0.00136	0.7341	0.02017	0.09372	0.00117	577.5	6.9	559	11.5	552.3	9.9	3.3	4.6	577.5	6.9
G108	49.6	20.4	1.5297	0.11028	0.00263	4.50427	0.18119	0.28933	0.00388	1638.2	19.4	1731.8	22.6	1804	20.1	-5.4	-9.2	1804	20.1
G109	1261.2	55.9	0.9854	0.06528	0.00133	0.33405	0.00768	0.03633	0.00044	230	2.7	292.7	5.9	783.4	11.1	-21.4	-70.6
G110	536	43.7	0.8815	0.05788	0.00127	0.54982	0.01389	0.06829	0.00084	425.8	5.1	444.9	9	525.2	9	-4.3	-18.9	425.8	5.1
G111	576.4	25.9	0.643	0.06018	0.00145	0.33277	0.00896	0.04037	0.0005	255.1	3.1	291.7	6.9	610.1	11	-12.5	-58.2	255.1	3.1
G112	363.7	13.1	0.4674	0.0518	0.00158	0.25435	0.00852	0.03415	0.00045	216.5	2.8	230.1	6.6	276.6	7.4	-5.9	-21.7	216.5	2.8
G113	858.9	78.7	0.6495	0.12331	0.00232	1.32217	0.02919	0.07788	0.00094	483.5	5.6	855.5	12.9	2004.7	16.5	-43.5	-75.9
G114	660.9	29.6	1.0235	0.05083	0.00127	0.26228	0.00724	0.03714	0.00046	235.1	2.9	236.5	5.8	233.1	5.2	-0.6	0.8	235.1	2.9
G115	110.7	9	0.9171	0.3796	0.00835	3.67199	0.11237	0.07194	0.001	447.8	6	1565.3	20.9	3830.2	21.8	-71.4	-88.3
G116	97.4	42.5	0.5983	0.13699	0.00275	6.63768	0.20632	0.36825	0.00463	2021.2	21.8	2064.4	21	2189.5	18	-2.1	-7.7	2189.5	18
G117	-15.2	NaN	1.5098	0.00616	0.00802	2.84713	4.05597	-12.8854	5.22014	NaN	-2831.3	1368.1	1523.7	NaN	NaN	NaN	NaN
G118	293.5	132.1	0.2826	0.13618	0.00251	8.0963	0.19574	0.41702	0.00502	2246.9	22.8	2241.8	19.8	2179.2	16.5	0.2	3.1	2179.2	16.5
G119	433.1	15.2	0.4591	0.05047	0.00158	0.23295	0.00797	0.0333	0.00044	211.2	2.7	212.6	6.5	216.7	6.1	-0.7	-2.6	211.2	2.7
G120	348.1	25.7	0.9529	0.05264	0.00137	0.44904	0.01332	0.06066	0.00077	379.6	4.7	376.6	9	313.3	7	0.8	21.2	379.6	4.7
G121	1048.1	NaN	1.673	0.62678	0.01308	12.8361	0.45858	0.13964	0.00195	842.6	11	2667.7	23.5	4571.3	21	-68.4	-81.6
G122	92.3	4.1	0.7374	0.04867	0.00264	0.27065	0.0159	0.03841	0.00061	243	3.8	243.2	11.8	132	6.7	-0.1	84.1	243	3.8
G123	1213.9	329.9	0.4392	0.10253	0.0019	3.63949	0.07972	0.25567	0.00305	1467.7	15.7	1558.2	17.5	1670.4	15.2	-5.8	-12.1	1670.4	15.2
G124	123.5	5.5	0.7162	0.05463	0.00249	0.30561	0.01523	0.0394	0.0006	249.1	3.7	270.8	11.2	397.1	15	-8	-37.3	249.1	3.7
G125	424.4	139.8	0.1618	0.11469	0.00218	5.19985	0.12492	0.32767	0.00395	1827.1	19.2	1852.6	19.2	1875	16.3	-1.4	-2.6	1875	16.3
G126	144.7	8.3	1.4781	0.05827	0.00228	0.33564	0.01452	0.04199	0.00061	265.2	3.8	293.9	10.7	539.9	16.4	-9.8	-50.9	265.2	3.8
G127	97.4	4.1	0.3864	0.0531	0.00258	0.3041	0.01621	0.04127	0.00065	260.7	4	269.6	12	333.1	13.8	-3.3	-21.7	260.7	4
G128	337.1	16.6	0.8847	0.04996	0.00151	0.28985	0.00968	0.04122	0.00054	260.4	3.3	258.4	7.4	193.1	5.3	0.8	34.8	260.4	3.3
G129	107.9	52	1.4452	0.12043	0.00253	5.88542	0.18464	0.34857	0.00438	1927.8	20.9	1959.1	21.2	1962.6	18.2	-1.6	-1.8	1962.6	18.2
G130	273.7	13.8	1.2832	0.05022	0.00166	0.2674	0.00972	0.03833	0.00051	242.5	3.2	240.6	7.6	205.2	6.1	0.8	18.2	242.5	3.2
G131	99.2	68.8	1.6687	0.16199	0.00332	10.6035	0.35286	0.46837	0.00593	2476.4	26	2489	22.3	2476.5	19	-0.5	0	2476.5	19
G132	1083.9	47.7	0.8562	0.05564	0.00126	0.28821	0.00732	0.03717	0.00046	235.3	2.9	257.1	5.8	438	8.1	-8.5	-46.3	235.3	2.9
G133	442.7	18	0.6989	0.05016	0.00146	0.24749	0.00794	0.03594	0.00046	227.6	2.9	224.5	6.4	202.4	5.3	1.4	12.5	227.6	2.9
G134	466.6	18.8	0.5283	0.05107	0.00144	0.26169	0.00818	0.03734	0.00048	236.3	3	236	6.6	244	6.1	0.1	-3.1	236.3	3
G135	435.9	131.8	1.158	0.10215	0.00203	3.31987	0.08116	0.23344	0.00283	1352.5	14.8	1485.7	18.1	1663.6	16.3	-9	-18.7
G136	354.6	25	0.5348	0.05888	0.0015	0.52776	0.01551	0.0651	0.00082	406.6	5	430.3	10	562.7	11	-5.5	-27.7	406.6	5
G137	193.4	105.5	0.5066	0.16596	0.00332	11.5894	0.3335	0.47574	0.00586	2508.7	25.6	2571.8	21.8	2517.3	18.6	-2.5	-0.3	2517.3	18.6
G138	511.6	19.1	0.5345	0.05119	0.00144	0.24818	0.00768	0.03454	0.00044	218.9	2.7	225.1	6.1	249.4	6.2	-2.8	-12.2	218.9	2.7
G139	694	33.7	0.935	0.05208	0.00132	0.28965	0.00818	0.04033	0.0005	254.9	3.1	258.3	6.4	288.9	6.4	-1.3	-11.8	254.9	3.1
G140	137.3	33.3	0.6096	0.09873	0.00223	2.97326	0.09114	0.21113	0.00267	1234.8	14.2	1400.8	19.5	1600.3	18.2	-11.8	-22.8
G141	364.2	25.9	0.2053	0.05346	0.00135	0.54141	0.01583	0.07245	0.00091	450.9	5.5	439.4	10	348.4	7.4	2.6	29.4	450.9	5.5
G142	77.6	38.4	1.1025	0.12855	0.00283	6.84825	0.23392	0.38061	0.00486	2079.1	22.7	2092	22.5	2078.2	19.5	-0.6	0	2078.2	19.5
G143	1736.1	76.5	0.6055	0.05382	0.00118	0.30886	0.00762	0.03965	0.00048	250.7	3	273.3	5.8	363.5	6.7	-8.3	-31	250.7	3
G144	244.3	52.2	0.5407	0.0771	0.00171	2.03386	0.05675	0.19452	0.00241	1145.8	13	1126.9	17.4	1123.8	15.1	1.7	2	1123.8	15.1
G145	58.3	23.3	1.0476	0.10935	0.00298	4.52088	0.20717	0.31209	0.00438	1751	21.5	1734.8	25.7	1788.6	22.9	0.9	-2.1	1788.6	22.9
G146	75.8	6.9	0.9532	0.05555	0.0023	0.59177	0.02894	0.07411	0.0011	460.9	6.6	472	16.2	434.4	14.6	-2.4	6.1	460.9	6.6
G147	321	12.1	0.5815	0.05024	0.00187	0.24116	0.00979	0.03424	0.00047	217	2.9	219.4	7.7	206.1	6.9	-1.1	5.3	217	2.9
G148	510.7	75.7	0.2177	0.10879	0.00232	2.35744	0.06117	0.15446	0.0019	925.9	10.6	1229.8	17.5	1779.3	17.9	-24.7	-48
G149	118.5	5.7	0.7997	0.05489	0.00244	0.32099	0.01573	0.04158	0.00062	262.6	3.8	282.7	11.4	407.7	14.9	-7.1	-35.6	262.6	3.8
G150	165.8	8.3	0.7722	0.05023	0.00202	0.31458	0.014	0.04344	0.00062	274.1	3.8	277.7	10	205.7	7.5	-1.3	33.3	274.1	3.8
6
21-001	992.1	96.5	1.0488	0.05686	0.00069	0.6174	0.00807	0.07878	0.00092	488.8	5.5	488.2	6.5	486.1	4.7	0.1	0.6	488.8	5.5
21-002	-25967.4	-2325	-0.005	0.06516	0.0163	0.87002	0.20889	0.09687	0.0085	596	50	635.6	125.3	779.5	136.1	-6.2	-23.5	596	50
21-003	649	102.5	0.0891	0.11255	0.00131	2.61621	0.03306	0.16866	0.00199	1004.7	11	1305.2	12.2	1841	9.9	-23	-45.4
21-004	726.7	28.9	0.4273	0.052	0.00079	0.27362	0.00431	0.03818	0.00046	241.5	2.9	245.6	4.2	285.4	3.8	-1.6	-15.4	241.5	2.9
21-005	637.7	98.6	0.3264	0.06935	0.00081	1.44366	0.01843	0.15103	0.00176	906.7	9.9	907.2	9.9	909.2	7	-0.1	-0.3	906.7	9.9
21-006	577	204.4	0.1508	0.11808	0.00128	5.70707	0.06897	0.35067	0.00407	1937.8	19.4	1932.4	13.7	1927.4	9.4	0.3	0.5	1927.4	9.4
21-007	237.9	34.4	0.6583	0.06451	0.00091	1.14811	0.01698	0.12913	0.00156	782.9	8.9	776.4	10.1	758.4	7.5	0.8	3.2	782.9	8.9
21-008	1.6	0.1	0.0514	0.71333	0.02777	37.1718	1.37354	0.37809	0.01575	2067.4	73.7	3698.1	56.4	4757.8	39.2	-44.1	-56.5
21-009	866.7	53.5	0.4517	0.05317	0.00069	0.43156	0.00596	0.05889	0.00069	368.9	4.2	364.3	5.4	336.1	3.7	1.3	9.8	368.9	4.2
21-010	271.9	36	0.3952	0.11561	0.00157	2.06842	0.02936	0.12981	0.0016	786.8	9.1	1138.4	12.6	1889.4	11.6	-30.9	-58.4
21-011	1.6	NaN	0.5667	0.92275	0.14581		412.542	-5.94935	3.29664	NaN	-4293.8	NA	585.8	5124.1	159.4	NaN	NaN
21-012	356.1	11.9	0.2918	0.05068	0.001	0.23313	0.00459	0.03338	0.00043	211.7	2.7	212.8	4.5	226.3	4	-0.5	-6.5	211.7	2.7
21-013	595.6	20.4	0.3272	0.04827	0.00081	0.22521	0.00386	0.03385	0.00042	214.6	2.6	206.2	3.9	112.5	1.8	4.1	90.7	214.6	2.6
21-014	151.3	49.6	0.1817	0.11215	0.00134	5.00316	0.06518	0.32369	0.00388	1807.7	18.9	1819.9	14.3	1834.5	10.1	-0.7	-1.5	1834.5	10.1
21-015	418.4	13.7	0.2427	0.05156	0.00095	0.23666	0.00439	0.0333	0.00042	211.2	2.6	215.7	4.3	265.9	4.3	-2.1	-20.6	211.2	2.6
21-016	267	10.8	0.5077	0.05308	0.00124	0.2768	0.00637	0.03783	0.00051	239.4	3.2	248.1	5.9	332.2	6.6	-3.5	-27.9	239.4	3.2
21-017	200.7	11.3	0.6766	0.05854	0.00131	0.40213	0.00886	0.04984	0.00068	313.5	4.2	343.2	7.6	550	9.5	-8.6	-43	313.5	4.2
21-018	113.3	39.6	0.3942	0.11117	0.00137	4.98928	0.06667	0.32561	0.00395	1817.1	19.2	1817.5	14.6	1818.6	10.4	0	-0.1	1818.6	10.4
21-019	102.8	40.2	0.8023	0.11156	0.0014	5.046	0.0683	0.32817	0.004	1829.5	19.4	1827.1	14.8	1825	10.6	0.1	0.2	1825	10.6
21-020	547	192.4	0.1631	0.12255	0.00133	5.87272	0.07087	0.34769	0.00403	1923.6	19.3	1957.2	13.8	1993.7	9.5	-1.7	-3.5	1993.7	9.5
21-021	1265.6	145.9	0.1092	0.06938	0.0008	1.15785	0.01461	0.12109	0.00141	736.8	8.1	780.9	8.9	910.1	6.9	-5.6	-19	736.8	8.1
21-022	305.9	13.7	0.4922	0.05242	0.00099	0.3005	0.00572	0.04159	0.00053	262.7	3.3	266.8	5.3	303.8	5	-1.5	-13.5	262.7	3.3
21-023	60.7	26.2	0.8553	0.11996	0.00162	5.88598	0.08468	0.356	0.00451	1963.2	21.4	1959.2	16.1	1955.6	11.7	0.2	0.4	1955.6	11.7
21-024	737.2	123.2	0.2237	0.08055	0.00093	1.87642	0.02369	0.16902	0.00198	1006.7	10.9	1072.8	10.9	1210.5	8.2	-6.2	-16.8	1006.7	10.9
21-025	1096.5	70.8	0.0927	0.06393	0.00084	0.59953	0.00833	0.06804	0.00081	424.3	4.9	476.9	6.7	739.3	6.9	-11	-42.6	424.3	4.9
21-026	803.5	35.1	0.7584	0.05078	0.00074	0.26666	0.00404	0.0381	0.00046	241	2.9	240	4	230.9	3	0.4	4.4	241	2.9
21-027	1089.2	34.4	0.3605	0.06428	0.00101	0.27408	0.0044	0.03094	0.00038	196.4	2.4	246	4.4	750.9	8.3	-20.1	-73.8
21-028	611	31.7	0.3101	0.05369	0.00076	0.37946	0.00564	0.05128	0.00061	322.4	3.7	326.6	5.2	358.1	4.3	-1.3	-10	322.4	3.7
21-029	213.6	60.6	0.9257	0.0921	0.00115	2.97928	0.04005	0.2347	0.00282	1359.1	14.7	1402.3	13.2	1469.4	9.7	-3.1	-7.5	1469.4	9.7
21-030	106	11.1	1.1716	0.16398	0.00294	1.86137	0.03231	0.08236	0.00117	510.2	7	1067.5	15.1	2497.1	16.6	-52.2	-79.6
21-031	51.8	3.7	0.4551	0.05657	0.00178	0.53399	0.01635	0.06849	0.00107	427.1	6.5	434.5	12.4	474.8	11.9	-1.7	-10.1	427.1	6.5
21-032	84.2	40.7	0.5364	0.14736	0.00194	8.61889	0.12201	0.42436	0.00543	2280.2	24.6	2298.6	16.7	2315.5	12	-0.8	-1.5	2315.5	12
21-033	14793.1	5084.8	-0.0001	0.11041	0.00273	5.36658	0.1333	0.35266	0.00627	1947.3	29.9	1879.5	26.1	1806.2	20.9	3.6	7.8
21-034	25095.1	8655.4	0	0.10838	0.0018	5.2784	0.0909	0.35336	0.0049	1950.6	23.3	1865.4	18.5	1772.4	13.9	4.6	10.1
21-035	407	16	0.4422	0.0503	0.00091	0.26117	0.00476	0.03767	0.00047	238.4	2.9	235.6	4.6	208.9	3.4	1.2	14.1	238.4	2.9
21-036	157.8	7.4	0.6737	0.05353	0.00126	0.30818	0.00716	0.04177	0.00057	263.8	3.5	272.8	6.5	351.3	7	-3.3	-24.9	263.8	3.5
21-037	0	NaN	1.8455	0.905	0.02525	309.745	16.4485	2.48326	0.13744	8044.9	254.4	5827.3	62.7	5096.7	28.1	38.1	57.8
21-038	188.5	7.6	0.715	0.05672	0.0014	0.27941	0.00673	0.03574	0.0005	226.4	3.1	250.2	6.3	480.7	9.5	-9.5	-52.9	226.4	3.1
21-039	100.3	40.8	0.7004	0.11563	0.00147	5.52246	0.07549	0.34651	0.00426	1917.9	20.4	1904.1	15.2	1889.7	10.9	0.7	1.5	1889.7	10.9
21-040	611	22.5	0.0645	0.05794	0.0009	0.31613	0.00507	0.03959	0.00048	250.3	3	278.9	4.8	527.5	6.4	-10.3	-52.6	250.3	3
21-041	398.1	17.5	0.8448	0.0517	0.00091	0.26647	0.00475	0.03739	0.00047	236.6	2.9	239.9	4.6	272.2	4.2	-1.3	-13.1	236.6	2.9
21-042	100.3	10.2	0.775	0.05985	0.00123	0.72082	0.01483	0.08739	0.00117	540.1	6.9	551.2	10.4	598.2	9.3	-2	-9.7	540.1	6.9
21-043	99.5	6	0.2928	0.05777	0.00181	0.47801	0.01449	0.06003	0.00095	375.8	5.8	396.7	11.5	521	12.8	-5.3	-27.9	375.8	5.8
21-044	657.1	247.4	0.5632	0.15555	0.0017	7.18797	0.08721	0.33527	0.00391	1863.9	18.9	2135	14.2	2407.9	10.1	-12.7	-22.6
21-045	575.3	73.7	0.2982	0.06767	0.00081	1.17446	0.01527	0.12592	0.00148	764.5	8.5	788.7	9.2	858.5	6.9	-3.1	-10.9	764.5	8.5
21-046	242	18.3	0.2359	0.05993	0.00097	0.63152	0.01044	0.07646	0.00095	475	5.7	497	8	601	7.3	-4.4	-21	475	5.7
21-047	2249.6	212	0.0055	0.12411	0.01653	1.6525	0.20244	0.09661	0.00636	594.5	37.4	990.5	94	2016.1	116.7	-40	-70.5
21-048	928.2	284.9	0.2332	0.1116	0.0012	4.63297	0.05574	0.30122	0.00349	1697.4	17.3	1755.2	13.2	1825.6	9.1	-3.3	-7	1825.6	9.1
21-049	94.7	7.1	1.0293	0.06048	0.00154	0.50895	0.01268	0.06106	0.00088	382.1	5.3	417.7	10	620.8	11.8	-8.5	-38.5	382.1	5.3
21-050	218.5	15.3	0.3179	0.0543	0.00098	0.51815	0.00944	0.06924	0.00088	431.6	5.3	423.9	7.7	383.5	5.8	1.8	12.5	431.6	5.3
21-051	484.7	33.9	0.2698	0.05567	0.00079	0.53883	0.00804	0.07022	0.00085	437.5	5.1	437.7	6.6	439.2	5.1	0	-0.4	437.5	5.1
21-052	309.1	12.8	0.607	0.05033	0.00105	0.26124	0.00542	0.03766	0.00049	238.3	3	235.7	5.2	210.3	4	1.1	13.3	238.3	3
21-053	405.4	16.3	0.4064	0.0503	0.00092	0.26897	0.00499	0.0388	0.00049	245.4	3	241.9	4.8	208.9	3.5	1.5	17.5	245.4	3
21-054	312.4	22.6	0.3975	0.07312	0.00124	0.69628	0.01191	0.06909	0.00088	430.7	5.3	536.6	8.8	1017.3	10.9	-19.7	-57.7
21-055	398.9	32.9	0.5061	0.07121	0.001	0.75209	0.01105	0.07663	0.00093	476	5.6	569.4	8.1	963.4	8.7	-16.4	-50.6
21-056	918.4	146.4	0.2583	0.07822	0.0009	1.70905	0.02156	0.15852	0.00186	948.5	10.3	1011.9	10.5	1152.5	7.9	-6.3	-17.7	948.5	10.3
21-057	63.9	4.5	0.4443	0.05373	0.0017	0.49775	0.0153	0.06721	0.00104	419.3	6.3	410.2	11.9	359.7	9.6	2.2	16.6	419.3	6.3
21-058	296.2	45.1	0.1269	0.52003	0.06977	12.9319	1.35273	0.18042	0.02089	1069.3	114.1	2674.7	167	4299	134.3	-60	-75.1
21-059	5179.7	365.2	0.0256	0.08452	0.00669	0.85759	0.06343	0.07362	0.00263	457.9	15.8	628.8	40.7	1304.5	58.1	-27.2	-64.9
21-060	126.2	21.4	0.3784	0.06917	0.00108	1.55536	0.02506	0.16316	0.00205	974.3	11.4	952.6	12.4	903.8	9.3	2.3	7.8	974.3	11.4
21-061	0	0	-0.2389	0.26136	0.342	23.5382	29.9094	0.65343	0.36965	3241.6	1441.2	3249.5	1388.5	3254.9	1274.8	-0.2	-0.4	3254.9	1274.8
21-062	1089.2	76.5	0.3168	0.05502	0.00067	0.52732	0.00696	0.06953	0.00082	433.3	4.9	430	5.9	413	4.1	0.8	4.9	433.3	4.9
21-063	211.2	79.1	0.5225	0.11154	0.0013	5.16304	0.06587	0.33583	0.00399	1866.6	19.3	1846.5	14.2	1824.7	9.9	1.1	2.3	1824.7	9.9
21-064	521.9	38.1	1.2038	0.17234	0.00238	1.35149	0.0191	0.0569	0.00072	356.7	4.4	868.2	10.9	2580.5	12.9	-58.9	-86.2
21-065	233.1	38.2	0.1506	0.07027	0.00096	1.62982	0.02354	0.16828	0.00204	1002.6	11.3	981.8	11.5	936.3	8.4	2.1	7.1	1002.6	11.3
21-066	219.3	35.7	0.3513	0.07052	0.00095	1.53405	0.02191	0.15782	0.00191	944.7	10.6	944.1	11.1	943.5	8.3	0.1	0.1	944.7	10.6
21-067	54.2	18.1	0.4951	0.10839	0.00161	4.54867	0.0707	0.30449	0.00397	1713.5	19.6	1739.9	16.5	1772.5	12.5	-1.5	-3.3	1772.5	12.5
21-068	969.4	69.2	3.4016	0.06692	0.00093	0.33249	0.00486	0.03605	0.00043	228.3	2.7	291.5	4.6	835.3	7.9	-21.7	-72.7
21-069	475.8	161.5	0.4253	0.11206	0.00125	4.88723	0.0603	0.31643	0.00371	1772.3	18.2	1800.1	13.6	1833.1	9.5	-1.5	-3.3	1833.1	9.5
21-070	742	NaN	2.0478	0.45538	0.02612	15.1239	0.7457	0.24096	0.01215	1391.7	63.1	2823.1	72.7	4102.9	57.2	-50.7	-66.1
21-071	418.4	16.5	0.6257	0.05996	0.00104	0.29496	0.0052	0.03569	0.00045	226.1	2.8	262.5	5	602.1	7.9	-13.9	-62.5	226.1	2.8
21-072	152.9	20.3	0.6555	0.06452	0.00107	1.04938	0.0178	0.11801	0.00149	719.1	8.6	728.6	10.8	758.7	8.9	-1.3	-5.2	719.1	8.6
21-073	1646.7	60.5	0.8024	0.0501	0.00067	0.22204	0.00316	0.03216	0.00038	204.1	2.4	203.6	3.3	199.6	2.4	0.2	2.2	204.1	2.4
21-074	148.1	6.2	0.5483	0.05994	0.00154	0.32232	0.0081	0.03902	0.00056	246.8	3.5	283.7	7.3	601.4	11.7	-13	-59	246.8	3.5
21-075	26.7	13.8	0.3421	0.16265	0.00269	10.5495	0.18374	0.47059	0.00706	2486.1	30.9	2484.3	20.7	2483.4	15.3	0.1	0.1	2483.4	15.3
21-076	320.4	31.3	0.7407	0.05908	0.00089	0.69468	0.01084	0.08531	0.00104	527.7	6.2	535.6	8.1	570	6.6	-1.5	-7.4	527.7	6.2
21-077	174	14.6	0.6266	0.05549	0.00106	0.58361	0.0112	0.07631	0.00099	474.1	5.9	466.8	8.6	432	6.7	1.6	9.7	474.1	5.9
21-078	235.5	36.5	0.3112	0.07065	0.00104	1.47689	0.02277	0.15167	0.00188	910.3	10.5	921	11.7	947.3	9.1	-1.2	-3.9	910.3	10.5
21-079	0	NaN	0.5953	-0.0303	0.23342	-8.51499	65.6342	2.03874	1.15817	7164.8	2457	NaN	8886.7	NaN	NaN	NaN	NaN
21-080	8.1	1.6	2.9261	0.53768	0.01447	12.3969	0.28572	0.16728	0.00411	997.1	22.7	2634.9	34.2	4348	26.9	-62.2	-77.1
21-081	215.2	94	0.6048	0.12843	0.00147	6.72412	0.08511	0.37986	0.00452	2075.6	21.1	2075.8	14.6	2076.6	10.1	0	0	2076.6	10.1
21-082	918.4	41.7	0.73	0.06428	0.00087	0.35464	0.00506	0.04003	0.00048	253	3	308.2	4.8	750.9	7.2	-17.9	-66.3
21-083	101.2	15.1	0.9587	0.06521	0.00119	1.11529	0.02058	0.12408	0.00162	754	9.3	760.7	12	781.1	9.9	-0.9	-3.5	754	9.3
21-084	55	12.3	0.3652	0.10276	0.0019	3.04796	0.05674	0.21521	0.00304	1256.5	16.1	1419.7	17.8	1674.6	15.2	-11.5	-25
21-085	405.4	128.9	0.2615	0.12919	0.00146	5.46586	0.06833	0.30698	0.00362	1725.8	17.9	1895.2	14	2087	10	-8.9	-17.3
21-086	475.8	21.5	0.9089	0.05898	0.001	0.30926	0.00534	0.03805	0.00048	240.7	3	273.6	5.1	566.4	7.4	-12	-57.5	240.7	3
21-087	780.9	65.1	0.8587	0.1337	0.00163	1.33673	0.0175	0.07254	0.00087	451.4	5.2	861.8	9.9	2147.1	10.9	-47.6	-79
21-088	100.3	4	0.2728	0.05076	0.00165	0.27861	0.00882	0.03983	0.00061	251.8	3.8	249.6	8	229.9	6.7	0.9	9.5	251.8	3.8
21-089	229.8	12	0.6888	0.05275	0.00112	0.34118	0.00719	0.04692	0.00062	295.6	3.8	298.1	6.5	318.1	5.8	-0.8	-7.1	295.6	3.8
21-090	254.1	38	0.6158	0.0656	0.00092	1.21809	0.01796	0.13473	0.00164	814.8	9.3	808.9	10.4	793.6	7.7	0.7	2.7	814.8	9.3
21-091	40.5	20.7	1.5729	0.12091	0.00184	6.00627	0.09609	0.36043	0.00485	1984.2	23	1976.8	17.7	1969.7	13.2	0.4	0.7	1969.7	13.2
21-092	82.5	29.7	0.6496	0.10726	0.00148	4.65361	0.06804	0.31479	0.00398	1764.2	19.5	1758.9	15.6	1753.4	11.5	0.3	0.6	1753.4	11.5
21-093	174.8	7.1	0.4693	0.04926	0.00129	0.26009	0.00667	0.03831	0.00054	242.3	3.4	234.7	6.2	160.2	3.9	3.2	51.3	242.3	3.4
21-094	52.6	22.1	0.8823	0.10968	0.00186	5.20752	0.09138	0.34448	0.00484	1908.2	23.2	1853.8	18.8	1794.1	14.3	2.9	6.4
21-095	75.3	38.4	1.915	0.12438	0.00172	5.75557	0.08442	0.33573	0.0043	1866.1	20.8	1939.8	16.3	2020	12.1	-3.8	-7.6	2020	12.1
21-096	439.4	20.6	0.8284	0.05148	0.00106	0.28287	0.00584	0.03987	0.00052	252	3.2	252.9	5.5	262.4	4.8	-0.4	-3.9	252	3.2
21-097	478.2	18.7	0.4712	0.05135	0.00092	0.26208	0.00476	0.03703	0.00047	234.4	2.9	236.3	4.6	256.6	4.1	-0.8	-8.6	234.4	2.9
21-098	547	79.9	0.5171	0.06585	0.00081	1.23163	0.01639	0.1357	0.00161	820.3	9.1	815.1	9.6	801.6	6.8	0.6	2.3	820.3	9.1
21-099	916	577.7	1.2652	0.16093	0.00174	10.3765	0.12568	0.46781	0.00545	2474	23.9	2469	14.7	2465.5	10	0.2	0.3	2465.5	10
21-100	225.8	116.7	0.3811	0.16155	0.00183	10.3871	0.13057	0.46649	0.00556	2468.2	24.4	2469.9	15.2	2471.9	10.5	-0.1	-0.2	2471.9	10.5
21-101	127	5.3	0.5506	0.05071	0.00154	0.27139	0.00805	0.03883	0.00058	245.6	3.6	243.8	7.3	227.7	6.2	0.7	7.9	245.6	3.6
21-102	344.7	13.6	0.413	0.052	0.00102	0.2722	0.00535	0.03798	0.00049	240.3	3	244.5	5.1	285.4	4.9	-1.7	-15.8	240.3	3
21-103	188.5	14.8	0.5354	0.05456	0.00104	0.54619	0.01045	0.07263	0.00094	452	5.6	442.5	8.3	394.2	6.2	2.1	14.6	452	5.6
21-104	1110.2	72.4	0.3467	0.05679	0.00071	0.50755	0.00681	0.06484	0.00077	405	4.7	416.8	5.9	483.4	4.8	-2.8	-16.2	405	4.7
21-105	227.4	36.3	0.7526	0.07088	0.00098	1.35253	0.01973	0.13844	0.00169	835.8	9.6	868.7	10.8	954	8.6	-3.8	-12.4	835.8	9.6
21-106	1130.5	47.4	0.4046	0.061	0.00083	0.3402	0.0049	0.04046	0.00049	255.7	3	297.3	4.7	639.2	6.5	-14	-60	255.7	3
21-107	246	18.4	0.3028	0.05771	0.00094	0.5915	0.00989	0.07436	0.00093	462.4	5.6	471.8	7.8	518.8	6.6	-2	-10.9	462.4	5.6
21-108	229	37.4	0.2441	0.0708	0.00094	1.59155	0.02258	0.16309	0.00197	973.9	10.9	966.9	11.2	951.6	8.2	0.7	2.3	973.9	10.9
21-109	61.5	17.8	0.4946	0.10588	0.00156	3.87374	0.05975	0.26544	0.00343	1517.6	17.5	1608.2	15.8	1729.6	12.2	-5.6	-12.3	1729.6	12.2
21-110	0	NaN	2.4124	0.77189	0.08218	134.083	20.3189	1.26031	0.20426	5257.1	582.6	4981.4	195.4	4870.7	107.2	5.5	7.9
21-111	1144.2	83.6	0.3966	0.05545	0.00068	0.53995	0.00713	0.07065	0.00083	440.1	5	438.4	6	430.4	4.3	0.4	2.2	440.1	5
21-112	312.4	48.5	0.1515	0.06883	0.00088	1.51454	0.02076	0.15964	0.00191	954.8	10.6	936.3	10.7	893.6	7.6	2	6.8	954.8	10.6
21-113	589.1	24.5	0.6393	0.06224	0.00094	0.32169	0.00502	0.0375	0.00046	237.3	2.9	283.2	4.8	682.4	7.5	-16.2	-65.2
21-114	684.6	89.6	0.6837	0.06432	0.00078	1.02934	0.01352	0.11611	0.00137	708.1	7.9	718.6	8.7	752.2	6.4	-1.5	-5.9	708.1	7.9
21-115	646.6	85.3	0.1338	0.07209	0.00086	1.36446	0.01771	0.13732	0.00162	829.5	9.2	873.8	9.8	988.5	7.5	-5.1	-16.1	829.5	9.2
21-116	309.9	23.7	0.6341	0.05491	0.00088	0.52433	0.00865	0.06928	0.00086	431.8	5.2	428	7.1	408.6	5.4	0.9	5.7	431.8	5.2
21-117	0	NaN	1.188	-0.87074	1.68488	50.9385	76.1533	-0.42444	0.67236	-3561.1	7530.6	4010.8	2490.3	NaN	NaN	-188.8	NaN
21-118	630.4	22.7	0.442	0.05476	0.00086	0.26047	0.00423	0.03451	0.00042	218.7	2.6	235	4.2	402.4	5.2	-6.9	-45.7	218.7	2.6
21-119	0	NaN	0.189	0.9041	0.17215	72.5856	14.0542	0.58249	0.13052	2958.9	531.7	4364.6	294.5	5095.3	192.1	-32.2	-41.9
21-120	39.7	3.1	0.8981	0.29154	0.00713	2.7057	0.05794	0.06733	0.00128	420	7.7	1330	23	3425.8	24	-68.4	-87.7
21-121	292.9	13.7	0.7655	0.05885	0.00126	0.32732	0.00692	0.04036	0.00054	255.1	3.3	287.5	6.3	561.6	9.2	-11.3	-54.6	255.1	3.3
21-122	581.8	28.9	0.6584	0.05488	0.00085	0.33697	0.00539	0.04455	0.00055	281	3.4	294.9	5.1	407.3	5.2	-4.7	-31	281	3.4
21-123	458.8	147.7	0.2555	0.1038	0.00118	4.455	0.05586	0.31141	0.00367	1747.6	18	1722.6	13.6	1693.2	9.4	1.5	3.2	1693.2	9.4
21-124	0	NaN	1.4074	0.83032	0.02511	298.061	17.4926	2.60446	0.15847	8265.4	283.4	5788.3	68.8	4974.7	30.5	42.8	66.2
21-125	793	30.3	0.1115	0.05795	0.00084	0.32367	0.00491	0.04052	0.00049	256.1	3	284.7	4.7	527.9	6	-10.1	-51.5	256.1	3
21-126	304.3	114.7	0.2253	0.12017	0.00138	6.01573	0.0764	0.36321	0.00432	1997.4	20.4	1978.1	14.4	1958.7	10	1	2	1958.7	10
21-127	1480	NaN	0	0.02566	0.03904	0.23919	0.36283	0.06763	0.00912	421.9	55.1	217.8	299.4	NaN	NaN	93.7	NaN
21-128	1586	64.6	0.5507	0.08658	0.00106	0.45283	0.00599	0.03795	0.00045	240.1	2.8	379.3	5.4	1351.2	9.1	-36.7	-82.2
21-129	0	NaN	6.9207	1.08955	0.18987			8.58872	8.15468	14572.7	5482.3	NA	979.4	5357.6	176	NA	172
21-130	603.7	86.6	0.3512	0.06813	0.00082	1.30784	0.01717	0.13927	0.00165	840.5	9.3	849.2	9.7	872.5	7	-1	-3.7	840.5	9.3
21-131	140	7.2	0.5506	0.06008	0.00145	0.39152	0.0093	0.04728	0.00067	297.8	4.1	335.5	8	606.5	11	-11.2	-50.9	297.8	4.1
21-132	405.4	25.3	0.5725	0.05308	0.00083	0.41837	0.00678	0.05719	0.0007	358.5	4.3	354.9	5.9	332.2	4.4	1	7.9	358.5	4.3
21-133	132.7	51.4	0.6908	0.11501	0.00141	5.28488	0.07041	0.33339	0.00405	1854.8	19.6	1866.4	14.7	1880	10.5	-0.6	-1.3	1880	10.5
21-134	818.1	103	0.0575	0.08209	0.00095	1.51838	0.01936	0.13419	0.00158	811.7	9	937.8	10.1	1247.7	8.3	-13.4	-34.9	811.7	9
21-135	112.5	9	0.6429	0.06102	0.00128	0.60285	0.01257	0.07168	0.00097	446.3	5.8	479	9.5	639.9	10	-6.8	-30.3	446.3	5.8
21-136	192.6	85.3	0.3011	0.15607	0.00184	8.97578	0.11665	0.41727	0.00506	2248.1	23	2335.5	15.5	2413.5	10.9	-3.7	-6.9	2413.5	10.9
21-137	528.4	23.2	0.4088	0.05854	0.0009	0.34344	0.00547	0.04257	0.00052	268.7	3.2	299.8	5.1	550	6.5	-10.4	-51.1	268.7	3.2
21-138	331	13.5	0.4447	0.05276	0.001	0.28337	0.00542	0.03897	0.0005	246.4	3.1	253.3	5.1	318.5	5.2	-2.7	-22.6	246.4	3.1
21-139	1013.1	125.1	0.2854	0.07169	0.00084	1.20004	0.01537	0.12146	0.00143	739	8.2	800.6	9.2	977.2	7.4	-7.7	-24.4	739	8.2
21-140	91.4	6.8	0.3782	0.05718	0.00135	0.56767	0.01323	0.07203	0.00101	448.4	6.1	456.5	10.1	498.5	9.3	-1.8	-10.1	448.4	6.1
21-141	201.5	92.9	0.3939	0.14751	0.00172	8.56624	0.11025	0.42133	0.00507	2266.5	23	2293	15.2	2317.3	10.6	-1.2	-2.2	2317.3	10.6
21-142	3.2	0	-0.0005	-0.69701	2.00673	-0.04323	0.07111	0.00045	0.00106	2.9	6.8	-44.9	-170.7	NaN	NaN	-106.5	NaN
21-143	448.3	65.4	0.11	0.06862	0.00084	1.43901	0.01919	0.15214	0.00181	912.9	10.1	905.3	10.2	887.3	7.2	0.8	2.9	912.9	10.1
21-144	0	NaN	Inf	-Inf	NaN	-Inf	NaN	NaN	NaN	NaN	NaN	NaN	NaN	NaN	NaN	NaN	NaN
21-145	157.8	8.4	0.4586	0.05136	0.00114	0.35601	0.00786	0.05029	0.00067	316.3	4.1	309.2	6.9	257	5	2.3	23.1	316.3	4.1
21-146	326.9	45.1	0.5884	0.06532	0.00087	1.1267	0.01593	0.12516	0.00151	760.2	8.7	766.2	9.7	784.7	7.3	-0.8	-3.1	760.2	8.7
21-147	68	6.3	0.7814	0.14882	0.00308	1.59608	0.03156	0.07781	0.00118	483	7.1	968.7	16	2332.4	18.9	-50.1	-79.3
21-148	1060.9	181.6	0.6808	0.09156	0.00108	1.93228	0.02501	0.15311	0.00182	918.4	10.2	1092.3	11.2	1458.3	9.1	-15.9	-37
21-149	126.2	8.9	0.3604	0.05835	0.00122	0.55019	0.01147	0.06841	0.00092	426.6	5.6	445.1	9	542.9	8.8	-4.2	-21.4	426.6	5.6
21-150	430.5	32.3	0.4158	0.05472	0.00079	0.54293	0.00822	0.07199	0.00087	448.1	5.2	440.4	6.7	400.8	4.8	1.8	11.8	448.1	5.2
21-151	73.6	6	0.4798	0.05845	0.00147	0.61455	0.01524	0.07629	0.0011	473.9	6.6	486.4	11.2	546.7	10.6	-2.6	-13.3	473.9	6.6
21-152	648.2	32.2	1.1166	0.06056	0.00097	0.32883	0.00539	0.03939	0.00049	249.1	3	288.7	5.1	623.6	7.5	-13.7	-60.1	249.1	3
21-153	641.7	22.7	0.3403	0.06676	0.00106	0.31605	0.00515	0.03435	0.00043	217.7	2.7	278.9	4.9	830.3	9	-21.9	-73.8
21-154	237.9	16.7	0.2526	0.05597	0.00097	0.54469	0.00959	0.07061	0.00089	439.8	5.4	441.5	7.7	451.2	6.3	-0.4	-2.5	439.8	5.4
21-155	152.9	16.8	0.6282	0.05904	0.00104	0.8066	0.01442	0.09912	0.00127	609.2	7.4	600.5	9.9	568.6	7.7	1.4	7.2	609.2	7.4
21-156	431.3	107.9	0.3682	0.11695	0.00138	4.05367	0.05256	0.25148	0.00301	1446.1	15.5	1645	13.7	1910.1	10.2	-12.1	-24.3
21-157	339.9	19.5	0.5011	0.05866	0.001	0.43343	0.00755	0.05361	0.00068	336.6	4.2	365.6	6.5	554.5	7.3	-7.9	-39.3	336.6	4.2
21-158	247.6	40.4	0.1815	0.0776	0.00106	1.74632	0.02546	0.16327	0.00199	974.9	11	1025.8	11.8	1136.7	9.3	-5	-14.2	974.9	11
7
G1	31.1803	642.376	0.6296	0.04431	0.00036	0.30648	0.01003	0.05205	0.00146	279.493	7.63963	271.449	17.5037	287.607	17.2461	-2.96344	2.82117	279.493	7.63963
G2	27.4764	394.059	0.43428	0.06707	0.00071	0.57487	0.02872	0.06239	0.00229	418.479	11.7737	461.159	31.5779	687.504	39.861	9.25497	39.1307	418.479	11.7737
G3	21.9648	457.743	0.72207	0.04294	0.00063	0.30309	0.02232	0.05236	0.00318	271.031	10.9832	268.811	33.221	301.163	34.8503	-0.825829	10.0054	271.031	10.9832
G4	38.344	998.552	0.47456	0.03644	0.00027	0.2545	0.00674	0.05187	0.00124	230.729	6.55382	230.225	13.7026	279.683	14.8837	-0.218717	17.5036	230.729	6.55382
G5	75.8289	390.158	0.24117	0.19403	0.00119	2.01524	0.04055	0.07992	0.00114	1143.17	16.0445	1120.66	24.6786	1195.01	23.2339	-2.00881	4.33844	1195.01	23.2339
G6	123.267	3074.44	0.8955	0.03421	0.00023	0.24695	0.00541	0.051	0.00104	216.844	6.0624	224.096	11.6506	240.83	11.9393	3.23616	9.95988	216.844	6.0624
G7	133.464	2091.87	0.40113	0.0619	0.00041	0.50846	0.01112	0.05853	0.00108	387.17	8.17307	417.413	16.458	549.658	18.8594	7.24534	29.5616	387.17	8.17307
G8	301.702	1990.56	0.23765	0.15235	0.00089	1.4816	0.02336	0.06901	0.00093	914.123	13.1527	922.885	20.8465	899.039	19.2723	0.949435	-1.67779	914.123	13.1527
G9	162.266	360.833	0.29323	0.4246	0.00264	8.67921	0.22131	0.15833	0.00208	2281.33	27.0875	2304.9	29.8365	2437.9	27.4557	1.02265	6.42255	2437.9	27.4557
G10	61.2589	784.091	0.39366	0.07584	0.00048	0.58981	0.01212	0.05727	0.00099	471.244	8.94745	470.746	17.1975	501.945	16.887	-0.105758	6.11646	471.244	8.94745
G11	90.43	1368.32	0.36072	0.06494	0.00042	0.49425	0.01075	0.05594	0.00104	405.598	8.27993	407.803	16.5355	449.988	16.7114	0.540499	9.86458	405.598	8.27993
G12	90.2307	2414.82	0.43638	0.03601	0.00024	0.26098	0.00572	0.05125	0.00104	228.053	6.18187	235.456	11.9936	252.09	12.2552	3.14406	9.53494	228.053	6.18187
G13	162.121	1324.27	0.29305	0.12172	0.00078	1.07649	0.0255	0.06405	0.00111	740.456	12.1603	741.919	22.634	743.282	21.4629	0.19721	0.380219	740.456	12.1603
G14	89.116	246.051	0.29656	0.34757	0.00218	5.95602	0.15854	0.12762	0.00178	1922.98	24.0522	1969.44	29.8873	2065.45	27.815	2.35904	6.89736	2065.45	27.815
G15	57.1331	681.517	0.44259	0.08038	0.00056	0.62617	0.01727	0.05676	0.00121	498.391	9.87796	493.707	20.7822	482.221	19.562	-0.948601	-3.3532	498.391	9.87796
G16	37.2056	543.074	0.47818	0.06497	0.00045	0.48571	0.01291	0.05467	0.00118	405.78	8.64297	401.983	18.3283	398.752	17.4308	-0.944626	-1.76253	405.78	8.64297
G17	31.8499	447.548	0.56364	0.06616	0.00045	0.4965	0.01255	0.05596	0.00116	412.979	8.63689	409.33	18.168	450.782	18.2867	-0.891422	8.38599	412.979	8.63689
G18	33.0203	740.796	0.48691	0.04238	0.00038	0.29891	0.01183	0.05273	0.00175	267.568	7.89523	265.549	19.6393	317.196	21.2781	-0.760677	15.6458	267.568	7.89523
G19	188.6	629.035	0.4125	0.28194	0.00167	3.7502	0.08124	0.09765	0.00136	1601.13	19.9908	1582.16	27.5215	1579.72	25.5098	-1.19892	-1.35491	1579.72	25.5098
G20	60.7609	819.96	0.41072	0.07172	0.00046	0.55327	0.01285	0.05686	0.00109	446.51	8.72896	447.137	17.9696	486.108	18.0054	0.140157	8.14587	446.51	8.72896
G21	52.8341	769.491	0.34335	0.06761	0.00051	0.53711	0.01696	0.06001	0.00147	421.741	9.35408	436.517	21.8675	603.935	25.497	3.38514	30.1679	421.741	9.35408
G22	56.4285	854.193	0.2552	0.06685	0.00043	0.51881	0.01185	0.05665	0.00108	417.15	8.39167	424.356	17.2116	477.934	17.7301	1.69815	12.7181	417.15	8.39167
G23	41.4287	1226.98	0.14864	0.03537	0.00023	0.2529	0.00596	0.05174	0.00112	224.07	6.05919	228.929	12.4434	273.936	13.5897	2.12257	18.2036	224.07	6.05919
G24	37.6359	509.722	0.48805	0.07001	0.00042	0.52944	0.01042	0.057	0.00098	436.216	8.25583	431.438	16.3202	491.533	16.5934	-1.10745	11.254	436.216	8.25583
G25	49.9318	1378.51	0.27755	0.03649	0.00021	0.25475	0.00415	0.05163	0.00085	231.04	5.80732	230.427	10.4981	269.058	10.9777	-0.265677	14.1301	231.04	5.80732
G26	42.0605	531.747	0.26894	0.07936	0.00054	0.62799	0.01723	0.05917	0.00125	492.302	9.64538	494.843	20.9083	573.357	21.7049	0.513593	14.137	492.302	9.64538
G27	15.5485	363.476	0.27075	0.04318	0.0003	0.31193	0.00854	0.05319	0.00127	272.514	6.90289	275.676	15.3407	336.91	16.8869	1.14692	19.1138	272.514	6.90289
G28	80.1869	1056.45	0.32806	0.07524	0.00046	0.6068	0.01297	0.05852	0.00105	467.648	8.71084	481.54	17.7367	549.285	18.4191	2.88491	14.8624	467.648	8.71084
G29	34.6289	104.839	0.37956	0.31172	0.00216	4.31934	0.16022	0.10799	0.00187	1749.17	24.4257	1697.06	34.3577	1765.78	32.1825	-3.07034	0.940891	1765.78	32.1825
G30	59.3309	464.539	0.29714	0.12675	0.00075	1.09082	0.02322	0.06599	0.00109	769.298	11.777	748.902	22.2786	806.059	21.5735	-2.72345	4.5605	769.298	11.777
G31	53.619	704.171	0.55698	0.07094	0.00046	0.58095	0.01423	0.06115	0.00122	441.816	8.73299	465.072	19.1396	644.514	22.2348	5.00039	31.4497	441.816	8.73299
G32	137.973	1974.57	0.05278	0.0751	0.00041	0.57411	0.00861	0.0557	0.00084	466.809	8.11195	460.669	15.1091	440.43	13.9732	-1.33271	-5.9893	466.809	8.11195
G33	46.0411	353.156	0.37567	0.12676	0.00079	1.08165	0.0272	0.06529	0.0012	769.355	12.2346	744.439	24.1999	783.695	23.2694	-3.34699	1.82978	769.355	12.2346
G34	34.9116	447.171	0.4644	0.07442	0.00047	0.57466	0.01417	0.05685	0.00114	462.73	8.83505	461.024	18.9248	485.719	18.6779	-0.370056	4.73304	462.73	8.83505
G35	27.0006	383.361	0.3342	0.06977	0.00046	0.53464	0.01455	0.05672	0.00124	434.77	8.73905	434.884	19.565	480.663	19.9373	0.026324	9.54794	434.77	8.73905
G36	52.1801	631.804	0.45607	0.07881	0.00057	0.65014	0.02072	0.06129	0.00145	489.016	10.0072	508.565	23.2786	649.427	25.8954	3.84396	24.7004	489.016	10.0072
G37	6.20357	132.276	0.67125	0.04239	0.00059	0.31748	0.02313	0.05387	0.00313	267.63	10.4926	279.962	32.2492	365.619	38.8739	4.40485	26.8007	267.63	10.4926
G38	47.1268	867.253	1.05712	0.04466	0.00026	0.32553	0.00639	0.05365	0.00097	281.653	16.603	286.148	22.9728	356.387	24.2625	1.57058	20.9697	281.653	16.603
G39	22.2314	276.37	0.56357	0.07464	0.00052	0.58113	0.01845	0.05734	0.00136	464.05	19.6328	465.187	32.0243	504.634	32.2579	0.244545	8.04228	464.05	19.6328
G40	243.117	536.496	0.05517	0.44813	0.00219	9.58062	0.13023	0.15792	0.00183	2386.93	32.8919	2395.31	36.5599	2433.51	34.7849	0.349827	1.91401	2433.51	34.7849
G41	29.2917	404.823	0.56707	0.06741	0.00046	0.54264	0.01657	0.05786	0.00135	420.533	18.9503	440.164	30.6584	524.465	32.5084	4.45991	19.8167	420.533	18.9503
G42	44.5437	1252.97	0.38117	0.03476	0.00018	0.24863	0.00366	0.05114	0.00078	220.271	15.6369	225.463	19.8332	247.145	20.0858	2.30276	10.8739	220.271	15.6369
G43	50.2977	684.414	0.09221	0.07762	0.00046	0.59151	0.01348	0.05834	0.00107	481.901	18.8977	471.831	28.4394	542.554	28.8117	-2.13415	11.1791	481.901	18.8977
G44	34.2338	812.366	0.54634	0.03943	0.00025	0.28135	0.00676	0.05199	0.00112	249.299	16.4951	251.728	23.4435	284.97	24.0997	0.964941	12.5175	249.299	16.4951
G45	10.2692	200.372	0.7906	0.04483	0.00041	0.31796	0.01422	0.05409	0.00197	282.702	18.4534	280.332	32.5018	374.799	36.2231	-0.845487	24.5722	282.702	18.4534
G46	40.0267	521.611	0.41679	0.07423	0.00046	0.60655	0.01511	0.0603	0.00117	461.59	18.915	481.382	29.1799	614.357	31.2812	4.11152	24.8662	461.59	18.915
G47	125.578	1052.96	0.08933	0.12569	0.00068	1.1913	0.02322	0.06999	0.00104	763.231	21.1824	796.563	30.996	928.06	31.4719	4.18449	17.7606	763.231	21.1824
G48	26.9651	377.272	0.15974	0.07433	0.00042	0.55617	0.01134	0.0565	0.00097	462.19	18.4345	449.03	26.8538	472.071	26.3572	-2.93063	2.09304	462.19	18.4345
G49	36.9969	491.985	0.35742	0.07396	0.0004	0.55696	0.01045	0.05608	0.00091	459.969	18.1961	449.546	26.0314	455.537	25.3067	-2.31869	-0.972978	459.969	18.1961
G50	54.7718	702.376	0.66861	0.07065	0.00043	0.54624	0.01316	0.05663	0.0011	440.071	18.5722	442.531	28.0905	477.154	28.1846	0.555891	7.77174	440.071	18.5722
G51	23.8549	315.944	0.29879	0.0755	0.00051	0.59651	0.01803	0.05853	0.00133	469.207	19.5079	475.016	31.621	549.658	32.6844	1.2231	14.6366	469.207	19.5079
G52	71.2985	214.971	0.06622	0.33626	0.00175	5.03994	0.10266	0.11433	0.00146	1868.65	30.2789	1826.06	36.9535	1869.35	35.2128	-2.33253	0.0373254	1869.35	35.2128
G53	18.6578	417.919	0.93877	0.03777	0.00029	0.26547	0.00888	0.05248	0.00151	238.996	16.997	239.065	26.3746	306.381	28.6136	0.0292451	21.994	238.996	16.997
G54	39.8971	529.626	0.37598	0.07352	0.00043	0.58912	0.01321	0.05855	0.00106	457.328	18.5584	470.306	27.7845	550.404	28.7788	2.75943	16.9105	457.328	18.5584
G55	81.2315	1007.37	0.63601	0.07335	0.0004	0.58686	0.01132	0.05911	0.00097	456.307	18.1989	468.86	26.5329	571.15	27.7311	2.67747	20.1073	456.307	18.1989
G56	51.3883	999.928	0.46827	0.04914	0.00028	0.36557	0.00734	0.05427	0.00098	309.24	16.8351	316.365	23.7323	382.271	24.8989	2.25225	19.1045	309.24	16.8351
G57	16.248	332.26	0.61072	0.0452	0.00029	0.32237	0.00833	0.05213	0.00117	284.985	16.9714	283.724	25.0184	291.116	24.7553	-0.444347	2.10625	284.985	16.9714
G58	7.96718	159.654	0.6082	0.04587	0.00038	0.30567	0.01213	0.05193	0.0017	289.116	18.0786	270.819	30.3484	282.329	29.5316	-6.75598	-2.40389	289.116	18.0786
G59	118.926	234.865	0.20607	0.47626	0.00266	10.7041	0.3053	0.16494	0.00214	2510.95	36.6251	2497.78	39.6551	2506.94	37.5112	-0.527297	-0.160076	2506.94	37.5112
G60	10.0259	175.326	0.56757	0.05285	0.0006	0.36834	0.02145	0.05624	0.00254	331.995	20.7415	318.422	40.8846	461.856	46.9131	-4.26254	28.1171	331.995	20.7415
G61	24.0997	304.351	0.43855	0.07602	0.00056	0.57839	0.0203	0.05705	0.00147	472.323	20.104	463.426	33.7597	493.467	33.5353	-1.9197	4.28477	472.323	20.104
G62	21.6107	290.11	0.34933	0.0735	0.00053	0.58871	0.0204	0.05868	0.00149	457.208	19.7595	470.044	33.3838	555.244	35.1144	2.73078	17.6564	457.208	19.7595
G63	21.3751	51.3811	0.4806	0.38149	0.00247	6.71729	0.25697	0.1357	0.00206	2083.24	36.4456	2074.9	42.7907	2173.03	40.5956	-0.402052	4.13187	2173.03	40.5956
G64	60.4111	167.382	0.66285	0.31916	0.00188	4.63545	0.14045	0.11063	0.00163	1785.63	31.7684	1755.68	40.1266	1809.79	38.2812	-1.7059	1.33504	1809.79	38.2812
G65	235.21	586.661	0.25672	0.38235	0.00189	6.17769	0.1025	0.12011	0.00149	2087.25	31.0217	2001.3	36.8141	1957.85	34.9232	-4.29495	-6.60919	1957.85	34.9232
G66	378.883	1201.95	0.32347	0.30354	0.0015	4.54962	0.07256	0.10869	0.00136	1708.84	28.2301	1740.09	35.7908	1777.58	34.3916	1.79605	3.86686	1777.58	34.3916
G67	193.37	1073.42	0.21859	0.18232	0.00091	1.94631	0.0309	0.07593	0.001	1079.64	23.3174	1097.18	32.1627	1093.23	31.0265	1.59858	1.24302	1093.23	31.0265
G68	74.9284	439.387	0.4657	0.16137	0.0009	1.57738	0.0362	0.07289	0.00114	964.386	23.3854	961.338	34.2528	1010.9	33.4193	-0.317071	4.6009	964.386	23.3854
G69	33.4254	716.974	0.6479	0.04252	0.00026	0.29522	0.00722	0.05218	0.00113	268.434	16.6096	262.66	24.0989	293.306	24.4275	-2.19842	8.47975	268.434	16.6096
G70	66.1188	432.374	0.32381	0.15025	0.0009	1.42157	0.03841	0.0718	0.00125	902.365	23.482	898.021	35.7519	980.277	35.285	-0.483675	7.94799	902.365	23.482
G71	80.0217	500.286	0.18626	0.163	0.00088	1.55522	0.03333	0.06914	0.00105	973.427	23.1497	952.57	33.3091	902.92	31.5601	-2.18958	-7.80879	973.427	23.1497
G72	65.0771	177.544	0.97088	0.30163	0.0022	3.8007	0.16966	0.1012	0.00191	1699.39	35.1855	1592.89	46.5957	1646.24	44.1467	-6.68547	-3.22836	1646.24	44.1467
G73	20.6016	222.628	0.80361	0.08085	0.00057	0.61673	0.02127	0.05452	0.00137	501.194	20.1933	487.796	33.4293	392.591	29.7577	-2.74677	-27.6632	501.194	20.1933
G74	40.7421	1055.67	0.47426	0.03673	0.00023	0.25137	0.00605	0.05098	0.00111	232.532	16.2544	227.688	22.8352	239.926	22.6994	-2.12729	3.08165	232.532	16.2544
G75	169.211	1347.07	0.07521	0.13278	0.00066	1.18482	0.01757	0.06448	0.00088	803.705	20.906	793.556	29.3629	757.414	27.9643	-1.27899	-6.11173	803.705	20.906
G76	219.468	702.733	0.31935	0.29899	0.00148	4.24477	0.07052	0.10176	0.00131	1686.3	28.0836	1682.72	36.0116	1656.47	34.4219	-0.212378	-1.8008	1656.47	34.4219
G77	19.775	257.693	0.47353	0.07312	0.00049	0.53881	0.01672	0.05553	0.00132	454.925	19.2812	437.64	31.3952	433.625	30.1726	-3.94976	-4.91213	454.925	19.2812
G78	160.779	285.673	0.66081	0.47735	0.00271	10.5505	0.31728	0.16507	0.00225	2515.71	37.0443	2484.36	40.8523	2508.27	38.7339	-1.26183	-0.29685	2508.27	38.7339
G79	11.6324	242.092	0.33891	0.04767	0.00035	0.33737	0.01133	0.05235	0.00146	300.201	17.7013	295.177	28.387	300.728	27.9124	-1.70199	0.175276	300.201	17.7013
G80	55.3891	751.467	0.09644	0.07774	0.00045	0.59863	0.01385	0.05813	0.00108	482.619	18.7774	476.364	28.5649	534.665	28.8395	-1.31307	9.73435	482.619	18.7774
G81	89.1379	264.634	0.53645	0.30565	0.00172	4.02288	0.10888	0.10013	0.00148	1719.27	30.3785	1638.83	39.3591	1626.5	37.3615	-4.90797	-5.7034	1626.5	37.3615
G82	9.15217	169.529	0.5133	0.05084	0.00047	0.38369	0.01827	0.05375	0.00199	319.677	19.1606	329.75	34.6017	360.59	35.8683	3.0547	11.3461	319.677	19.1606
G83	78.8593	498.282	0.91918	0.13457	0.00072	1.22776	0.0253	0.06772	0.00106	813.884	21.576	813.318	32.0998	859.996	31.5536	-0.0695214	5.36196	813.884	21.576
G84	25.2258	525.977	0.78341	0.04221	0.00027	0.28453	0.00756	0.0503	0.00117	266.517	16.7342	254.245	24.488	208.88	22.1771	-4.82699	-27.5933	266.517	16.7342
G85	117.051	242.665	0.43499	0.43694	0.00245	9.12881	0.26368	0.15601	0.00217	2336.93	35.3766	2351	40.9209	2412.87	39.0169	0.598646	3.14735	2412.87	39.0169
G86	116.033	285.745	0.36215	0.3767	0.00212	6.13944	0.17752	0.11844	0.00172	2060.85	33.248	1995.87	40.5998	1932.82	38.4898	-3.25562	-6.62388	1932.82	38.4898
G87	198.309	427.58	0.29864	0.4317	0.0022	8.60588	0.17745	0.1463	0.00194	2313.38	33.2057	2297.18	39.2715	2303.12	37.536	-0.705169	-0.445248	2303.12	37.536
G88	285.507	1059.18	0.11178	0.27508	0.00139	3.74369	0.06861	0.09977	0.00136	1566.54	27.449	1580.76	36.7459	1619.8	35.4608	0.900054	3.28823	1619.8	35.4608
G89	11.9784	140.976	0.69245	0.07616	0.00062	0.57781	0.02396	0.05795	0.00173	473.161	20.822	463.053	37.1669	527.872	37.9719	-2.18296	10.3644	473.161	20.822
G90	83.8474	276.657	0.62877	0.27113	0.00154	3.41337	0.09277	0.09551	0.00148	1546.54	29.0141	1507.48	39.5767	1538.15	37.9444	-2.59097	-0.545005	1538.15	37.9444
G91	16.6514	51.3096	0.38211	0.30627	0.0028	4.42137	0.28654	0.10879	0.00256	1722.33	41.03	1716.35	55.4965	1779.25	52.8962	-0.348079	3.19951	1779.25	52.8962
G92	17.6369	221.053	0.70908	0.07134	0.00053	0.53545	0.01954	0.05521	0.0015	444.224	19.7723	435.42	33.5249	420.737	32.1113	-2.02186	-5.58221	444.224	19.7723
G93	158.323	464.148	0.3504	0.32336	0.00169	4.83332	0.1066	0.1096	0.00155	1806.12	29.859	1790.72	38.8109	1792.77	37.2005	-0.860087	-0.744408	1792.77	37.2005
G94	33.9964	504.651	0.28117	0.06743	0.00046	0.51603	0.0159	0.0581	0.00139	420.654	18.9502	422.496	31.113	533.535	33.2512	0.436048	21.1572	420.654	18.9502
G95	46.6854	277.086	0.69745	0.14932	0.00088	1.3697	0.03751	0.06878	0.00125	897.15	23.2658	876.035	36.1343	892.149	34.9718	-2.41031	-0.560592	897.15	23.2658
G96	65.0875	167.311	0.21547	0.37617	0.00224	6.13717	0.19745	0.12772	0.00197	2058.37	34.3799	1995.55	42.5668	2066.83	40.6262	-3.14794	0.409271	2066.83	40.6262
G97	24.4128	286.46	0.66493	0.07692	0.00052	0.55168	0.01746	0.05558	0.00134	477.712	19.6196	446.097	32.2519	435.63	30.4745	-7.08718	-9.66022	477.712	19.6196
G98	85.1023	248.461	0.64271	0.30285	0.00171	4.23915	0.11953	0.10244	0.00159	1705.43	30.3161	1681.64	40.5797	1668.8	38.8214	-1.41468	-2.19498	1668.8	38.8214
G99	60.6584	117.075	0.53431	0.4567	0.00277	9.72547	0.34764	0.1588	0.00241	2424.97	37.9106	2409.12	43.5665	2442.92	41.4343	-0.657975	0.734883	2442.92	41.4343
G100	9.25186	192.572	0.86056	0.04137	0.00039	0.29688	0.0139	0.0559	0.00215	261.319	18.2226	263.96	32.8368	448.399	41.2779	1.00057	41.7217	261.319	18.2226
G101	202.347	1629.02	0.55941	0.11642	0.0006	1.01558	0.01815	0.06488	0.001	709.925	20.3232	711.689	30.2311	770.447	30.0384	0.247853	7.85548	709.925	20.3232
G102	13.1588	272.649	0.5927	0.04446	0.00031	0.32944	0.01032	0.05421	0.00142	280.419	17.2208	289.138	27.1244	379.784	29.9932	3.01558	26.1635	280.419	17.2208
G103	25.3175	361.958	0.27586	0.07031	0.00046	0.5525	0.01621	0.05882	0.00134	438.023	18.9353	446.633	30.8737	560.44	33.018	1.92775	21.843	438.023	18.9353
G104	125.813	401.531	0.40605	0.29362	0.00154	3.90662	0.08533	0.09999	0.00147	1659.59	28.7425	1615.05	38.8131	1623.9	37.2175	-2.75783	-2.19821	1623.9	37.2175
G105	1.53517	291.684	0.68015	0.00469	9e-05	0.03029	0.00322	0.04664	0.00493	30.163	14.5491	30.2994	19.7815	30.833	19.8145	0.449996	2.17283	30.163	14.5491
G106	58.8143	843.137	0.29419	0.06966	0.00037	0.54801	0.01032	0.05762	0.00097	434.107	17.8538	443.692	26.1654	515.343	27.0013	2.16033	15.7634	434.107	17.8538
G107	66.7753	446.758	0.33903	0.14614	0.00081	1.36256	0.03172	0.06987	0.00118	879.289	22.5058	872.971	34.4995	924.535	33.8928	-0.723752	4.89388	879.289	22.5058
G108	29.5609	424.502	0.42739	0.06696	0.00041	0.49239	0.01275	0.05461	0.00115	417.815	18.3485	406.538	28.322	396.29	27.213	-2.77382	-5.43139	417.815	18.3485
G109	37.9461	921.139	0.32336	0.04083	0.00025	0.30426	0.00776	0.05381	0.0012	257.976	16.4909	269.722	24.3131	363.106	27.0099	4.35503	28.9531	257.976	16.4909
G110	120.913	404.107	0.39223	0.28247	0.00153	3.78953	0.09327	0.09873	0.00152	1603.79	28.7754	1590.53	39.697	1600.27	38.1935	-0.833753	-0.219842	1600.27	38.1935
G111	17.8174	218.763	0.39598	0.07886	0.00051	0.62061	0.0188	0.05682	0.0013	489.315	19.4889	490.23	31.8326	484.554	31.0262	0.186646	-0.982491	489.315	19.4889
G112	23.6125	311.793	0.59981	0.06943	0.00054	0.56319	0.02155	0.06082	0.00171	432.721	19.9043	453.601	35.1936	632.874	39.8767	4.60316	31.6261	432.721	19.9043
G113	25.0384	339.917	0.39031	0.07151	0.0005	0.53364	0.01822	0.05479	0.00142	445.247	19.4103	434.222	32.5142	403.664	30.6591	-2.53881	-10.3014	445.247	19.4103
G114	37.6298	462.716	0.61733	0.07428	0.00044	0.61337	0.01562	0.05885	0.00119	461.89	18.6748	485.683	29.4857	561.551	30.8383	4.89895	17.7475	461.89	18.6748
G115	126.946	381.923	0.66897	0.29193	0.00152	3.96249	0.08553	0.09794	0.00147	1651.17	28.563	1626.55	39.1284	1585.27	37.4773	-1.51343	-4.15699	1585.27	37.4773
G116	97.5532	206.455	0.18806	0.45174	0.00044	9.59417	0.01562	0.16041	0.00119	2402.98	17.3018	2396.61	27.2062	2459.99	27.1234	-0.265838	2.31721	2459.99	27.1234
G117	33.7354	843.137	0.4794	0.03803	0.00245	0.26898	0.25364	0.05156	0.00238	240.61	43.8243	241.878	47.6464	265.945	34.9941	0.524022	9.52637	240.61	43.8243
G118	44.8843	587.305	0.44049	0.07323	0.00023	0.55324	0.00648	0.0567	0.00111	455.586	16.1572	447.117	28.0531	479.884	28.3673	-1.89418	5.0633	455.586	16.1572
G119	29.6393	417.776	0.71966	0.06315	0.00087	0.44711	0.03037	0.05293	0.00116	394.754	23.9446	375.254	29.9783	325.797	25.6099	-5.19658	-21.1655	394.754	23.9446
G120	77.4757	227.208	0.39306	0.31951	0.00173	4.69982	0.11385	0.10873	0.00181	1787.34	30.2978	1767.21	42.8034	1778.25	41.3329	-1.13897	-0.511128	1778.25	41.3329
G121	48.3369	136.038	0.47188	0.32625	0.00106	4.84155	0.05471	0.11134	0.00143	1820.18	23.6987	1792.15	35.8203	1821.4	35.1382	-1.5642	0.0671737	1821.4	35.1382
G122	21.7181	295.334	0.47652	0.06982	0.00044	0.5914	0.01495	0.06396	0.00127	435.071	18.6968	471.761	29.5161	740.308	34.2676	7.77728	41.2311	N/A	N/A
G123	195.389	2220.19	0.07309	0.09156	0.00127	0.98779	0.07413	0.08944	0.00404	564.757	28.3946	697.592	64.2823	1413.6	82.326	19.042	60.0483	N/A	N/A
G124	1233.75	6272.5	0.09005	0.20206	0.00095	2.6118	0.0285	0.09305	0.00114	1186.38	23.5835	1303.96	32.6249	1488.91	32.5326	9.01746	20.3188	N/A	N/A
G125	40.1021	460.784	0.72528	0.07699	0.00044	0.75844	0.01611	0.07301	0.00124	478.131	18.6615	573.11	29.2834	1014.23	35.1819	16.5725	52.8577	N/A	N/A
G126	82.0068	1119.08	0.51713	0.06945	0.00035	0.65342	0.00995	0.06857	0.00099	432.841	17.6136	510.581	25.7029	885.832	30.46	15.2258	51.1373	N/A	N/A
G127	155.227	539.359	0.43072	0.2705	0.00138	3.59393	0.06709	0.10156	0.00137	1543.34	27.3982	1548.19	36.5648	1652.82	35.4091	0.31337	6.62407	N/A	N/A
G128	11.9608	95.8208	0.2379	0.12481	0.00125	1.38779	0.08379	0.07643	0.00249	758.189	27.7219	883.757	52.7145	1106.36	57.301	14.2084	31.4697	N/A	N/A
G129	136.607	386.718	0.39781	0.33334	0.00181	6.68267	0.16764	0.15042	0.00219	1854.55	30.8961	2070.33	40.9623	2350.71	40.0407	10.4226	21.1067	N/A	N/A
G130	307.777	1151.92	0.56046	0.24446	0.00123	3.35093	0.06141	0.09856	0.00144	1409.84	26.1372	1493.01	37.5141	1597.06	36.9093	5.57043	11.7224	N/A	N/A
G131	283.781	1451.7	0.6194	0.17699	0.0015	1.93831	0.10876	0.0792	0.00212	1050.51	29.8253	1094.41	50.9706	1177.14	50.7004	4.01175	10.7573	N/A	N/A
G132	374.871	1082.72	0.21104	0.34082	0.0004	5.71586	0.01174	0.12241	0.00103	1890.61	17.2404	1933.77	28.092	1991.65	28.0783	2.23167	5.0729	N/A	N/A
G133	77.3708	414.842	0.42364	0.17761	0.00043	1.87392	0.01411	0.07751	0.00133	1053.9	18.1019	1071.92	36.4426	1134.34	36.8383	1.68034	7.09109	N/A	N/A
9
64-40um a
G1	228.3	10.5	0.4881	0.06015	0.00156	0.3482	0.01004	0.04262	0.00054	269.1	3.3	303.4	7.7	609	11.9	-11.3	-55.8	269.1	3.3
G2	70.9	43.5	0.3815	0.18219	0.00265	14.0764	0.44861	0.5323	0.0065	2751.1	27.3	2754.9	17.9	2672.9	13.7	-0.1	2.9	2672.9	13.7
G3	874.8	52.3	0.3036	0.09347	0.00137	0.76532	0.01309	0.05928	0.00069	371.2	4.2	577.1	8.2	1497.4	11.5	-35.7	-75.2
G4	492.1	43.2	0.0031	0.06056	0.00098	0.81059	0.01569	0.09544	0.00111	587.6	6.5	602.8	9	623.6	7.5	-2.5	-5.8	587.6	6.5
G5	1098.7	100.8	0.2829	0.103	0.00134	1.31054	0.02007	0.092	0.00105	567.4	6.2	850.4	10	1678.9	10.7	-33.3	-66.2
G6	857.8	59.8	0.3555	0.07021	0.00111	0.65172	0.01203	0.06777	0.00079	422.7	4.8	509.5	7.9	934.5	9.7	-17	-54.8
G7	572.6	150.5	0.2501	0.09239	0.0012	3.22576	0.05383	0.25666	0.00294	1472.7	15.1	1463.4	13.5	1475.4	10.1	0.6	-0.2	1475.4	10.1
G8	1989	131.1	0.3215	0.05693	0.00079	0.54685	0.00862	0.0642	0.00073	401.1	4.4	442.9	6.1	488.8	5.4	-9.4	-17.9	401.1	4.4
G9	393.1	31.7	0.6519	0.0566	0.00107	0.5653	0.01246	0.07195	0.00085	447.9	5.1	455	8.1	476	7.2	-1.6	-5.9	447.9	5.1
G10	251.9	40.8	0.2847	0.07282	0.00117	1.60977	0.03405	0.15962	0.00187	954.7	10.4	974	12.4	1008.9	10.3	-2	-5.4	954.7	10.4
G11	475.1	29.7	0.2842	0.05641	0.0011	0.47556	0.01059	0.06236	0.00074	390	4.5	395	7.6	468.5	7.3	-1.3	-16.8	390	4.5
G12	1403.8	59.2	0.3121	0.09354	0.00138	0.56794	0.00953	0.04117	0.00048	260.1	3	456.7	6.6	1498.8	11.6	-43	-82.6
G13	520.1	32.2	0.294	0.07962	0.0014	0.68517	0.01414	0.06217	0.00074	388.8	4.5	529.9	8.7	1187.6	12.3	-26.6	-67.3
G14	344.3	107.3	0.4074	0.10313	0.00139	4.19824	0.07943	0.28907	0.00333	1636.9	16.7	1673.7	14.5	1681.2	11.1	-2.2	-2.6	1681.2	11.1
G15	200.2	70.6	0.2578	0.11528	0.00157	5.28916	0.10713	0.33858	0.00392	1879.8	18.9	1867.1	15.3	1884.3	11.7	0.7	-0.2	1884.3	11.7
G16	1072.8	45.6	0.3844	0.08539	0.00129	0.47565	0.00808	0.04069	0.00047	257.1	2.9	395.1	6.3	1324.4	11.2	-34.9	-80.6
G17	285.2	19.3	0.3538	0.05587	0.00119	0.50594	0.01243	0.06559	0.00079	409.5	4.8	415.7	8.3	447.2	7.7	-1.5	-8.4	409.5	4.8
G18	260.8	22.6	0.3316	0.07532	0.00141	0.84735	0.01936	0.08325	0.001	515.5	6	623.2	10.5	1077.1	12.4	-17.3	-52.1
G19	471.4	33.5	0.3678	0.05969	0.00104	0.56302	0.0114	0.069	0.00081	430.1	4.9	453.5	7.7	592.4	7.8	-5.2	-27.4	430.1	4.9
G20	156.6	25.5	0.2293	0.07243	0.00132	1.70221	0.04243	0.16295	0.00195	973.1	10.8	1009.4	13.7	998	11.6	-3.6	-2.5	973.1	10.8
G21	133.7	26.5	0.517	0.09475	0.00166	2.54669	0.06611	0.18353	0.00221	1086.2	12	1285.5	15.2	1523.1	13.8	-15.5	-28.7
G22	900.6	74.4	0.5959	0.05713	0.00088	0.58244	0.01036	0.07477	0.00086	464.8	5.2	466	7.2	496.6	6	-0.3	-6.4	464.8	5.2
G23	569.6	141.3	0.2889	0.10563	0.00138	3.53386	0.0603	0.24331	0.00278	1403.9	14.4	1534.8	13.7	1725.3	10.8	-8.5	-18.6
G24	2785.4	773.6	0.0344	0.16878	0.00203	7.58102	0.10649	0.29722	0.00335	1677.5	16.6	2182.6	14.6	2545.6	11.2	-23.1	-34.1
G25	809.8	316.2	0.3486	0.17252	0.00211	8.95634	0.13872	0.37718	0.00427	2063.1	20	2333.6	15.2	2582.2	11.4	-11.6	-20.1
G26	834.9	248.2	0.1043	0.11081	0.00142	4.60176	0.0764	0.30221	0.00344	1702.3	17	1749.6	14.3	1812.7	10.8	-2.7	-6.1	1812.7	10.8
G27	568.2	86.3	0.104	0.07168	0.00106	1.57619	0.02956	0.15842	0.00183	948	10.2	960.9	11.6	976.9	9.3	-1.3	-3	948	10.2
G28	1233.9	112.9	0.7913	0.21028	0.00265	2.39085	0.0354	0.08039	0.00091	498.5	5.4	1239.9	12	2907.7	12.1	-59.8	-82.9
G29	312.5	64.7	1.1294	0.07389	0.00112	1.63792	0.03203	0.1634	0.00189	975.6	10.5	984.9	12.1	1038.5	9.9	-0.9	-6	975.6	10.5
G30	494.3	28.3	1.4448	0.07044	0.00137	0.41397	0.00906	0.04199	0.0005	265.2	3.1	351.7	6.7	941.2	11.9	-24.6	-71.8
G31	418.9	26.2	0.6488	0.05739	0.00114	0.43973	0.00992	0.05615	0.00067	352.2	4.1	370.1	7.2	506.6	7.9	-4.8	-30.5	352.2	4.1
G32	186.9	NaN	0.1448	0.83486	0.01068	676.617	56.8109	4.71202	0.06886	11233.3	77.7	6618.9	19.7	4982.4	12.9	69.7	125.5
G33	2474.4	226.6	0.0698	0.13261	0.00176	1.96747	0.0315	0.09953	0.00114	611.7	6.7	1104.4	11.5	2132.8	11.8	-44.6	-71.3
G34	314.7	23.2	0.4206	0.06218	0.00122	0.60362	0.01389	0.07022	0.00084	437.5	5.1	479.5	8.8	680.3	9.7	-8.8	-35.7	437.5	5.1
G35	310.3	38.1	0.6032	0.07485	0.00122	1.13499	0.02297	0.11194	0.00131	684	7.6	770.1	10.9	1064.5	10.7	-11.2	-35.7	684	7.6
G36	891	30.8	0.5154	0.09869	0.0016	0.43541	0.00788	0.03205	0.00038	203.4	2.4	367	6.2	1599.5	13.1	-44.6	-87.3
G37	359.1	25.8	0.1508	0.05138	0.0011	0.52728	0.01316	0.07446	0.00089	463	5.3	430	8.6	257.9	4.9	7.7	79.5
G38	408.6	19.3	0.2654	0.05801	0.00119	0.37618	0.00864	0.04771	0.00057	300.4	3.5	324.2	6.7	530.1	8.5	-7.3	-43.3	300.4	3.5
G39	697.5	44.4	0.6094	0.07898	0.00137	0.62892	0.01264	0.05822	0.00068	364.8	4.1	495.4	8.2	1171.6	12.1	-26.4	-68.9
G40	420.4	18.6	0.472	0.05195	0.00133	0.30069	0.00845	0.04161	0.00051	262.8	3.2	266.9	6.6	283.2	6.3	-1.5	-7.2	262.8	3.2
G41	124.9	15.9	0.2764	0.06699	0.00139	1.20735	0.03266	0.1268	0.00154	769.6	8.8	804	13.2	837.5	11.8	-4.3	-8.1	769.6	8.8
G42	459.6	41.4	0.8066	0.05797	0.00106	0.62116	0.01325	0.07762	0.00091	481.9	5.4	490.6	8.4	528.6	7.5	-1.8	-8.8	481.9	5.4
G43	354.6	63	0.4475	0.08579	0.00123	1.92866	0.03512	0.16444	0.00189	981.4	10.5	1091.1	12.3	1333.5	10.6	-10.1	-26.4	981.4	10.5
G44	633.9	46.1	0.8929	0.0599	0.00105	0.49922	0.00999	0.0608	0.00071	380.5	4.3	411.2	7.1	600	7.9	-7.5	-36.6	380.5	4.3
G45	80.5	6.7	0.7417	0.05824	0.00192	0.55846	0.02162	0.07228	0.00097	449.9	5.8	450.5	13.3	538.8	13.8	-0.1	-16.5	449.9	5.8
G46	546.7	4	1.3133	0.05443	0.00263	0.04107	0.00198	0.00542	8e-05	34.8	0.5	40.9	2	388.9	15.6	-14.7	-91	34.8	0.5
G47	455.9	32.7	0.4977	0.05771	0.00107	0.55655	0.012	0.06669	0.00078	416.2	4.7	449.3	7.7	518.8	7.5	-7.4	-19.8	416.2	4.7
G48	1052.8	313.4	0.3257	0.10929	0.00138	4.30504	0.06541	0.28462	0.00321	1614.6	16.1	1694.3	13.9	1787.6	10.6	-4.7	-9.7	1787.6	10.6
G49	201.7	17	0.7787	0.05925	0.00138	0.59004	0.01616	0.07263	0.00089	452	5.3	470.9	10	576.3	10.2	-4	-21.6	452	5.3
G50	344.3	24.3	1.1499	0.05455	0.0012	0.41372	0.01033	0.055	0.00066	345.1	4	351.6	7.4	393.8	7.2	-1.8	-12.4	345.1	4
G51	797.9	46.3	0.1797	0.05528	0.00093	0.457	0.0087	0.05984	0.00069	374.7	4.2	382.2	6.5	423.6	5.8	-2	-11.5	374.7	4.2
G52	1039.5	286.4	0.6611	0.16296	0.00208	5.93815	0.09367	0.26023	0.00294	1491	15	1966.8	14.8	2486.6	11.8	-24.2	-40
G53	226.8	20.1	0.6246	0.21771	0.00376	2.27787	0.05375	0.07727	0.00096	479.8	5.7	1205.5	15.1	2963.8	16.6	-60.2	-83.8
G54	1322.5	390.6	0.1864	0.16077	0.00204	6.81653	0.10564	0.30249	0.00341	1703.6	16.9	2087.9	15	2463.8	11.7	-18.4	-30.9
G55	557.8	87.1	0.2594	0.0721	0.00103	1.53707	0.02683	0.1558	0.00177	933.4	9.9	945.3	11.3	988.8	9	-1.3	-5.6	933.4	9.9
G56	248.3	11	0.2969	0.05628	0.00165	0.33031	0.01071	0.04368	0.00056	275.6	3.5	289.8	8.2	463.4	10.9	-4.9	-40.5	275.6	3.5
G57	1047.7	63.1	0.0518	0.06783	0.00102	0.60317	0.0104	0.06436	0.00073	402.1	4.4	479.2	7.2	863.4	8.7	-16.1	-53.4
G58	455.9	18.1	0.3482	0.08891	0.0018	0.46925	0.01078	0.03797	0.00046	240.2	2.9	390.7	7.6	1402.2	15.4	-38.5	-82.9
G59	189.9	27.1	0.4724	0.07148	0.00135	1.3545	0.03334	0.1336	0.00159	808.4	9	869.5	12.9	971.2	11.8	-7	-16.8	808.4	9
G60	203.2	15.8	0.8134	0.06142	0.00153	0.58512	0.01712	0.06679	0.00083	416.8	5	467.7	10.2	654	12	-10.9	-36.3	416.8	5
G61	314	146.4	1.2686	0.16457	0.0022	8.67766	0.16717	0.37141	0.00424	2036	19.9	2304.7	16	2503.2	12.4	-11.7	-18.7
G62	376.8	119.7	0.1358	0.11028	0.00159	4.89652	0.10331	0.31703	0.00366	1775.2	17.9	1801.7	15.5	1804	12.2	-1.5	-1.6	1804	12.2
G63	1981.6	172.2	0.4279	0.07261	0.00104	0.94537	0.01581	0.08582	0.00097	530.8	5.8	675.7	8.6	1003.1	9.1	-21.4	-47.1
G64	40.6	16.8	0.318	0.11585	0.00241	6.64114	0.2925	0.37966	0.005	2074.7	23.4	2064.8	21.5	1893.1	17.8	0.5	9.6
G65	354.6	14.4	0.3879	0.05568	0.00169	0.29499	0.00981	0.03944	0.00051	249.4	3.2	262.5	7.8	439.6	10.8	-5	-43.3	249.4	3.2
G66	39.2	14.1	0.6527	0.10909	0.0023	4.61608	0.18074	0.31118	0.00404	1746.5	19.9	1752.2	20.7	1784.3	17.7	-0.3	-2.1	1784.3	17.7
G67	167.7	24.7	0.4081	0.0681	0.0013	1.27445	0.03151	0.13941	0.00166	841.3	9.4	834.4	13	871.6	11.2	0.8	-3.5	841.3	9.4
G68	715.2	80.2	0.0887	0.06752	0.00102	1.11372	0.02021	0.11802	0.00135	719.2	7.8	760	10.1	853.9	8.7	-5.4	-15.8	719.2	7.8
G69	148.5	7.2	0.6451	0.05215	0.00193	0.31714	0.01293	0.04368	0.0006	275.6	3.7	279.7	9.6	292	9.4	-1.5	-5.6	275.6	3.7
G70	149.2	66.5	0.3607	0.13995	0.00215	7.62473	0.20448	0.40873	0.00485	2209.1	22.2	2187.8	17.5	2226.6	13.9	1	-0.8	2226.6	13.9
G71	323.6	61.9	0.5316	0.07	0.00114	1.73421	0.03686	0.17458	0.00202	1037.3	11.1	1021.3	12.7	928.4	9.9	1.6	11.7	1037.3	11.1
G72	415.2	35	0.6511	0.05808	0.00131	0.60124	0.01605	0.07502	0.00091	466.3	5.5	478	9.8	532.8	9.4	-2.4	-12.5	466.3	5.5
G73	288.1	25.2	0.5354	0.05542	0.0014	0.6473	0.01959	0.08113	0.001	502.9	6	506.8	10.9	429.2	8.8	-0.8	17.2	502.9	6
G74	201.7	19.1	0.482	0.10655	0.00279	1.24825	0.04342	0.0871	0.00118	538.4	7	822.6	16.8	1741.2	21.8	-34.6	-69.1
G75	189.1	35.9	0.3297	0.08802	0.00163	2.24466	0.05977	0.18056	0.00217	1070	11.8	1195.1	15.4	1382.9	14	-10.5	-22.6	1070	11.8
G76	509.8	94.5	0.1417	0.0746	0.00112	1.94471	0.03707	0.18929	0.00216	1117.5	11.7	1096.6	12.7	1057.7	9.9	1.9	5.7
G77	183.2	64.5	0.0391	0.13346	0.00197	6.76316	0.1563	0.36041	0.00418	1984.1	19.8	2080.9	16.6	2144	13.2	-4.7	-7.5	2144	13.2
G78	165.5	59.4	0.3386	0.10905	0.00173	4.88749	0.12323	0.33469	0.00394	1861.1	19	1800.1	16.7	1783.6	13.3	3.4	4.3	1783.6	13.3
G79	90.9	8	0.0599	0.77227	0.12312	21.1112	8.9612	0.19524	0.02366	1149.7	127.6	3143.7	194	4871.4	160.5	-63.4	-76.4
G80	1845.6	152.6	0.2269	0.19141	0.0026	2.19502	0.03476	0.07964	0.0009	494	5.4	1179.5	12.2	2754.3	12.9	-58.1	-82.1
G81	313.3	54.7	0.4142	0.07405	0.0013	1.7316	0.04037	0.16585	0.00194	989.2	10.7	1020.3	13.5	1042.8	11.4	-3.1	-5.1	989.2	10.7
G82	110.8	17.7	0.482	0.06762	0.00177	1.3373	0.04781	0.14845	0.00191	892.3	10.7	862.1	17.2	856.9	15.1	3.5	4.1	892.3	10.7
G83	1058	728.1	0.1801	0.34881	0.00456	33.6771	0.54367	0.69465	0.00779	3400.3	29.6	3600.6	17	3701.8	12.9	-5.6	-8.1	3701.8	12.9
G84	1413.4	98.9	0.0951	0.05911	0.0009	0.60667	0.01047	0.07373	0.00083	458.6	5	481.5	7.2	571.1	6.7	-4.7	-19.7	458.6	5
G85	388.6	58.2	0.4339	0.07235	0.00115	1.40985	0.02785	0.14104	0.00162	850.5	9.2	893.1	11.6	995.8	10.1	-4.8	-14.6	850.5	9.2
G86	662.7	35.6	0.7194	0.05584	0.00106	0.36738	0.00781	0.04706	0.00055	296.4	3.4	317.7	6	446	6.9	-6.7	-33.5	296.4	3.4
G87	375.3	31.7	0.3215	0.07159	0.0013	0.81402	0.01758	0.08248	0.00096	510.9	5.7	604.7	9.8	974.3	11.4	-15.5	-47.6
G88	894	70.6	0.598	0.06196	0.001	0.61622	0.0114	0.07128	0.00081	443.9	4.9	487.5	7.6	672.7	7.9	-8.9	-34	443.9	4.9
G89	636.9	212.5	0.1746	0.11189	0.00154	5.13589	0.08845	0.32948	0.00371	1835.9	18	1842.1	15.1	1830.3	11.7	-0.3	0.3	1830.3	11.7
G90	480.2	21	0.3553	0.05236	0.00133	0.31401	0.00884	0.04256	0.00052	268.7	3.2	277.3	6.7	301.2	6.6	-3.1	-10.8	268.7	3.2
G91	311.8	15.2	0.5497	0.05727	0.00146	0.36221	0.01029	0.04498	0.00055	283.6	3.4	313.9	7.5	501.9	10.1	-9.6	-43.5	283.6	3.4
G92	1699.3	109.1	0.0865	0.05774	0.0009	0.5822	0.01028	0.06784	0.00077	423.1	4.6	465.9	6.9	519.9	6.3	-9.2	-18.6	423.1	4.6
G93	1946.8	131.6	0.8909	0.09337	0.00141	0.77303	0.01332	0.05634	0.00064	353.3	3.9	581.5	8.1	1495.4	11.8	-39.2	-76.4
G94	594.8	125.1	0.1898	0.10651	0.00153	3.12836	0.05642	0.21587	0.00245	1260	13	1439.7	14.1	1740.5	12	-12.5	-27.6
G95	133.7	53.8	0.5173	0.11716	0.00211	6.15794	0.20388	0.35788	0.00438	1972.1	20.8	1998.5	18.8	1913.3	15.5	-1.3	3.1	1913.3	15.5
G96	732.9	25.6	0.3019	0.05106	0.00137	0.24668	0.00721	0.03469	0.00043	219.8	2.7	223.9	5.9	243.5	5.8	-1.8	-9.7	219.8	2.7
G97	772.8	104.8	0.1104	0.0691	0.00108	1.37699	0.02595	0.14158	0.00161	853.6	9.1	879.2	11.3	901.7	9.3	-2.9	-5.3	853.6	9.1
G98	245.3	13	1.1838	0.05274	0.00158	0.30024	0.00991	0.04103	0.00052	259.2	3.2	266.6	7.6	317.6	8.2	-2.8	-18.4	259.2	3.2
G99	543	39.1	0.2932	0.05624	0.00113	0.56461	0.01317	0.0715	0.00084	445.2	5.1	454.5	8.4	461.9	7.5	-2.1	-3.6	445.2	5.1
G100	475.1	271.8	1.0356	0.16493	0.00229	10.403	0.18733	0.44959	0.00507	2393.4	22.5	2471.3	16.5	2506.8	12.9	-3.2	-4.5	2506.8	12.9
G101	274.8	19.7	0.5065	0.0544	0.0013	0.51058	0.01408	0.06691	0.00081	417.5	4.9	418.8	9.1	387.6	7.7	-0.3	7.7	417.5	4.9
G102	498.7	24.4	0.6115	0.05293	0.00125	0.32934	0.00861	0.04418	0.00053	278.7	3.3	289.1	6.6	325.8	6.6	-3.6	-14.5	278.7	3.3
G103	1346.2	91	0.5372	0.06715	0.00108	0.58952	0.01083	0.06294	0.00072	393.5	4.4	470.6	7.4	842.4	9.2	-16.4	-53.3
G104	528.3	40	0.2621	0.0577	0.00117	0.61813	0.01469	0.07575	0.00089	470.7	5.3	488.7	8.9	518.4	8.2	-3.7	-9.2	470.7	5.3
G105	979	366.3	0.1775	0.15225	0.00215	7.86262	0.14076	0.37193	0.00419	2038.5	19.7	2215.4	16.3	2371.4	13	-8	-14	2371.4	13
G106	438.1	43.9	0.6036	0.06818	0.00132	0.84438	0.01973	0.09124	0.00107	562.9	6.3	621.6	10.6	874	11.3	-9.4	-35.6	562.9	6.3
G107	361.3	88.7	0.5637	0.08889	0.0014	2.76911	0.05712	0.22417	0.00257	1303.9	13.5	1347.2	14.5	1401.8	12	-3.2	-7	1401.8	12
G108	778.7	420.8	0.3983	0.16221	0.00229	10.9766	0.19562	0.47995	0.0054	2527	23.5	2521.2	16.8	2478.8	13.1	0.2	1.9	2478.8	13.1
G109	192.8	21.8	0.3607	0.06184	0.00155	0.96772	0.03069	0.10907	0.00136	667.3	7.9	687.3	13.7	668.6	12.3	-2.9	-0.2	667.3	7.9
G110	229.8	110.4	0.1961	0.16322	0.00242	10.1549	0.22552	0.45649	0.00524	2424	23.2	2449	17.4	2489.3	13.8	-1	-2.6	2489.3	13.8
G111	116	27.4	1.2456	0.09455	0.00177	2.34548	0.06151	0.17969	0.00214	1065.3	11.7	1226.2	15.8	1519.1	14.8	-13.1	-29.9	1065.3	11.7
G112	193.6	61.1	0.3027	0.10441	0.00193	4.48898	0.13687	0.30138	0.00364	1698.1	18	1728.9	18.2	1703.9	15.3	-1.8	-0.3	1703.9	15.3
G113	1383.1	89.8	0.407	0.08394	0.00131	0.73269	0.013	0.06247	0.00071	390.6	4.3	558.1	8.2	1291.2	11.4	-30	-69.7
G114	587.4	22.3	0.2463	0.05079	0.00116	0.26731	0.00671	0.03821	0.00045	241.7	2.8	240.5	5.5	231.3	4.7	0.5	4.5	241.7	2.8
G115	254.9	13.7	0.4323	0.11725	0.00268	0.79028	0.0216	0.0491	0.00062	309	3.8	591.3	11.7	1914.7	19.7	-47.7	-83.9
G116	302.2	39.1	0.6307	0.06666	0.00133	1.04998	0.0259	0.11544	0.00136	704.3	7.9	728.9	12.1	827.2	11.3	-3.4	-14.9	704.3	7.9
G117	600.7	64.1	0.1483	0.06246	0.00113	0.97065	0.02119	0.11033	0.00127	674.7	7.4	688.8	10.6	689.9	9.1	-2.1	-2.2	674.7	7.4
G118	172.9	44.3	0.6724	0.08348	0.00151	2.55283	0.06475	0.22451	0.00264	1305.7	13.9	1287.2	15.8	1280.5	13.2	1.4	2	1280.5	13.2
G119	248.3	42.7	0.2707	0.06891	0.00133	1.63202	0.04151	0.17014	0.002	1012.9	11	982.6	14.2	896	11.5	3.1	13	1012.9	11
G120	1203.6	198.6	0.2608	0.07014	0.00108	1.62495	0.02941	0.16327	0.00184	974.9	10.2	979.9	11.9	932.5	9.4	-0.5	4.6	974.9	10.2
G121	740.3	303.2	0.1853	0.13962	0.00209	7.71842	0.15487	0.39509	0.00448	2146.4	20.7	2198.7	16.9	2222.5	13.5	-2.4	-3.4	2222.5	13.5
G122	571.9	498.6	0.4438	0.30786	0.00444	30.5836	0.58064	0.7215	0.00812	3501.7	30.4	3505.7	18	3510.2	14.2	-0.1	-0.2	3510.2	14.2
G123	396	27.3	0.414	0.05177	0.00158	0.4917	0.01746	0.06627	0.00085	413.6	5.1	406.1	10.8	275.3	7.4	1.9	50.3	413.6	5.1
G124	753.6	91.1	0.1843	0.0666	0.00116	1.15203	0.02421	0.12344	0.00142	750.3	8.1	778.2	11.3	825.3	9.8	-3.6	-9.1	750.3	8.1
G125	452.9	20.4	0.6087	0.05222	0.00137	0.2888	0.00833	0.04089	0.0005	258.3	3.1	257.6	6.7	295.1	6.7	0.3	-12.4	258.3	3.1
G126	304.4	68.5	0.4604	0.08107	0.00151	2.31586	0.05963	0.20903	0.00246	1223.6	13.1	1217.2	15.7	1223.1	13.2	0.5	0	1223.1	13.2
G127	204.7	92.3	0.4815	0.11489	0.00224	6.33919	0.22972	0.39547	0.00492	2148.1	22.7	2023.9	20.3	1878.2	16.7	6.1	14.4
G128	452.2	134.5	0.3701	0.11254	0.00179	4.56937	0.09781	0.28687	0.00328	1625.9	16.4	1743.7	16.2	1840.8	13.5	-6.8	-11.7	1840.8	13.5
G129	453.6	40.7	1.0177	0.05149	0.00126	0.52788	0.01498	0.0727	0.00088	452.4	5.3	430.4	9.4	262.8	5.7	5.1	72.1
G130	557.8	260.9	1.1228	0.12131	0.00189	6.12809	0.12925	0.3595	0.0041	1979.8	19.4	1994.3	16.8	1975.6	13.6	-0.7	0.2	1975.6	13.6
G131	247.5	11.7	0.5906	0.05396	0.00196	0.32867	0.01322	0.0429	0.00058	270.8	3.6	288.5	9.5	369.4	11.2	-6.2	-26.7	270.8	3.6
G132	452.9	33.5	0.36	0.07462	0.00164	0.7431	0.01947	0.07096	0.00086	441.9	5.2	564.2	10.8	1058.3	14.4	-21.7	-58.2
G133	680.5	107	0.117	0.06911	0.00118	1.56178	0.03284	0.16296	0.00186	973.2	10.3	955.2	12.7	902	10.2	1.9	7.9	973.2	10.3
G134	304.4	23.9	0.5737	0.05468	0.00146	0.53488	0.01657	0.07128	0.00088	443.9	5.3	435	10.4	399.2	8.8	2	11.2	443.9	5.3
G135	264.5	20.9	0.282	0.0581	0.00161	0.6563	0.02176	0.0787	0.00099	488.4	5.9	512.3	11.9	533.5	11.5	-4.7	-8.5	488.4	5.9
G136	205.4	17	0.7611	0.08293	0.00206	0.82933	0.02511	0.07087	0.00089	441.4	5.4	613.2	12.7	1267.6	18	-28	-65.2
G137	679.7	94.4	0.2568	0.06839	0.00132	1.35939	0.03325	0.13777	0.00161	832	9.1	871.6	12.9	880.4	11.4	-4.5	-5.5	832	9.1
G138	668.7	351	0.606	0.14711	0.00224	9.10447	0.17559	0.44624	0.00503	2378.5	22.4	2348.6	17.3	2312.6	13.9	1.3	2.9	2312.6	13.9
G139	77.6	4.1	0.7571	0.08402	0.00425	0.55167	0.03253	0.04549	0.00081	286.8	5	446.1	18.8	1293	37	-35.7	-77.8
G140	554.9	21.6	0.369	0.04789	0.00128	0.25383	0.00742	0.03789	0.00046	239.7	2.9	229.7	6	93.8	2.4	4.4	155.5	239.7	2.9
G141	1173.3	340.5	1.0061	0.1004	0.00156	3.30921	0.06088	0.23164	0.0026	1343.1	13.6	1483.2	14.8	1631.5	12.6	-9.4	-17.7
G142	4149.3	440	1.4296	0.07814	0.00121	1.10661	0.01947	0.09218	0.00103	568.4	6.1	756.5	9.7	1150.4	10.7	-24.9	-50.6
G143	997.4	103.9	1.3164	0.05916	0.00113	0.64419	0.01419	0.07865	0.00091	488.1	5.4	504.9	8.9	573	8.4	-3.3	-14.8	488.1	5.4
G144	701.2	54.7	0.7079	0.05565	0.00114	0.54432	0.01278	0.06882	0.0008	429	4.8	441.3	8.3	438.4	7.3	-2.8	-2.1	429	4.8
G145	562.3	27.2	0.5772	0.05275	0.00124	0.32608	0.00852	0.04404	0.00052	277.8	3.2	286.6	6.5	318.1	6.4	-3.1	-12.6	277.8	3.2
G146	662	115.6	0.7469	0.09332	0.00156	2.04222	0.04152	0.15772	0.0018	944.1	10	1129.7	13.8	1494.4	13.1	-16.4	-36.8
G147	384.9	78.5	0.3771	0.07845	0.00142	2.23013	0.05274	0.19422	0.00225	1144.2	12.1	1190.6	14.8	1158.3	12.5	-3.9	-1.2	1158.3	12.5
G148	289.6	108.8	0.4896	0.11045	0.00187	5.30104	0.12662	0.33752	0.00389	1874.7	18.7	1869	17.4	1806.8	14.3	0.3	3.8	1806.8	14.3
G149	577	28.8	1.0195	0.06292	0.00161	0.36096	0.01028	0.04029	0.0005	254.6	3.1	312.9	7.5	705.5	13	-18.6	-63.9
G150	277.1	94.8	0.4682	0.109	0.00188	4.62259	0.11239	0.31139	0.00361	1747.5	17.7	1753.4	17.4	1782.8	14.5	-0.3	-2	1782.8	14.5
64-40um b
G1	300	19.3	0.4412	0.05446	0.00159	0.45219	0.01518	0.06113	0.00075	382.5	4.6	378.8	10.1	390.1	9.5	1	-2	382.5	4.6
G2	288.4	47.6	0.4206	0.09305	0.00156	1.90559	0.0439	0.15242	0.00171	914.5	9.6	1083	13.6	1488.9	13.1	-15.6	-38.6
G3	658.5	20.5	0.45	0.05682	0.00137	0.22873	0.00591	0.02952	0.00034	187.5	2.1	209.1	5.1	484.6	9.3	-10.3	-61.3	187.5	2.1
G4	289.9	138.6	0.2978	0.1603	0.00215	10.031	0.22989	0.44549	0.00488	2375.2	21.8	2437.6	16	2458.8	12.4	-2.6	-3.4	2458.8	12.4
G5	802.9	149.6	1.0704	0.08142	0.00108	1.74141	0.02746	0.1551	0.00165	929.5	9.2	1024	11	1231.6	9.5	-9.2	-24.5	929.5	9.2
G6	200.7	41.2	0.8043	0.07628	0.00122	1.7879	0.03801	0.17567	0.00193	1043.3	10.6	1041.1	12.8	1102.4	10.8	0.2	-5.4	1043.3	10.6
G7	100.9	6.1	0.559	0.04911	0.0017	0.37781	0.01462	0.05539	0.0007	347.5	4.3	325.4	10.2	153.1	4.9	6.8	127
G8	428.6	75.1	0.3609	0.07456	0.00104	1.70472	0.02898	0.16876	0.00181	1005.3	10	1010.3	11.3	1056.7	9.2	-0.5	-4.9	1005.3	10
G9	134.9	40	0.6754	0.09588	0.00143	3.27281	0.07111	0.25972	0.00285	1488.4	14.6	1474.6	14.6	1545.4	11.8	0.9	-3.7	1545.4	11.8
G10	190.1	14.8	0.4142	0.06199	0.00134	0.61339	0.01565	0.07453	0.00085	463.4	5.1	485.7	9.7	673.8	10.6	-4.6	-31.2	463.4	5.1
G11	125.9	NaN	1.0132	0.74569	0.01067	32.3377	1.19081	0.3475	0.00433	1922.6	20.7	3560.6	18.7	4821.4	14.4	-46	-60.1
G12	315.4	43.9	0.2917	0.06934	0.00106	1.29969	0.02456	0.13771	0.00149	831.7	8.4	845.6	10.8	908.9	9.2	-1.6	-8.5	831.7	8.4
G13	267.1	39	0.2314	0.06981	0.00112	1.36526	0.02777	0.14683	0.00161	883.2	9	874.1	11.6	922.8	9.7	1	-4.3	883.2	9
G14	239.5	35.3	0.2514	0.06912	0.0011	1.37752	0.02771	0.14735	0.00161	886.1	9	879.4	11.4	902.3	9.5	0.8	-1.8	886.1	9
G15	284.1	18.7	0.2278	0.06024	0.00118	0.53468	0.01205	0.06665	0.00075	415.9	4.5	434.9	8.2	612.2	9	-4.4	-32.1	415.9	4.5
G16	774.3	40.4	0.7094	0.11079	0.00161	0.67866	0.01103	0.04497	0.00049	283.6	3	526	7.5	1812.4	12.3	-46.1	-84.4
G17	520.4	213.8	1.9911	0.117	0.00152	4.3127	0.07206	0.27083	0.00289	1545	14.7	1695.8	13.9	1910.9	11.2	-8.9	-19.1
G18	88.7	3.9	0.8635	0.05528	0.00232	0.27791	0.01264	0.03715	0.00051	235.1	3.2	249	9.9	423.6	14.5	-5.6	-44.5	235.1	3.2
G19	30.8	2.9	0.6652	0.06142	0.00281	0.75835	0.04303	0.08603	0.00129	532	7.7	573.1	20.6	654	22.1	-7.2	-18.6	532	7.7
G20	588.4	30.5	0.9803	0.05336	0.00099	0.30554	0.00619	0.04234	0.00047	267.3	2.9	270.7	5.2	344.1	5.4	-1.3	-22.3	267.3	2.9
G21	42	21.4	0.8001	0.16132	0.00255	9.9249	0.33518	0.42613	0.00498	2288.2	22.5	2427.8	18.1	2469.5	14.6	-5.7	-7.3	2469.5	14.6
G22	362.7	81.6	0.3862	0.08306	0.00113	2.40482	0.04115	0.21374	0.00229	1248.7	12.2	1244	12.5	1270.6	9.9	0.4	-1.7	1270.6	9.9
G23	459.4	70.9	0.0724	0.07767	0.00112	1.69461	0.03026	0.16334	0.00176	975.3	9.8	1006.5	11.6	1138.4	9.9	-3.1	-14.3	975.3	9.8
G24	63.2	4.3	0.4984	0.05455	0.00215	0.45706	0.02067	0.06408	0.00087	400.4	5.3	382.2	13.8	393.8	12.9	4.8	1.7	400.4	5.3
G25	687.2	29.5	0.7394	0.11475	0.00177	0.56802	0.00977	0.03675	0.0004	232.7	2.5	456.7	7	1876	13.2	-49.1	-87.6
G26	389.3	126.6	0.5926	0.10438	0.00136	4.18759	0.06988	0.28952	0.00309	1639.1	15.4	1671.6	13.8	1703.4	10.8	-1.9	-3.8	1703.4	10.8
G27	641	53.5	0.153	0.07482	0.00116	0.88365	0.01605	0.08695	0.00094	537.5	5.6	643	9.1	1063.7	10.2	-16.4	-49.5
G28	692.5	45.9	0.6461	0.09295	0.00138	0.74856	0.01258	0.05965	0.00065	373.5	4	567.4	8.1	1486.9	11.6	-34.2	-74.9
G29	365.4	107.2	0.4186	0.13605	0.0018	5.24944	0.09384	0.28005	0.00301	1591.6	15.2	1860.7	14.5	2177.5	11.9	-14.5	-26.9
G30	415.3	54	0.1542	0.07639	0.00115	1.36571	0.02512	0.13433	0.00145	812.5	8.2	874.3	11	1105.3	10.1	-7.1	-26.5	812.5	8.2
G31	132.2	71.6	0.3904	0.17242	0.00233	11.7597	0.27602	0.48467	0.00532	2547.6	23.1	2585.5	16.3	2581.3	12.6	-1.5	-1.3	2581.3	12.6
G32	17	NaN	1.567	0.83917	0.02231	359.72	138.737	1.51752	0.05056	5951.8	129.5	5978.7	43	4989.7	26.8	-0.4	19.3
G33	569.3	217	0.148	0.14509	0.00183	7.58089	0.11872	0.37855	0.00401	2069.5	18.8	2182.6	14.8	2288.8	11.5	-5.2	-9.6	2288.8	11.5
G34	279.9	19.3	0.6827	0.0604	0.00139	0.49345	0.01303	0.06107	0.00071	382.1	4.3	407.3	8.8	617.9	10.7	-6.2	-38.2	382.1	4.3
G35	929.9	61.4	0.3457	0.05676	0.00096	0.50109	0.00959	0.06452	0.0007	403.1	4.2	412.4	6.8	482.2	6.5	-2.3	-16.4	403.1	4.2
G36	10.6	NaN	1.0224	0.55632	0.02467	10.0425	1.13767	0.13191	0.00402	798.8	22.9	2438.7	49.7	4397.9	44.4	-67.2	-81.8
G37	764.2	34.3	0.6941	0.05369	0.00121	0.28873	0.00711	0.03959	0.00045	250.3	2.8	257.6	5.8	358.1	6.8	-2.8	-30.1	250.3	2.8
G38	227.8	22.3	0.5162	0.062	0.00128	0.8072	0.02033	0.09103	0.00103	561.6	6.1	600.9	10.5	674.1	10.2	-6.5	-16.7	561.6	6.1
G39	8.5	23.9	6.7493	0.79772	0.02434	150.659	41.7117	1.09727	0.03768	4774.4	115.8	5098.9	46.3	4917.7	30.7	-6.4	-2.9
G40	692.5	52.3	0.5901	0.07122	0.00114	0.67065	0.01226	0.06826	0.00074	425.7	4.5	521.1	7.9	963.7	10	-18.3	-55.8
G41	1049.3	153.6	0.064	0.09233	0.00121	1.94041	0.02939	0.15531	0.00165	930.7	9.2	1095.1	11.4	1474.2	10.2	-15	-36.9
G42	841.7	31.1	0.238	0.05379	0.00103	0.27807	0.00579	0.03745	0.00041	237	2.5	249.1	4.9	362.3	5.8	-4.9	-34.6	237	2.5
G43	793.4	32.2	0.555	0.0543	0.00106	0.27574	0.00583	0.0374	0.00041	236.7	2.5	247.3	5	383.5	6.2	-4.3	-38.3	236.7	2.5
G44	324.5	19.9	0.2626	0.05634	0.00125	0.47114	0.01192	0.06137	0.0007	384	4.3	392	8.2	465.8	8.3	-2	-17.6	384	4.3
G45	1841.1	168.1	1.482	0.06045	0.00085	0.57418	0.00895	0.06646	0.00071	414.8	4.3	460.7	6.4	619.7	6.5	-10	-33.1	414.8	4.3
G46	77	25.3	1.0156	0.10834	0.00224	4.09483	0.15354	0.26544	0.00326	1517.6	16.6	1653.3	19.5	1771.7	17.3	-8.2	-14.3	1771.7	17.3
G47	460.9	95.1	0.6666	0.0777	0.00109	1.94961	0.03324	0.18235	0.00195	1079.8	10.6	1098.3	11.8	1139.2	9.6	-1.7	-5.2	1079.8	10.6
G48	531.6	64.2	0.4966	0.06526	0.00098	0.98177	0.01715	0.11217	0.00121	685.3	7	694.5	9.4	782.7	8.2	-1.3	-12.4	685.3	7
G49	426.4	25.2	0.5113	0.06108	0.00111	0.4609	0.00943	0.05515	0.00061	346.1	3.7	384.9	6.9	642.1	8.6	-10.1	-46.1	346.1	3.7
G50	1.1	NaN	0.3553	0.70374	0.0415	68.2679	29.8799	0.38535	0.01923	2101.2	89.5	4303.2	76.4	4738.4	59.3	-51.2	-55.7
G51	664.3	143.8	0.3746	0.11027	0.00147	3.06056	0.04861	0.20295	0.00216	1191.1	11.6	1422.9	13.1	1803.9	11.2	-16.3	-34
G52	426.4	287.2	3.7777	0.77838	0.03005	39.1028	6.73484	0.37558	0.01254	2055.6	58.8	3748.2	50.6	4882.7	38.9	-45.2	-57.9
G53	1436.5	NaN	2.0022	0.54425	0.02955	3.49452	0.31144	0.04518	0.00155	284.9	9.6	1526	50.4	4365.8	54.4	-81.3	-93.5
G54	494.9	104.9	0.2886	0.12677	0.00173	3.62374	0.0621	0.21146	0.00227	1236.6	12.1	1554.8	13.9	2053.7	12	-20.5	-39.8
G55	129.6	NaN	2.5295	0.7108	0.02187	30.2763	3.60187	0.29957	0.0075	1689.2	37.2	3495.8	39	4752.7	31	-51.7	-64.5
G56	45.7	1.1	0.1164	0.4747	0.01551	1.62145	0.06785	0.02598	0.00053	165.3	3.3	978.6	24.6	4164.5	32.6	-83.1	-96
G57	187.5	23.9	2.5201	0.05833	0.00137	0.58765	0.01627	0.07475	0.00087	464.7	5.2	469.4	10	542.2	9.9	-1	-14.3	464.7	5.2
G58	141.8	11.2	0.9561	0.42366	0.00808	4.31126	0.13097	0.07544	0.00101	468.8	6.1	1695.5	19.3	3995.2	19	-72.3	-88.3
G59	210.3	13.5	0.3596	0.05581	0.00164	0.45709	0.01544	0.06165	0.00076	385.7	4.6	382.2	10.4	444.8	10.6	0.9	-13.3	385.7	4.6
G60	166.2	13.1	0.7289	0.055	0.00148	0.52433	0.0165	0.0688	0.00082	428.9	4.9	428	10.2	412.2	9.1	0.2	4.1	428.9	4.9
G61	328.2	16.4	0.8583	0.05761	0.00138	0.33591	0.00889	0.04243	0.00049	267.9	3	294.1	6.8	515	9.7	-8.9	-48	267.9	3
G62	292.1	98.5	0.3251	0.11182	0.00156	4.89194	0.09097	0.31998	0.00344	1789.6	16.8	1800.9	14.9	1829.2	11.8	-0.6	-2.2	1829.2	11.8
G63	122.1	52.5	0.6132	0.13138	0.0021	6.66756	0.18703	0.37636	0.00427	2059.3	20	2068.3	17.4	2116.5	14.2	-0.4	-2.7	2116.5	14.2
G64	547	186	0.3179	0.11385	0.00153	5.04228	0.08216	0.32308	0.00344	1804.8	16.8	1826.5	14.5	1861.8	11.5	-1.2	-3.1	1861.8	11.5
G65	131.2	6.2	0.5998	0.05358	0.00176	0.31806	0.01157	0.04306	0.00054	271.8	3.3	280.4	8.6	353.4	9.8	-3.1	-23.1	271.8	3.3
G66	572.5	47.3	0.7788	0.06137	0.001	0.58864	0.01089	0.07144	0.00077	444.8	4.6	470	7.5	652.2	7.8	-5.4	-31.8	444.8	4.6
G67	339.3	14.5	0.2587	0.067	0.00141	0.39827	0.00938	0.04243	0.00048	267.9	3	340.4	6.8	837.8	12	-21.3	-68
G68	1004.2	74.3	0.6013	0.05673	0.0009	0.52672	0.00936	0.06717	0.00072	419.1	4.3	429.6	6.7	481.1	6.1	-2.5	-12.9	419.1	4.3
G69	641.5	25.9	0.2282	0.05166	0.001	0.28754	0.00608	0.04099	0.00045	259	2.8	256.6	5.1	270.4	4.6	0.9	-4.2	259	2.8
G70	94	19.3	0.4268	0.08158	0.00154	2.21578	0.06012	0.19712	0.00225	1159.8	12.1	1186	15.4	1235.5	13.5	-2.2	-6.1	1235.5	13.5
G71	395.1	68.1	0.6279	0.07535	0.00114	1.57944	0.02905	0.15541	0.00168	931.2	9.4	962.1	11.7	1077.9	10	-3.2	-13.6	931.2	9.4
G72	254.9	56.6	0.5402	0.08296	0.00127	2.295	0.04538	0.20253	0.0022	1188.9	11.8	1210.7	13.3	1268.3	11.1	-1.8	-6.3	1268.3	11.1
G73	370.7	20.4	1.0585	0.05498	0.00122	0.33528	0.00822	0.04397	0.0005	277.4	3.1	293.6	6.3	411.4	7.5	-5.5	-32.6	277.4	3.1
G74	326.1	26.3	0.4091	0.0651	0.00127	0.69665	0.01598	0.07724	0.00087	479.6	5.2	536.8	9.4	777.6	10.6	-10.6	-38.3	479.6	5.2
G75	282.5	77.3	0.1108	0.11204	0.00162	4.2695	0.08192	0.27891	0.00302	1585.9	15.2	1687.5	14.9	1832.8	12.3	-6	-13.5	1832.8	12.3
G76	4.8	NaN	3.8809	0.81053	0.03318	136.315	49.1796	0.83084	0.03571	3898.6	125.7	4998	59.6	4940.4	41.2	-22	-21.1
G77	600.6	60.3	0.9448	0.09586	0.00165	1.12406	0.02353	0.08472	0.00094	524.2	5.6	764.9	11	1545	13.7	-31.5	-66.1
G78	942.6	167.5	0.3561	0.09131	0.00129	2.16685	0.03569	0.17317	0.00185	1029.6	10.2	1170.5	12.3	1453.1	10.9	-12	-29.1	1029.6	10.2
G79	798.7	321.6	0.3382	0.16639	0.00228	8.897	0.14944	0.38651	0.00412	2106.6	19.2	2327.5	15.8	2521.7	12.8	-9.5	-16.5
G80	269.2	10.6	0.6377	0.05175	0.00134	0.25251	0.00709	0.0353	0.00041	223.6	2.6	228.6	5.8	274.4	6.2	-2.2	-18.5	223.6	2.6
G81	163	44.7	0.5888	0.09579	0.00155	3.26322	0.07465	0.24549	0.00271	1415.2	14	1472.3	15.2	1543.7	12.8	-3.9	-8.3	1543.7	12.8
G82	287.3	40.2	0.3487	0.06735	0.00116	1.28004	0.02747	0.13591	0.0015	821.5	8.5	836.9	11.6	848.6	9.9	-1.8	-3.2	821.5	8.5
G83	316	23.8	0.4308	0.05723	0.00118	0.58112	0.01387	0.07131	0.0008	444	4.8	465.2	8.6	500.4	8.1	-4.5	-11.3	444	4.8
G84	500.2	128.2	0.4943	0.11512	0.0017	3.73821	0.07125	0.23801	0.00258	1376.3	13.4	1579.6	14.7	1881.8	12.6	-12.9	-26.9
G85	514.6	81.3	0.1618	0.07459	0.00117	1.6317	0.03122	0.16118	0.00175	963.3	9.7	982.5	12.1	1057.5	10.3	-2	-8.9	963.3	9.7
G86	575.1	25.6	0.5172	0.12824	0.00221	0.7073	0.01397	0.03975	0.00045	251.3	2.8	543.1	8.6	2074	15.2	-53.7	-87.9
G87	71.2	4.7	1.2009	0.05159	0.00223	0.35233	0.01699	0.05071	0.00071	318.9	4.4	306.5	12.2	267.3	10.2	4	19.3	318.9	4.4
G88	462.5	23.7	0.5344	0.05323	0.00114	0.34437	0.00821	0.04738	0.00053	298.4	3.3	300.5	6.3	338.6	6.2	-0.7	-11.9	298.4	3.3
G89	179.5	31.7	0.6941	0.07394	0.00136	1.60106	0.03852	0.15488	0.00173	928.3	9.7	970.6	13.4	1039.8	12	-4.4	-10.7	928.3	9.7
G90	1460.9	302.9	0.4413	0.13393	0.00188	3.86737	0.06238	0.20224	0.00215	1187.3	11.5	1606.9	14.1	2150.1	12.5	-26.1	-44.8
G91	559.7	40.5	0.3804	0.05535	0.00102	0.53661	0.01128	0.07001	0.00077	436.2	4.6	436.2	7.6	426.4	6.4	0	2.3	436.2	4.6
G92	266.6	66	0.3865	0.09086	0.00145	2.89748	0.0612	0.23478	0.00257	1359.5	13.4	1381.3	14.7	1443.7	12.3	-1.6	-5.8	1443.7	12.3
G93	137.5	54.2	0.2658	0.12274	0.00193	6.67022	0.16312	0.37317	0.00413	2044.3	19.4	2068.7	16.9	1996.4	13.7	-1.2	2.4	1996.4	13.7
G94	169.4	32.2	0.536	0.07355	0.00132	1.74	0.04101	0.17395	0.00194	1033.8	10.7	1023.5	13.7	1029.1	11.6	1	0.5	1033.8	10.7
G95	455.6	134.4	1.871	0.07931	0.00129	2.1729	0.04512	0.19673	0.00215	1157.7	11.6	1172.4	13.6	1179.9	11.3	-1.3	-1.9	1179.9	11.3
G96	519.9	62.3	0.033	0.44558	0.01545	7.07488	0.53172	0.12598	0.0028	764.9	16	2120.9	37	4070.5	34.6	-63.9	-81.2
G97	758.3	31.4	1.0036	0.06506	0.00124	0.31613	0.00663	0.03452	0.00038	218.8	2.4	278.9	5.3	776.3	10.3	-21.6	-71.8
G98	394	33.5	0.992	0.05853	0.00116	0.55325	0.01259	0.06973	0.00078	434.5	4.7	447.1	8.3	549.7	8.4	-2.8	-20.9	434.5	4.7
G99	48.3	7.9	0.5117	0.07192	0.00202	1.54773	0.06152	0.15123	0.00192	907.9	10.8	949.6	18.8	983.7	17.7	-4.4	-7.7	907.9	10.8
G100	102	NaN	0.2418	0.73028	0.04718	52.5571	17.7194	0.71821	0.0456	3489.3	171.1	4042	90.7	4791.5	65	-13.7	-27.2
G101	330.8	NaN	1.8194	0.10474	0.00166	2.93824	0.06032	0.20134	0.0022	1182.5	11.8	1391.8	14.5	1709.8	13.1	-15	-30.8
G102	385	24.7	1.9665	0.05373	0.00126	0.31085	0.00805	0.04174	0.00048	263.6	3	274.8	6.3	359.7	7.1	-4.1	-26.7	263.6	3
G103	729.1	54.3	0.2018	0.05982	0.00103	0.63145	0.01252	0.076	0.00083	472.2	5	497	8	597.1	7.8	-5	-20.9	472.2	5
G104	129	11.1	0.659	0.05411	0.00167	0.57629	0.02111	0.07632	0.00095	474.1	5.7	462.1	12.3	375.6	9.7	2.6	26.2	474.1	5.7
G105	720.6	47.5	0.5121	0.15486	0.0025	1.2783	0.02415	0.05882	0.00065	368.4	4	836.1	11.1	2400.3	14.9	-55.9	-84.7
G106	1236.8	135.9	0.1956	0.09597	0.00149	1.51658	0.02741	0.11308	0.00122	690.6	7.1	937.1	11.5	1547.2	12.3	-26.3	-55.4
G107	158.8	13.4	0.4669	0.0616	0.00206	0.6425	0.02595	0.07973	0.00105	494.5	6.3	503.9	14.7	660.3	16.2	-1.9	-25.1	494.5	6.3
G108	2.1	NaN	2.0175	0.73527	0.02779	36.5682	5.94421	0.40378	0.01295	2186.4	59.5	3681.9	49.1	4801.2	38	-40.6	-54.5
G109	414.2	33	0.7833	0.05579	0.00151	0.52546	0.01662	0.06903	0.00083	430.3	5	428.8	10.4	444	9.7	0.4	-3.1	430.3	5
G110	374.9	74.7	0.0706	0.27445	0.01903	6.86444	1.12792	0.18947	0.0071	1118.5	38.5	2094.1	70.2	3331.6	67.8	-46.6	-66.4
G111	555.5	39.7	0.0817	0.06433	0.00116	0.68052	0.01419	0.0759	0.00084	471.6	5	527.1	8.6	752.5	9.6	-10.5	-37.3	471.6	5
G112	512.5	79.6	1.1791	0.08098	0.00133	1.46434	0.02874	0.12775	0.00139	775	7.9	915.8	11.8	1221	11.7	-15.4	-36.5
G113	447.1	120.4	0.9054	0.0979	0.00155	3.19366	0.063	0.23382	0.00254	1354.5	13.3	1455.6	14.8	1584.5	12.7	-6.9	-14.5	1584.5	12.7
G114	167.3	63.5	0.7371	0.13486	0.00218	6.58205	0.15323	0.33741	0.00373	1874.2	18	2056.9	17.2	2162.2	14.5	-8.9	-13.3	2162.2	14.5
G115	146.6	46.3	0.2226	0.1173	0.00203	5.01002	0.13157	0.3113	0.00351	1747.1	17.3	1821	17.5	1915.5	14.9	-4.1	-8.8	1915.5	14.9
G116	441.8	80.6	0.5861	0.07661	0.0013	1.76742	0.03693	0.16478	0.0018	983.3	10	1033.6	13	1111.1	11.5	-4.9	-11.5	983.3	10
G117	0.5	NaN	0.1595	0.71419	0.03442	67.7651	24.2306	0.67029	0.03089	3307	119.2	4295.8	66.7	4759.5	48.5	-23	-30.5
G118	317	23	0.3295	0.06527	0.00137	0.65308	0.01615	0.07068	0.0008	440.3	4.8	510.4	9.4	783.1	11.5	-13.7	-43.8	440.3	4.8
G119	495.5	57.3	0.416	0.08154	0.00146	1.27174	0.02772	0.11009	0.00122	673.3	7.1	833.2	11.8	1234.5	12.8	-19.2	-45.5
G120	340.9	129.4	0.4071	0.14312	0.00225	7.5854	0.16135	0.35618	0.00388	1964	18.4	2183.1	17	2265.3	14.2	-10	-13.3	2265.3	14.2
G121	125.3	9.9	0.8703	0.05286	0.00158	0.48412	0.01675	0.06629	0.00081	413.8	4.9	400.9	10.7	322.8	8.3	3.2	28.2	413.8	4.9
G122	205.5	104.2	0.6199	0.15916	0.0025	9.94524	0.213	0.44426	0.00485	2369.7	21.6	2429.7	17.6	2446.8	14.5	-2.5	-3.2	2446.8	14.5
G123	1324.4	252.2	0.4938	0.30926	0.00474	7.8455	0.14043	0.1749	0.00188	1039.1	10.3	2213.4	16.8	3517.2	15.1	-53.1	-70.5
G124	595.8	43.3	0.5183	0.07251	0.00131	0.68914	0.0144	0.06825	0.00075	425.6	4.5	532.3	8.7	1000.3	11.5	-20	-57.5
G125	393	35.3	0.9821	0.05573	0.00113	0.57215	0.01347	0.07323	0.00082	455.6	4.9	459.4	8.5	441.6	7.3	-0.8	3.2	455.6	4.9
G126	723.3	36.4	0.6097	0.0645	0.00122	0.41239	0.0088	0.0452	0.0005	285	3.1	350.6	6.4	758.1	10.1	-18.7	-62.4
G127	522.5	62.4	0.113	0.06671	0.00115	1.15157	0.02357	0.12476	0.00136	757.9	7.8	778	11.1	828.7	9.8	-2.6	-8.5	757.9	7.8
G128	331.4	105.8	0.2745	0.16427	0.00273	7.23846	0.17179	0.31908	0.00355	1785.2	17.3	2141.3	17.8	2500.1	15.4	-16.6	-28.6
G129	171	59.1	0.9465	0.10013	0.00171	3.88617	0.08971	0.28089	0.00311	1595.8	15.7	1610.8	16.4	1626.5	13.8	-0.9	-1.9	1626.5	13.8
G130	91.9	20	0.8843	0.07549	0.00167	1.84106	0.05639	0.17988	0.00211	1066.3	11.5	1060.2	16.6	1081.6	14.7	0.6	-1.4	1066.3	11.5
G131	324.5	24	0.6752	0.05804	0.00144	0.5449	0.01576	0.06582	0.00077	410.9	4.7	441.7	9.6	531.3	10.3	-7	-22.7	410.9	4.7
G132	1769.4	49.8	0.1903	0.09968	0.00174	0.4084	0.00798	0.02801	0.00031	178.1	1.9	347.7	5.8	1618.1	14.1	-48.8	-89
G133	545.9	103.5	0.4984	0.07749	0.0013	1.88817	0.03816	0.17562	0.00191	1043	10.5	1076.9	13.2	1133.8	11.5	-3.2	-8	1043	10.5
G134	125.3	5.1	0.3412	0.05089	0.00191	0.2794	0.01151	0.04012	0.00052	253.6	3.2	250.2	8.9	235.9	7.9	1.4	7.5	253.6	3.2
G135	161.4	12.6	0.567	0.06159	0.00156	0.60985	0.01828	0.07106	0.00084	442.5	5.1	483.5	10.7	659.9	12.3	-8.5	-32.9	442.5	5.1
G136	216.1	19.2	0.6165	0.06374	0.00178	0.72614	0.02471	0.08012	0.00099	496.8	5.9	554.3	12.8	733	14.6	-10.4	-32.2	496.8	5.9
G137	1052.5	87	0.4716	0.06188	0.00108	0.68074	0.01364	0.07772	0.00085	482.5	5.1	527.2	8.3	670	8.6	-8.5	-28	482.5	5.1
G138	48.9	4.2	1.0007	0.05958	0.00255	0.59214	0.03011	0.07171	0.00103	446.4	6.2	472.2	17	588.4	19.1	-5.5	-24.1	446.4	6.2
G139	111.5	15.5	0.6831	0.07362	0.00176	1.19847	0.03684	0.12181	0.00145	741	8.3	799.9	15	1031.1	15.5	-7.4	-28.1	741	8.3
G140	304.3	18.6	0.6588	0.06319	0.0017	0.48445	0.01502	0.05456	0.00066	342.5	4	401.1	9.7	714.6	13.8	-14.6	-52.1	342.5	4
G141	388.7	55.5	0.5577	0.0664	0.00121	1.22544	0.0268	0.13046	0.00144	790.5	8.2	812.3	11.8	819	10.2	-2.7	-3.5	790.5	8.2
G142	294.7	23.6	0.5492	0.05655	0.00123	0.59466	0.01514	0.07375	0.00084	458.7	5	473.8	9.1	474	8.2	-3.2	-3.2	458.7	5
G143	73.3	21.4	0.4071	0.10752	0.00234	4.05288	0.14374	0.27183	0.0033	1550.1	16.7	1644.9	20.3	1757.8	18.2	-5.8	-11.8	1757.8	18.2
G144	497.1	268.1	0.5354	0.16329	0.0027	10.9423	0.23485	0.4661	0.00509	2466.4	22.4	2518.2	18.4	2490	15.3	-2.1	-0.9	2490	15.3
G145	1175.7	78.9	0.3362	0.05767	0.00104	0.5435	0.01114	0.06584	0.00072	411	4.4	440.7	7.4	517.2	7.3	-6.7	-20.5	411	4.4
G146	445	62.6	0.5088	0.06612	0.00122	1.19999	0.02647	0.13017	0.00144	788.8	8.2	800.6	11.9	810.2	10.3	-1.5	-2.6	788.8	8.2
G147	136.5	18.5	0.4719	0.06846	0.00154	1.20793	0.0345	0.12765	0.00148	774.4	8.5	804.2	14	882.5	13.3	-3.7	-12.2	774.4	8.5
G148	353.7	15.6	0.6553	0.06258	0.00148	0.34894	0.00924	0.03927	0.00045	248.3	2.8	303.9	6.8	694	11.9	-18.3	-64.2
G149	261.3	9	0.3083	0.05203	0.00168	0.25144	0.00888	0.034	0.00042	215.5	2.6	227.7	6.9	286.7	8.1	-5.4	-24.8	215.5	2.6
G150	256	NaN	0.6354	0.78815	0.01305	55.2523	1.2224	0.49671	0.00545	2599.6	23.5	4091.8	19.8	4900.5	16.7	-36.5	-47
G151	118.4	28.1	0.646	0.08362	0.00189	2.49052	0.08219	0.21001	0.0025	1228.9	13.3	1269.3	18.4	1283.7	16.5	-3.2	-4.3	1283.7	16.5
125-64 um
G1	465.9	163.2	0.386	0.11553	0.00133	5.10863	0.19686	0.32692	0.00202	1823.4	9.8	1837.5	11.1	1888.2	9.9	-0.8	-3.4	1888.2	9.9
G2	64.1	3.4	1.145	0.05612	0.00198	0.31905	0.01631	0.04145	0.00041	261.8	2.5	281.2	9	457.1	13	-6.9	-42.7	261.8	2.5
G3	39.5	4.2	0.5424	0.30151	0.00546	3.61976	0.15232	0.09078	0.00086	560.1	5.1	1553.9	16.4	3478	17.8	-64	-83.9
G4	479.1	28.7	0.0679	0.05491	0.00081	0.48421	0.01914	0.06411	0.00041	400.6	2.5	401	5.3	408.6	5	-0.1	-2	400.6	2.5
G5	11	1.3	0.804	0.45396	0.00995	7.9467	0.37457	0.12815	0.00167	777.3	9.5	2225	23	4098.2	21.9	-65.1	-81
G6	163.4	14.2	0.8062	0.05754	0.00105	0.57522	0.02366	0.07478	0.00052	464.9	3.1	461.4	7.4	512.3	7.3	0.8	-9.3	464.9	3.1
G7	979	41.7	1.1679	0.15441	0.00192	0.71293	0.02753	0.03362	0.00021	213.2	1.3	546.5	5.9	2395.3	11.4	-61	-91.1
G8	390.3	26.1	0.7503	0.05494	0.00086	0.43684	0.01739	0.0584	0.00038	365.9	2.3	368	5.3	409.8	5.3	-0.6	-10.7	365.9	2.3
G9	34.5	22.8	1.562	0.16472	0.00225	10.1218	0.41181	0.46437	0.00335	2458.8	14.7	2446	14.3	2504.7	12.7	0.5	-1.8	2504.7	12.7
G10	33.4	19.5	2.0194	0.13142	0.00195	6.66532	0.27416	0.37537	0.00277	2054.6	13	2068	14.7	2117	13.2	-0.6	-2.9	2117	13.2
G11	614	27.1	0.1226	0.06368	0.00092	0.39785	0.01564	0.0455	0.00029	286.8	1.8	340.1	4.6	731	7.5	-15.7	-60.8
G12	169.4	14.1	0.738	0.0566	0.00106	0.56085	0.02313	0.07322	0.00052	455.5	3.1	452.1	7.4	476	7.1	0.8	-4.3	455.5	3.1
G13	321.2	26.8	0.7614	0.05805	0.00089	0.56646	0.0225	0.07314	0.00048	455	2.9	455.7	6.3	531.6	6.3	-0.1	-14.4	455	2.9
G14	230.2	18.4	0.605	0.06719	0.00109	0.64052	0.02567	0.07208	0.00049	448.7	2.9	502.6	7.2	843.7	9.3	-10.7	-46.8	448.7	2.9
G15	156.2	50.5	1.1756	0.09147	0.0012	3.03264	0.11873	0.25073	0.00163	1442.2	8.4	1415.9	11.3	1456.4	10.1	1.9	-1	1456.4	10.1
G16	134.9	25.6	0.4071	0.10517	0.00144	2.5288	0.09958	0.18075	0.0012	1071.1	6.6	1280.4	11.2	1717.3	11.3	-16.3	-37.6
G17	138.1	12.4	0.7211	0.05958	0.00118	0.63031	0.02636	0.0788	0.00057	489	3.4	496.3	8.4	588.4	8.8	-1.5	-16.9	489	3.4
G18	464.8	34.8	0.7156	0.08056	0.00113	0.71794	0.02809	0.06509	0.00042	406.5	2.5	549.5	6.6	1210.7	9.9	-26	-66.4
G19	300.4	51.2	0.3404	0.07001	0.00092	1.51792	0.0591	0.1651	0.00105	985.1	5.8	937.6	9.1	928.6	8	5.1	6.1
G20	176	9	0.6856	0.05723	0.00128	0.34109	0.01463	0.04514	0.00034	284.6	2.1	298	6.3	500.4	8.8	-4.5	-43.1	284.6	2.1
G21	53.2	19.4	0.7585	0.11223	0.00166	4.53337	0.18329	0.30578	0.00217	1719.9	10.7	1737.1	13.8	1835.8	12.6	-1	-6.3	1835.8	12.6
G22	225.8	79.9	0.5362	0.10417	0.00126	4.32501	0.16697	0.31529	0.00198	1766.7	9.7	1698.1	11.3	1699.7	10	4	3.9	1699.7	10
G23	65.2	5.5	0.7914	0.05935	0.00154	0.57682	0.02609	0.07277	0.00061	452.8	3.7	462.4	10.3	580	11.5	-2.1	-21.9	452.8	3.7
G24	13.2	1.3	0.3267	0.37259	0.00939	4.82511	0.23104	0.09255	0.00129	570.6	7.6	1789.3	24.2	3802	25	-68.1	-85
G25	169.9	15.5	0.5976	0.05674	0.00102	0.62988	0.02572	0.08284	0.00058	513.1	3.5	496	7.7	481.4	6.9	3.4	6.6	513.1	3.5
G26	182.5	11.6	0.8718	0.06684	0.00139	0.47525	0.02001	0.05265	0.0004	330.8	2.4	394.8	7.3	832.8	11.8	-16.2	-60.3
G27	522.4	42.4	0.5917	0.07433	0.00104	0.72135	0.02816	0.07175	0.00046	446.7	2.8	551.5	6.6	1050.4	9.2	-19	-57.5
G28	610.1	51	2.0177	0.06263	0.00088	0.53248	0.02076	0.06158	0.00039	385.2	2.4	433.5	5.4	695.7	7.1	-11.1	-44.6	385.2	2.4
G29	659.5	73.5	0.4197	0.06382	0.00082	0.9162	0.03535	0.10376	0.00065	636.4	3.8	660.3	6.9	735.7	6.7	-3.6	-13.5	636.4	3.8
G30	83.9	28.5	0.6593	0.10662	0.0015	4.10071	0.16301	0.29728	0.00203	1677.8	10.1	1654.4	12.9	1742.4	11.7	1.4	-3.7	1742.4	11.7
G31	167.7	93	1.2487	0.13853	0.00166	7.70174	0.29746	0.41361	0.00262	2231.4	11.9	2196.8	12.2	2208.9	10.8	1.6	1	2208.9	10.8
G32	317.4	20.2	1.1518	0.05614	0.001	0.37795	0.01531	0.04993	0.00034	314.1	2.1	325.5	5.4	457.9	6.6	-3.5	-31.4	314.1	2.1
G33	400.7	41.6	0.1487	0.07346	0.00099	1.03124	0.04005	0.10574	0.00068	648	4	719.5	7.8	1026.7	8.7	-9.9	-36.9	648	4
G34	236.3	18.1	0.4813	0.05421	0.00096	0.51707	0.02094	0.07199	0.00049	448.1	2.9	423.2	6.7	379.8	5.6	5.9	18
G35	3.3	1.7	4.9479	0.65782	0.01486	31.0103	1.88942	0.38265	0.00655	2088.7	30.5	3519.4	28	4641.2	22.7	-40.7	-55
G36	98.7	14.8	0.6092	0.06571	0.00119	1.18621	0.04874	0.13468	0.00097	814.5	5.5	794.2	10.9	797.2	10	2.6	2.2	814.5	5.5
G37	287.8	40	0.4006	0.07023	0.00097	1.25401	0.04888	0.13398	0.00086	810.5	4.9	825.2	8.7	935.1	8.4	-1.8	-13.3	810.5	4.9
G38	64.7	8.4	3.1286	0.13898	0.00295	1.31332	0.05603	0.07208	0.00064	448.7	3.8	851.6	13.6	2214.5	19.1	-47.3	-79.7
G39	13.2	NaN	0.0275	0.70377	0.01016	39.8713	1.78953	0.399	0.00383	2164.4	17.6	3767.5	17.2	4738.4	14.5	-42.5	-54.3
G40	298.8	29.2	0.828	0.05851	0.00091	0.6503	0.02573	0.0837	0.00055	518.2	3.3	508.7	6.9	548.9	6.6	1.9	-5.6	518.2	3.3
G41	138.7	56.8	0.5197	0.12063	0.00151	5.87415	0.22748	0.36618	0.00235	2011.4	11.1	1957.4	12.3	1965.6	10.9	2.8	2.3	1965.6	10.9
G42	74.6	6.1	0.9987	0.06295	0.00164	0.57374	0.02589	0.06781	0.00058	422.9	3.5	460.4	10.3	706.5	13.3	-8.1	-40.1	422.9	3.5
G43	195.1	57	1.1565	0.09255	0.00121	2.86933	0.11121	0.22915	0.00147	1330	7.7	1373.9	11	1478.7	10.2	-3.2	-10.1	1478.7	10.2
G44	539.9	20.4	0.3745	0.06028	0.00098	0.30127	0.01195	0.03643	0.00024	230.7	1.5	267.4	4.1	613.6	7.5	-13.7	-62.4	230.7	1.5
G45	610.7	146.7	0.3049	0.12566	0.00148	4.13208	0.15741	0.2373	0.00146	1372.6	7.6	1660.7	10.9	2038.1	10.4	-17.3	-32.7
G46	307.5	40.6	1.035	0.06294	0.00091	0.89993	0.03518	0.10788	0.0007	660.4	4.1	651.7	7.8	706.2	7.4	1.3	-6.5	660.4	4.1
G47	91	5.8	1.8595	0.05547	0.0017	0.32298	0.01537	0.0433	0.00039	273.3	2.4	284.2	8.1	431.2	10.8	-3.8	-36.6	273.3	2.4
G48	77.3	11.6	4.1674	0.12377	0.00256	1.18342	0.04995	0.07184	0.00061	447.2	3.7	792.9	12.5	2011.3	18.1	-43.6	-77.8
G49	104.7	23.5	6.39	0.10197	0.00198	0.99316	0.04114	0.0739	0.00058	459.6	3.5	700.3	10.8	1660.3	15.9	-34.4	-72.3
G50	280.7	16.8	1.3956	0.05007	0.00102	0.29573	0.01228	0.04491	0.00032	283.2	2	263.1	5.2	198.2	3.7	7.7	42.9
G51	110.2	7	0.201	0.05501	0.00132	0.4717	0.02059	0.06517	0.00051	407	3.1	392.4	8.5	412.6	8.1	3.7	-1.4	407	3.1
G52	1046.5	450.9	0.0475	0.14968	0.00173	8.84	0.33507	0.42924	0.00261	2302.3	11.8	2321.6	11.9	2342.3	10.6	-0.8	-1.7	2342.3	10.6
G53	303.1	25.5	0.6041	0.06075	0.00097	0.6185	0.02447	0.07703	0.00051	478.4	3.1	488.9	6.9	630.4	7.5	-2.2	-24.1	478.4	3.1
G54	6	NaN	0.6891	0.72989	0.01164	30.1409	1.37297	0.32293	0.00348	1804	17	3491.4	19	4790.7	16	-48.3	-62.3
G55	61.4	9	9.7704	0.23639	0.00497	1.48845	0.06275	0.04767	0.00048	300.2	3	925.7	14.4	3095.8	20.3	-67.6	-90.3
G56	699.5	66.2	0.5685	0.07761	0.001	0.94759	0.0363	0.08861	0.00055	547.3	3.3	676.8	7.1	1136.9	8.8	-19.1	-51.9
G57	92.6	NaN	1.7415	0.17825	0.00376	0.94667	0.03971	0.03927	0.00036	248.3	2.2	676.4	11.5	2636.7	19.8	-63.3	-90.6
G58	99.8	19.2	0.9872	0.07201	0.00122	1.5351	0.0619	0.15741	0.0011	942.4	6.1	944.5	11.3	986.2	10.7	-0.2	-4.4	942.4	6.1
G59	459.9	157.5	0.6317	0.10199	0.00123	4.18429	0.15928	0.3007	0.00186	1694.8	9.2	1670.9	11.1	1660.6	9.9	1.4	2.1	1660.6	9.9
G60	315.2	18.8	1.6638	0.05461	0.00104	0.30831	0.01257	0.04217	0.0003	266.3	1.9	272.9	5	396.3	6.2	-2.4	-32.8	266.3	1.9
G61	1218	70.9	0.9106	0.05217	0.00071	0.34949	0.01344	0.04888	0.00031	307.6	1.9	304.3	4	292.9	3.5	1.1	5	307.6	1.9
G62	280.7	50.6	0.5384	0.06988	0.00095	1.53319	0.05922	0.16599	0.00106	990	5.9	943.8	9.4	924.8	8.3	4.9	7	990	5.9
G63	365.6	23.4	1.2189	0.07736	0.00123	0.51481	0.02026	0.04956	0.00033	311.8	2	421.7	6.1	1130.5	10.8	-26.1	-72.4
G64	235.7	26.7	1.7037	0.05641	0.00097	0.60046	0.024	0.07955	0.00054	493.4	3.2	477.5	7.2	468.5	6.5	3.3	5.3	493.4	3.2
G65	83.9	42.1	0.9466	0.13437	0.00178	6.8991	0.26926	0.40212	0.00268	2178.8	12.3	2098.5	13.3	2155.9	11.8	3.8	1.1	2155.9	11.8
G66	144.7	12.9	0.9588	0.05715	0.00116	0.56074	0.02329	0.07382	0.00054	459.1	3.2	452	8.1	497.3	8	1.6	-7.7	459.1	3.2
G67	538.3	21.4	0.3743	0.05174	0.00088	0.27425	0.01089	0.03875	0.00026	245.1	1.6	246.1	4	273.9	4.1	-0.4	-10.5	245.1	1.6
G68	192.4	68.3	0.6198	0.10675	0.00136	4.43651	0.17036	0.31366	0.00199	1758.7	9.8	1719.2	11.9	1744.7	10.6	2.3	0.8	1744.7	10.6
G69	18.1	1.2	6.5053	0.50914	0.01012	7.26619	0.31896	0.11048	0.0013	675.5	7.5	2144.7	20.8	4267.9	19.9	-68.5	-84.2
G70	194.1	12.3	0.5989	0.05534	0.00111	0.42805	0.01765	0.05791	0.00042	362.9	2.6	361.8	6.6	426	7	0.3	-14.8	362.9	2.6
G71	51	18.7	0.6313	0.10993	0.00168	4.68716	0.18827	0.3223	0.0023	1801	11.2	1764.9	14.2	1798.2	12.9	2	0.2	1798.2	12.9
G72	1357.8	44.5	0.247	0.05755	0.00081	0.2692	0.01036	0.033	0.00021	209.3	1.3	242.1	3.3	512.7	5.7	-13.5	-59.2	209.3	1.3
G73	41.1	18.7	0.9694	0.12057	0.00183	5.77796	0.23322	0.36623	0.00265	2011.6	12.5	1943.1	14.7	1964.7	13.2	3.5	2.4	1964.7	13.2
G74	0.5	NaN	0.1317	0.81195	0.04069	64.0746	10.9206	0.44884	0.01939	2390.1	86.3	4239.8	65.9	4942.8	50.5	-43.6	-51.6
G75	214.3	83.7	0.6664	0.11141	0.0014	4.93312	0.18843	0.33913	0.00213	1882.5	10.3	1807.9	12	1822.5	10.6	4.1	3.3	1822.5	10.6
G76	341	25.1	0.3513	0.05637	0.0009	0.54323	0.02132	0.07197	0.00047	448	2.8	440.6	6.3	467	6	1.7	-4.1	448	2.8
G77	109.6	38.1	0.6832	0.10636	0.00147	4.21875	0.16424	0.30248	0.002	1703.6	9.9	1677.7	12.7	1737.9	11.5	1.5	-2	1737.9	11.5
G78	152.9	15	1.2339	0.06743	0.00127	0.67838	0.02759	0.07549	0.00054	469.1	3.2	525.8	8.4	851.1	10.9	-10.8	-44.9	469.1	3.2
G79	367.8	109.7	0.3595	0.14576	0.00179	5.6279	0.21358	0.28962	0.0018	1639.6	9	1920.4	11.9	2296.8	11.2	-14.6	-28.6
G80	313.6	33.1	0.9765	0.06559	0.00099	0.76606	0.02982	0.08711	0.00057	538.4	3.4	577.5	7.4	793.3	8.3	-6.8	-32.1	538.4	3.4
G81	589.3	104.9	0.3863	0.07551	0.00097	1.75931	0.0669	0.17052	0.00106	1015	5.8	1030.6	9.3	1082.1	8.6	-1.5	-6.2	1015	5.8
G82	411.7	193.2	0.3889	0.15749	0.00192	9.13559	0.34604	0.4286	0.00265	2299.4	12	2351.7	12.5	2428.9	11.2	-2.2	-5.3	2428.9	11.2
G83	362.9	23.1	1.5311	0.05369	0.00099	0.32909	0.01325	0.04567	0.00031	287.9	1.9	288.9	5	358.1	5.6	-0.3	-19.6	287.9	1.9
G84	310.8	82.5	0.7635	0.09561	0.00124	2.9333	0.11195	0.23053	0.00145	1337.3	7.6	1390.5	11	1540.1	10.3	-3.8	-13.2	1540.1	10.3
G85	419.4	68.1	0.1898	0.07251	0.00096	1.61412	0.06165	0.1642	0.00103	980.1	5.7	975.7	9.2	1000.3	8.4	0.4	-2	980.1	5.7
G86	189.7	95.2	0.4422	0.14911	0.00188	8.7075	0.33226	0.44582	0.00282	2376.6	12.6	2307.9	12.9	2335.7	11.5	3	1.8	2335.7	11.5
G87	713.7	51.7	0.4243	0.05935	0.00084	0.56835	0.02183	0.06933	0.00044	432.1	2.7	456.9	5.7	580	6.3	-5.4	-25.5	432.1	2.7
G88	183.1	80	1.3188	0.11184	0.00146	4.85996	0.18623	0.32608	0.00208	1819.4	10.1	1795.3	12.3	1829.5	11.1	1.3	-0.6	1829.5	11.1
G89	132.1	48.3	0.898	0.10256	0.0014	4.10026	0.15829	0.30068	0.00196	1694.7	9.7	1654.4	12.4	1671	11.2	2.4	1.4	1671	11.2
G90	182.5	6.7	0.7161	0.09268	0.00202	0.38347	0.01603	0.0312	0.00025	198.1	1.6	329.6	6.7	1481.4	17	-39.9	-86.6
G91	125.5	24.6	0.7839	0.07342	0.00116	1.66544	0.06566	0.16853	0.00114	1004	6.3	995.5	11	1025.6	10.2	0.9	-2.1	1004	6.3
G92	8.2	1	0.1654	0.45732	0.01272	7.52178	0.39192	0.12826	0.00213	777.9	12.2	2175.6	29.3	4109.2	27.7	-64.2	-81.1
G93	495	43.1	0.9655	0.0581	0.00087	0.5741	0.02221	0.07165	0.00046	446.1	2.8	460.7	6	533.5	6.2	-3.2	-16.4	446.1	2.8
G94	47.1	17.3	0.6968	0.10682	0.00171	4.47209	0.18063	0.31522	0.00229	1766.3	11.2	1725.8	14.7	1745.9	13.3	2.3	1.2	1745.9	13.3
G95	297.7	108	0.2034	0.11425	0.00146	5.32541	0.20225	0.35225	0.0022	1945.3	10.5	1873	12.2	1868.1	10.9	3.9	4.1	1868.1	10.9
G96	125	11.9	0.1667	0.23536	0.0036	2.66794	0.10435	0.08578	0.00064	530.5	3.8	1319.6	12.7	3088.9	14.8	-59.8	-82.8
G97	717	77.6	1.9054	0.05524	0.00078	0.55042	0.02109	0.07188	0.00045	447.5	2.7	445.3	5.5	421.9	4.9	0.5	6	447.5	2.7
G98	480.7	39.7	0.8955	0.06089	0.00093	0.57243	0.02217	0.06884	0.00045	429.2	2.7	459.6	6.2	635.4	7.2	-6.6	-32.5	429.2	2.7
G99	472.5	172.2	0.2021	0.11916	0.0015	5.76262	0.21791	0.35416	0.00219	1954.4	10.4	1940.8	12.2	1943.7	10.9	0.7	0.6	1943.7	10.9
G100	397.4	34.8	0.9176	0.06685	0.00104	0.62723	0.02439	0.07123	0.00047	443.6	2.8	494.4	6.8	833.1	8.8	-10.3	-46.8	443.6	2.8
G101	1176.4	118.4	0.0547	0.08131	0.00105	1.18735	0.04488	0.10667	0.00066	653.4	3.8	794.7	7.9	1228.9	9.2	-17.8	-46.8
G102	563.5	40.9	1.2347	0.10067	0.00143	0.77403	0.02962	0.05582	0.00036	350.2	2.2	582.1	6.9	1636.5	11.5	-39.8	-78.6
G103	35.6	11.6	0.5513	0.1082	0.00189	4.23304	0.17472	0.29156	0.00224	1649.3	11.2	1680.5	15.8	1769.3	14.6	-1.9	-6.8	1769.3	14.6
G104	390.8	117	0.2335	0.10891	0.0014	4.38786	0.16616	0.29407	0.00183	1661.8	9.1	1710.1	11.8	1781.3	10.8	-2.8	-6.7	1781.3	10.8
G105	176.5	49.7	0.9306	0.08454	0.00119	2.61003	0.10037	0.23245	0.0015	1347.3	7.8	1303.5	11.5	1305	10.3	3.4	3.2	1305	10.3
G106	116.2	61.3	0.5367	0.14529	0.00192	8.84322	0.33936	0.45479	0.00294	2416.5	13	2322	13.5	2291.2	12	4.1	5.5
G107	527.9	45.3	0.9682	0.05633	0.00085	0.54232	0.02091	0.07054	0.00045	439.4	2.7	440	5.9	465.4	5.6	-0.1	-5.6	439.4	2.7
G108	74	36.6	0.9991	0.14851	0.00209	7.76249	0.30299	0.39521	0.00269	2146.9	12.4	2203.9	14.1	2328.8	12.8	-2.6	-7.8	2328.8	12.8
G109	65.8	46.3	1.5686	0.16051	0.00222	10.3214	0.40322	0.48131	0.00327	2533	14.2	2464	14.3	2461	12.8	2.8	2.9	2461	12.8
G110	162.8	51.1	1.061	0.09354	0.00133	3.13972	0.12098	0.24942	0.00163	1435.5	8.4	1442.5	12.1	1498.8	11.1	-0.5	-4.2	1498.8	11.1
G111	519.7	100.5	0.8552	0.07736	0.00105	1.74944	0.06642	0.16348	0.00103	976.1	5.7	1027	9.7	1130.5	9.3	-5	-13.7	976.1	5.7
G112	41.7	6.3	0.5387	0.06674	0.00164	1.22253	0.05414	0.13915	0.00117	839.9	6.6	810.9	14.8	829.7	13.9	3.6	1.2	839.9	6.6
G113	63.6	5.2	0.5951	0.05864	0.00162	0.57792	0.02628	0.07439	0.00064	462.5	3.8	463.1	11	553.8	11.8	-0.1	-16.5	462.5	3.8
G114	99.8	48.7	0.5128	0.15604	0.00214	9.0123	0.34777	0.43175	0.00285	2313.6	12.8	2339.3	14	2413.2	12.6	-1.1	-4.1	2413.2	12.6
G115	690.1	64.7	1.2416	0.0564	0.00083	0.55758	0.02136	0.07218	0.00046	449.3	2.8	450	5.9	468.1	5.5	-0.1	-4	449.3	2.8
G116	190.8	12.8	1.1661	0.09816	0.0018	0.70318	0.02808	0.05403	0.0004	339.2	2.4	540.7	8.5	1589.5	14.7	-37.3	-78.7
G117	194.1	17.8	0.6065	0.06039	0.00112	0.65951	0.02644	0.08275	0.00058	512.5	3.5	514.3	8.2	617.6	8.6	-0.3	-17	512.5	3.5
G118	54.3	8	6.6219	0.06816	0.00158	1.16893	0.05049	0.12781	0.00104	775.4	5.9	786.1	13.6	873.4	13.6	-1.4	-11.2	775.4	5.9
G119	201.2	48.7	1	0.07645	0.00113	1.98597	0.07657	0.19616	0.00128	1154.7	6.9	1110.8	11.1	1106.9	10	4	4.3	1106.9	10
G120	644.1	210.2	0.2747	0.11214	0.00147	4.90134	0.18475	0.31534	0.00195	1766.9	9.6	1802.5	12.2	1834.4	11.1	-2	-3.7	1834.4	11.1
G121	257.6	59.5	1.0974	0.10952	0.00154	2.58426	0.0986	0.17881	0.00115	1060.5	6.3	1296.2	11.5	1791.4	11.8	-18.2	-40.8
G122	188	80	0.6364	0.1193	0.00162	5.81569	0.22166	0.36798	0.00235	2019.9	11.1	1948.8	13.1	1945.8	11.8	3.7	3.8	1945.8	11.8
G123	777.9	56.1	0.412	0.06281	0.00092	0.60106	0.02294	0.06899	0.00044	430.1	2.7	477.9	6.1	701.8	7.4	-10	-38.7	430.1	2.7
G124	393	59.4	0.6561	0.06588	0.00096	1.20167	0.04599	0.13457	0.00086	813.9	4.9	801.4	8.9	802.6	8.1	1.6	1.4	813.9	4.9
G125	406.7	86.8	0.7167	0.08175	0.00114	1.98158	0.07535	0.17856	0.00113	1059.1	6.2	1109.3	10.4	1239.5	10	-4.5	-14.6	1059.1	6.2
G126	175.4	7.8	0.4936	0.1672	0.0031	0.84843	0.03384	0.03829	0.00031	242.2	1.9	623.8	9.6	2529.8	17.3	-61.2	-90.4
G127	4.9	NaN	1.1259	0.78441	0.01449	27.956	1.32572	0.29729	0.00366	1677.9	18.2	3417.6	21.9	4893.7	18.6	-50.9	-65.7
G128	160.1	14.5	0.9252	0.05688	0.00116	0.57106	0.02336	0.07557	0.00055	469.6	3.3	458.7	8.2	486.9	7.9	2.4	-3.5	469.6	3.3
G129	104.2	56	1.1963	0.13486	0.00191	7.09462	0.27334	0.40178	0.00265	2177.2	12.2	2123.4	14	2162.2	12.7	2.5	0.7	2162.2	12.7
G130	567.4	190.8	0.2478	0.1142	0.00152	5.15726	0.19445	0.3256	0.00203	1817	9.9	1845.6	12.5	1867.3	11.4	-1.5	-2.7	1867.3	11.4
G131	264.8	99.5	0.2669	0.11644	0.00159	5.55465	0.21064	0.35787	0.00227	1972.1	10.8	1909.1	13	1902.3	11.7	3.3	3.7	1902.3	11.7
G132	240.6	56.3	0.9788	0.07537	0.00113	1.903	0.07316	0.19011	0.00124	1122	6.7	1082.1	11	1078.4	10	3.7	4	1078.4	10
G133	285.6	11.2	0.6373	0.05282	0.0012	0.25164	0.01053	0.03531	0.00026	223.7	1.6	227.9	5	321.1	6.3	-1.8	-30.3	223.7	1.6
G134	166.1	14.6	0.9523	0.05627	0.00117	0.55122	0.02263	0.07274	0.00053	452.6	3.2	445.8	8.1	463	7.7	1.5	-2.2	452.6	3.2
G135	39.5	15.6	1.7569	0.10274	0.00191	3.66861	0.15203	0.27103	0.00212	1546	10.8	1564.6	16.2	1674.2	15.2	-1.2	-7.7	1674.2	15.2
G136	117.3	45.8	1.1334	0.10382	0.00155	4.22794	0.16378	0.30397	0.00203	1711	10	1679.5	13.5	1693.5	12.3	1.9	1	1693.5	12.3
G137	808.6	53.6	0.1458	0.05601	0.00084	0.53075	0.02028	0.0689	0.00044	429.5	2.7	432.3	5.7	452.8	5.5	-0.6	-5.1	429.5	2.7
G138	650.1	79.5	0.7917	0.06056	0.00089	0.87981	0.03349	0.10527	0.00067	645.2	3.9	640.9	7.6	623.6	6.8	0.7	3.5	645.2	3.9
G139	100.3	55.8	0.6963	0.16576	0.00235	10.1969	0.39254	0.46728	0.0031	2471.6	13.6	2452.8	14.5	2515.3	13.2	0.8	-1.7	2515.3	13.2
G140	561.3	30.5	0.5946	0.05413	0.00091	0.37412	0.01457	0.0497	0.00033	312.7	2	322.7	5	376.5	5.3	-3.1	-16.9	312.7	2
G141	423.7	36.9	0.697	0.05633	0.00092	0.59094	0.02288	0.07754	0.00051	481.4	3.1	471.5	6.7	465.4	6.1	2.1	3.4	481.4	3.1
G142	47.7	18.3	0.8753	0.10795	0.00185	4.46767	0.1805	0.31699	0.00235	1775	11.5	1725	15.6	1765.1	14.3	2.9	0.6	1765.1	14.3
G143	148	14	0.9513	0.05842	0.00123	0.62475	0.0257	0.07922	0.00058	491.5	3.5	492.8	8.8	545.5	8.9	-0.3	-9.9	491.5	3.5
G144	42.2	26.2	1.8612	0.12282	0.00202	6.53868	0.26406	0.40072	0.00296	2172.4	13.6	2051.1	16	1997.6	14.4	5.9	8.7
G145	71.3	32.2	0.5584	0.127	0.00194	6.6198	0.25929	0.39592	0.00274	2150.2	12.7	2062	14.9	2056.9	13.5	4.3	4.5	2056.9	13.5
G146	164.5	12.9	0.9017	0.07116	0.0015	0.61209	0.02516	0.06526	0.00049	407.5	3	484.9	8.9	962	13.1	-16	-57.6
G147	594.8	30.5	0.8599	0.05132	0.00091	0.30971	0.01216	0.04343	0.00029	274.1	1.8	274	4.5	255.2	4	0	7.4	274.1	1.8
G148	211	15.1	2.4796	0.05084	0.00123	0.28964	0.01235	0.04265	0.00033	269.2	2	258.3	5.9	233.6	5	4.2	15.3	269.2	2
G149	489	74.1	0.7442	0.07819	0.00115	1.47602	0.05616	0.13816	0.00089	834.2	5	920.6	9.8	1151.7	10.1	-9.4	-27.6	834.2	5
G150	177.6	46.9	1.0823	0.08386	0.00131	2.36338	0.09129	0.20982	0.00139	1227.9	7.4	1231.6	12.2	1289.3	11.4	-0.3	-4.8	1289.3	11.4
12
64-40 um
G1	650.7	351.6	0.6386	0.15839	0.00102	10.0069	0.13176	0.458	0.01097	2430.7	48.5	2435.4	22.9	2438.5	5.9	-0.2	-0.3	2438.5	5.9
G2	25.8	1.6	0.5242	0.06602	0.00273	0.50756	0.02323	0.05728	0.00149	359.1	9.1	416.8	17	807	23	-13.9	-55.5	359.1	9.1
G3	71.8	3.5	0.3329	0.05517	0.00141	0.37088	0.01084	0.04795	0.00119	301.9	7.3	320.3	9.7	419.1	8.8	-5.7	-28	301.9	7.3
G4	24.1	1.4	1.0523	0.0614	0.00335	0.38715	0.02247	0.04571	0.00122	288.1	7.5	332.3	17.2	653.3	26.3	-13.3	-55.9	288.1	7.5
G5	161.2	89.7	0.7929	0.15975	0.0011	10.0372	0.14643	0.45675	0.01096	2425.2	48.5	2438.2	23.1	2453	6.4	-0.5	-1.1	2453	6.4
G6	178.2	52.9	0.2951	0.11045	0.00099	4.39859	0.07853	0.28745	0.00694	1628.8	34.7	1712.1	21.3	1806.8	7.6	-4.9	-9.9	1806.8	7.6
G7	99.2	54.7	1.2502	0.13984	0.00107	7.80391	0.12852	0.40885	0.00984	2209.7	45	2208.7	22.8	2225.2	6.9	0	-0.7	2225.2	6.9
G8	35437.7	11093.9	0	0.11142	0.00127	4.97416	0.11634	0.32545	0.00793	1816.3	38.6	1814.9	22.8	1822.7	9.7	0.1	-0.4	1822.7	9.7
G9	248.9	15	1.009	0.05497	0.00072	0.37156	0.00655	0.04906	0.00119	308.7	7.3	320.8	7.6	411	4.4	-3.8	-24.9	308.7	7.3
G10	173.2	83.8	0.1011	0.1647	0.00115	10.5264	0.15802	0.46812	0.01124	2475.3	49.4	2482.2	23.2	2504.5	6.5	-0.3	-1.2	2504.5	6.5
G11	220.9	94.2	0.9022	0.12141	0.00095	5.8807	0.09511	0.34777	0.00836	1923.9	40	1958.4	21.9	1977	6.8	-1.8	-2.7	1977	6.8
G12	115.7	5.8	0.8238	0.05599	0.00112	0.33427	0.00794	0.04269	0.00105	269.5	6.5	292.8	8	452	7.3	-8	-40.4	269.5	6.5
G13	110.2	65.9	1.2553	0.15087	0.00119	9.33651	0.16464	0.44105	0.01062	2355.3	47.5	2371.6	23.2	2355.8	7.2	-0.7	0	2355.8	7.2
G14	250.5	16.3	1.0947	0.0528	0.00071	0.37754	0.00678	0.05144	0.00124	323.4	7.6	325.2	7.6	320.2	3.7	-0.6	1	323.4	7.6
G15	396.3	142	0.3895	0.1136	0.00077	5.23233	0.07094	0.33237	0.00797	1849.9	38.6	1857.9	21.2	1857.8	5.8	-0.4	-0.4	1857.8	5.8
G16	52.1	30.7	1.2102	0.15251	0.00126	9.09991	0.1708	0.44165	0.01065	2358	47.6	2348.1	23.4	2374.3	7.6	0.4	-0.7	2374.3	7.6
G17	91	33.2	0.726	0.10774	0.00092	4.58415	0.07804	0.31206	0.00752	1750.8	36.9	1746.4	21.4	1761.5	7.1	0.3	-0.6	1761.5	7.1
G18	1291.5	427.7	0.0107	0.11413	0.00074	5.41041	0.06977	0.34128	0.00817	1892.8	39.3	1886.5	21.2	1866.2	5.5	0.3	1.4	1866.2	5.5
G19	101.4	59.2	1.6534	0.14013	0.00119	7.76445	0.14515	0.40594	0.00979	2196.3	44.9	2204.1	23	2228.8	7.7	-0.4	-1.5	2228.8	7.7
G20	131	71	0.1687	0.17943	0.00129	12.558	0.20039	0.50766	0.01219	2646.6	52.1	2647.1	23.6	2647.6	6.8	0	0	2647.6	6.8
G21	16.4	7.5	1.2738	0.13256	0.00228	5.47008	0.20153	0.3414	0.00861	1893.4	41.4	1895.9	26.7	2132.2	15.3	-0.1	-11.2	2132.2	15.3
G22	63	3.6	0.8859	0.10598	0.00219	0.67399	0.0171	0.04691	0.00118	295.5	7.3	523.1	13.4	1731.4	17.2	-43.5	-82.9
G23	217.1	14	1.1296	0.0755	0.001	0.53404	0.00962	0.05039	0.00122	316.9	7.5	434.5	9.6	1081.8	8.8	-27.1	-70.7
G24	80.6	28.6	0.6588	0.10807	0.00097	4.59383	0.08201	0.30863	0.00744	1734	36.7	1748.1	21.5	1767.1	7.5	-0.8	-1.9	1767.1	7.5
G25	211	116.1	2.3816	0.11369	0.00084	5.16091	0.07638	0.33345	0.008	1855.1	38.7	1846.2	21.4	1859.2	6.3	0.5	-0.2	1859.2	6.3
G26	279	95.3	0.1898	0.11486	0.00081	5.34586	0.07508	0.33533	0.00804	1864.2	38.8	1876.2	21.4	1877.7	6	-0.6	-0.7	1877.7	6
G27	260.4	107.7	0.5951	0.1228	0.00085	6.13716	0.08611	0.36273	0.00869	1995.1	41.1	1995.5	21.8	1997.3	6	0	-0.1	1997.3	6
G28	107.4	6.3	0.7474	0.05308	0.00115	0.38097	0.00976	0.05076	0.00125	319.2	7.7	327.8	9	332.2	6.1	-2.6	-3.9	319.2	7.7
G29	162.8	71.5	0.8964	0.12223	0.0009	6.13794	0.09188	0.36054	0.00865	1984.7	41	1995.7	21.9	1989	6.4	-0.5	-0.2	1989	6.4
G30	165	63.9	0.667	0.112	0.00085	5.12473	0.07803	0.33503	0.00804	1862.7	38.8	1840.2	21.4	1832.1	6.4	1.2	1.7	1832.1	6.4
G31	163.4	64.7	0.7741	0.11505	0.00088	5.30087	0.08137	0.3337	0.00801	1856.3	38.7	1869	21.5	1880.7	6.5	-0.7	-1.3	1880.7	6.5
G32	55.9	23.9	1.0134	0.11511	0.00118	5.35926	0.11377	0.33951	0.00823	1884.3	39.6	1878.4	22.5	1881.6	8.8	0.3	0.1	1881.6	8.8
G33	89.4	36.5	0.8521	0.11465	0.00097	5.26334	0.09016	0.33787	0.00813	1876.4	39.2	1862.9	21.8	1874.4	7.2	0.7	0.1	1874.4	7.2
G34	68	3.6	0.7317	0.05646	0.00149	0.372	0.01115	0.04705	0.00117	296.4	7.2	321.1	9.9	470.5	9.9	-7.7	-37	296.4	7.2
G35	445.1	153	0.0617	0.11932	0.00083	5.7123	0.07899	0.34874	0.00836	1928.6	40	1933.2	21.6	1946.1	6	-0.2	-0.9	1946.1	6
G36	179.8	12.7	0.8103	0.05477	0.00082	0.4516	0.00887	0.06077	0.00148	380.3	9	378.4	9.1	402.8	5	0.5	-5.6	380.3	9
G37	332.7	135.1	0.7009	0.11798	0.00082	5.62255	0.07763	0.34642	0.0083	1917.5	39.7	1919.6	21.5	1925.9	6	-0.1	-0.4	1925.9	6
G38	104.2	38.6	0.4386	0.11925	0.00097	5.40471	0.0891	0.33877	0.00815	1880.7	39.2	1885.6	21.9	1945	7	-0.3	-3.3	1945	7
G39	209.9	79.7	0.5799	0.11478	0.00085	5.28133	0.07758	0.33482	0.00803	1861.7	38.8	1865.8	21.4	1876.4	6.3	-0.2	-0.8	1876.4	6.3
G40	172.7	98.2	1.066	0.14951	0.00108	8.97019	0.13559	0.4378	0.0105	2340.8	47.1	2335	22.9	2340.3	6.6	0.2	0	2340.3	6.6
G41	182.5	80.2	0.175	0.1589	0.00116	9.31821	0.14236	0.42533	0.01021	2284.6	46.2	2369.8	23	2444	6.7	-3.6	-6.5	2444	6.7
G42	269.7	161.9	1.2246	0.15769	0.00109	9.81037	0.13772	0.44959	0.01077	2393.4	47.9	2417.1	23	2431	6.4	-1	-1.5	2431	6.4
G43	30.1	11.4	0.9004	0.14204	0.0016	6.1849	0.14904	0.31582	0.0077	1769.3	37.7	2002.3	23.5	2252.2	10.2	-11.6	-21.4
G44	53.7	30.8	0.7796	0.16355	0.00134	10.5302	0.19763	0.46998	0.01132	2483.5	49.6	2482.6	23.6	2492.7	7.6	0	-0.4	2492.7	7.6
G45	245	13.5	0.835	0.05459	0.00074	0.35054	0.00631	0.04691	0.00113	295.5	7	305.1	7.3	395.5	4.4	-3.1	-25.3	295.5	7
G46	105.2	56	0.8235	0.15065	0.00118	8.87455	0.14948	0.4353	0.01046	2329.6	47	2325.2	23.1	2353.3	7.2	0.2	-1	2353.3	7.2
G47	149.7	51.8	0.6339	0.10539	0.00085	4.4432	0.07039	0.30403	0.0073	1711.3	36.1	1720.4	21	1721.1	6.7	-0.5	-0.6	1721.1	6.7
G48	21.9	10.9	1.1119	0.13685	0.0016	7.10477	0.19072	0.38133	0.00932	2082.5	43.5	2124.6	24.2	2187.7	10.5	-2	-4.8	2187.7	10.5
G49	294.4	17.7	1.0071	0.05352	0.00069	0.36301	0.00636	0.04913	0.00119	309.2	7.3	314.5	7.4	350.9	3.8	-1.7	-11.9	309.2	7.3
G50	78.9	53	1.5857	0.16149	0.00126	10.3352	0.17796	0.4645	0.01117	2459.4	49.2	2465.3	23.4	2471.3	7.2	-0.2	-0.5	2471.3	7.2
G51	179.3	82.7	0.8174	0.12748	0.00093	6.75731	0.09867	0.38027	0.00911	2077.5	42.5	2080.1	22.1	2063.5	6.4	-0.1	0.7	2063.5	6.4
G52	315.7	18.5	0.8244	0.05522	0.00065	0.37937	0.00624	0.04999	0.0012	314.5	7.4	326.6	7.5	421.1	4.1	-3.7	-25.3	314.5	7.4
G53	176	10.6	1.2405	0.05452	0.00088	0.34789	0.00704	0.04611	0.00112	290.6	6.9	303.1	7.6	392.6	5.3	-4.1	-26	290.6	6.9
G54	87.2	50.7	1.2476	0.14879	0.00119	9.17338	0.15954	0.43375	0.01043	2322.6	46.9	2355.5	23.1	2332.1	7.3	-1.4	-0.4	2332.1	7.3
G55	542.1	257.4	0.2078	0.16195	0.00111	10.0162	0.13531	0.45212	0.01082	2404.7	48	2436.3	23	2476.1	6.4	-1.3	-2.9	2476.1	6.4
G56	156.2	92.4	1.0759	0.15975	0.00117	9.94484	0.14921	0.45598	0.01093	2421.8	48.4	2429.7	23.1	2453	6.8	-0.3	-1.3	2453	6.8
G57	114	7.3	1.1479	0.0573	0.00118	0.4052	0.00994	0.0506	0.00124	318.2	7.6	345.4	9.3	503.1	8.2	-7.9	-36.8	318.2	7.6
G58	119.5	59.1	0.3787	0.15668	0.00125	9.45275	0.16132	0.44853	0.01078	2388.7	48	2383	23.3	2420.1	7.4	0.2	-1.3	2420.1	7.4
G59	291.1	20.7	1.5414	0.05328	0.00085	0.37249	0.00754	0.05105	0.00124	321	7.6	321.5	8	340.7	4.6	-0.2	-5.8	321	7.6
G60	311.9	145.9	0.4889	0.15215	0.0011	8.77916	0.12714	0.4153	0.00995	2239.1	45.3	2315.3	22.8	2370.2	6.6	-3.3	-5.5	2370.2	6.6
G61	259.8	98.7	0.2036	0.13402	0.00101	6.85516	0.10292	0.36984	0.00887	2028.6	41.7	2092.9	22.3	2151.3	6.7	-3.1	-5.7	2151.3	6.7
G62	145.3	57	0.6899	0.11787	0.00092	5.52132	0.0849	0.33804	0.00811	1877.2	39.1	1903.9	21.7	1924.2	6.7	-1.4	-2.4	1924.2	6.7
G63	191.9	100.3	0.8874	0.15747	0.00114	9.33247	0.13473	0.42591	0.0102	2287.3	46.1	2371.2	22.9	2428.7	6.7	-3.5	-5.8	2428.7	6.7
G64	94.8	37.8	0.7898	0.11502	0.00106	5.37653	0.0992	0.33407	0.00805	1858.1	38.9	1881.1	22	1880.2	7.9	-1.2	-1.2	1880.2	7.9
G65	191.9	11.5	0.8999	0.05367	0.00093	0.37448	0.00804	0.05015	0.00122	315.4	7.5	323	8.2	357.2	5.2	-2.3	-11.7	315.4	7.5
G66	76.7	31.3	0.9592	0.11476	0.00117	5.23518	0.10763	0.32976	0.00798	1837.2	38.7	1858.4	22.4	1876.1	8.7	-1.1	-2.1	1876.1	8.7
G67	196.8	108.4	1.033	0.15827	0.00116	9.37302	0.13742	0.43331	0.01038	2320.6	46.7	2375.2	23	2437.3	6.8	-2.3	-4.8	2437.3	6.8
G68	132.7	2.7	0.5801	0.06145	0.00211	0.15834	0.00571	0.01862	0.00048	118.9	3	149.2	5.9	655	16.6	-20.3	-81.8
G69	281.8	130.6	0.5257	0.14786	0.00111	8.4833	0.12721	0.41278	0.00989	2227.6	45.1	2284.1	22.8	2321.3	6.8	-2.5	-4	2321.3	6.8
G70	334.4	114.6	0.6883	0.103	0.00078	4.15491	0.05906	0.29659	0.0071	1674.4	35.3	1665.2	20.6	1678.9	6.2	0.6	-0.3	1678.9	6.2
G71	121.7	66.6	0.6535	0.1613	0.00124	10.2199	0.16312	0.46181	0.01108	2447.5	48.9	2454.9	23.3	2469.3	7.1	-0.3	-0.9	2469.3	7.1
G72	14.8	5.5	0.737	0.11206	0.00225	4.86068	0.20192	0.31744	0.00806	1777.2	39.4	1795.5	27.3	1833.1	17	-1	-3	1833.1	17
G73	180.3	74.9	0.965	0.11738	0.00097	5.42936	0.08786	0.33408	0.00802	1858.1	38.8	1889.5	21.8	1916.7	7.1	-1.7	-3.1	1916.7	7.1
G74	860.1	288.6	0.2201	0.12129	0.00086	5.5415	0.07366	0.33014	0.0079	1839.1	38.3	1907.1	21.5	1975.3	6.2	-3.6	-6.9	1975.3	6.2
G75	87.7	36	1.0832	0.11305	0.00101	4.93054	0.08552	0.32196	0.00775	1799.3	37.8	1807.5	21.7	1849	7.6	-0.5	-2.7	1849	7.6
G76	87.7	5.7	1.2266	0.05415	0.0013	0.37793	0.01056	0.05023	0.00124	315.9	7.6	325.5	9.5	377.3	7.6	-2.9	-16.3	315.9	7.6
G77	184.2	79.8	0.8895	0.12195	0.001	5.93714	0.09567	0.35461	0.00851	1956.6	40.5	1966.7	22.1	1985	7.1	-0.5	-1.4	1985	7.1
G78	790.5	218.2	0.0199	0.11228	0.00081	4.49614	0.06029	0.28941	0.00692	1638.6	34.6	1730.3	20.7	1836.6	6.1	-5.3	-10.8	1836.6	6.1
G79	295.5	144.3	0.4244	0.15496	0.00116	9.27799	0.13522	0.44105	0.01056	2355.3	47.2	2365.8	23	2401.4	6.9	-0.4	-1.9	2401.4	6.9
G80	50.4	2.7	0.5602	0.05662	0.00179	0.38502	0.01356	0.04962	0.00125	312.2	7.7	330.7	11.5	476.8	12	-5.6	-34.5	312.2	7.7
G81	85.5	51.8	1.5786	0.15316	0.00126	8.76719	0.14913	0.42488	0.01021	2282.6	46.2	2314.1	23.2	2381.5	7.6	-1.4	-4.2	2381.5	7.6
G82	95.4	58.3	1.0481	0.16741	0.00132	10.7309	0.17316	0.47223	0.01133	2493.3	49.6	2500.1	23.5	2531.9	7.3	-0.3	-1.5	2531.9	7.3
G83	558.6	198.1	0.4251	0.11599	0.00085	5.24079	0.07083	0.32791	0.00784	1828.2	38.1	1859.3	21.3	1895.3	6.3	-1.7	-3.5	1895.3	6.3
G84	159.5	84.3	0.5112	0.16261	0.00127	10.3519	0.1634	0.46247	0.01109	2450.5	48.9	2466.8	23.4	2483	7.2	-0.7	-1.3	2483	7.2
G85	107.4	6	1.5551	0.05488	0.00117	0.31109	0.0077	0.04063	0.001	256.7	6.2	275	7.8	407.3	7.2	-6.6	-37	256.7	6.2
G86	134.3	8.7	1.2442	0.05516	0.00095	0.37792	0.00805	0.05007	0.00122	315	7.5	325.5	8.4	418.7	5.9	-3.2	-24.8	315	7.5
G87	273.5	132.1	0.2336	0.15896	0.00118	9.86253	0.1389	0.45392	0.01086	2412.7	48.2	2422	23.1	2444.6	6.9	-0.4	-1.3	2444.6	6.9
G88	180.9	83.3	0.3331	0.14849	0.00118	8.82203	0.13833	0.4254	0.0102	2284.9	46.1	2319.8	23	2328.6	7.3	-1.5	-1.9	2328.6	7.3
G89	93.7	6.1	1.4516	0.05681	0.0012	0.3692	0.00917	0.04807	0.00118	302.7	7.3	319.1	9	484.2	8.1	-5.1	-37.5	302.7	7.3
G90	83.9	53.6	3.3285	0.1138	0.001	5.15661	0.08685	0.33188	0.00797	1847.5	38.6	1845.5	21.8	1861	7.5	0.1	-0.7	1861	7.5
G91	115.7	58.1	0.3431	0.16266	0.00133	10.2581	0.17204	0.45928	0.01102	2436.4	48.7	2458.3	23.5	2483.5	7.6	-0.9	-1.9	2483.5	7.6
G92	155.1	8.9	0.9846	0.05467	0.00111	0.35522	0.00861	0.047	0.00115	296.1	7.1	308.6	8.4	398.8	6.7	-4.1	-25.7	296.1	7.1
G93	360.7	160.2	0.1969	0.14964	0.00112	8.77122	0.12206	0.42583	0.01019	2286.9	46.1	2314.5	22.9	2341.8	6.8	-1.2	-2.3	2341.8	6.8
G94	125.5	8.2	1.3694	0.05451	0.001	0.36784	0.00819	0.04886	0.00119	307.5	7.3	318.1	8.3	392.2	6	-3.3	-21.6	307.5	7.3
G95	488.4	221.7	0.2674	0.15012	0.00112	8.93128	0.12252	0.42667	0.0102	2290.7	46.1	2331	22.8	2347.3	6.8	-1.7	-2.4	2347.3	6.8
G96	491.2	256.1	0.5223	0.1583	0.00118	10.0072	0.13709	0.45502	0.01088	2417.5	48.2	2435.4	23.1	2437.6	6.9	-0.7	-0.8	2437.6	6.9
G97	208.9	93.8	0.5869	0.16257	0.00131	8.93213	0.13922	0.40005	0.00959	2169.3	44.2	2331.1	23.1	2482.6	7.5	-6.9	-12.6	2482.6	7.5
G98	9.9	0	0.0005	-0.14594	0.3246	3.19622	12.8841	0.0009	0.00025	5.8	1.6	1456.2	-42	NaN	NaN	-99.6	NaN
G99	481.8	158.1	0.0151	0.11506	0.00088	5.43523	0.07496	0.33832	0.00809	1878.6	39	1890.4	21.5	1880.8	6.5	-0.6	-0.1	1880.8	6.5
G100	441.8	233.3	0.1991	0.16585	0.00127	11.2873	0.16148	0.49058	0.01174	2573.2	50.8	2547.2	23.4	2516.2	7.1	1	2.3	2516.2	7.1
G101	546	28.7	0.5355	0.07897	0.0008	0.51453	0.0078	0.04739	0.00114	298.5	7	421.5	9	1171.4	7	-29.2	-74.5
G102	186.4	65.8	0.2582	0.11589	0.00095	5.46177	0.08193	0.33939	0.00813	1883.7	39.1	1894.6	21.7	1893.8	7	-0.6	-0.5	1893.8	7
G103	88.8	5.6	0.8443	0.0563	0.00118	0.4026	0.01005	0.05326	0.00131	334.5	8	343.5	9.6	464.2	7.8	-2.6	-27.9	334.5	8
G104	171.6	95.1	0.729	0.16111	0.00134	10.0205	0.16514	0.45999	0.01104	2439.5	48.7	2436.7	23.5	2467.3	7.7	0.1	-1.1	2467.3	7.7
G105	191.3	74.7	0.6696	0.11532	0.00096	5.22631	0.08002	0.33755	0.00809	1874.9	39	1856.9	21.7	1884.9	7.1	1	-0.5	1884.9	7.1
G106	151.8	71.3	1.5223	0.11396	0.00096	5.16325	0.07928	0.33462	0.00802	1860.7	38.7	1846.6	21.7	1863.5	7.2	0.8	-0.1	1863.5	7.2
G107	80.6	32.9	0.4587	0.12621	0.00122	6.35291	0.12086	0.37018	0.00892	2030.2	42	2025.8	22.8	2045.8	8.5	0.2	-0.8	2045.8	8.5
G108	132.1	51.1	0.34	0.11896	0.001	6.00015	0.09369	0.36096	0.00865	1986.7	41	1975.9	22.1	1940.7	7.3	0.5	2.4	1940.7	7.3
G109	455.5	249.6	0.3991	0.17192	0.00133	11.6483	0.16154	0.48909	0.01169	2566.7	50.6	2576.6	23.5	2576.4	7.2	-0.4	-0.4	2576.4	7.2
G110	410.6	188.4	0.6257	0.13366	0.00106	7.23871	0.10267	0.39542	0.00946	2147.9	43.7	2141.3	22.5	2146.6	7.1	0.3	0.1	2146.6	7.1
G111	68.5	37.2	0.4291	0.16928	0.00146	11.1247	0.1948	0.48188	0.01157	2535.4	50.3	2533.6	23.8	2550.5	8	0.1	-0.6	2550.5	8
G112	555.3	331.6	0.9721	0.16704	0.0013	10.8153	0.14926	0.47058	0.01125	2486.1	49.3	2507.4	23.4	2528.2	7.2	-0.8	-1.7	2528.2	7.2
G113	17.5	9.7	0.6183	0.16697	0.00216	10.0626	0.32338	0.47079	0.0116	2487	50.8	2440.5	25.9	2527.5	12	1.9	-1.6	2527.5	12
G114	746.6	199.5	0.4245	0.11181	0.00089	3.94598	0.05456	0.25321	0.00606	1455	31.2	1623.2	20.4	1829	6.7	-10.4	-20.4
G115	212.7	96.2	0.1645	0.14958	0.00121	8.95475	0.13293	0.43537	0.01042	2329.9	46.8	2333.4	23.1	2341.1	7.4	-0.2	-0.5	2341.1	7.4
G116	104.2	56.3	0.9351	0.15161	0.00132	8.78471	0.14812	0.43173	0.01036	2313.5	46.6	2315.9	23.3	2364.2	8	-0.1	-2.1	2364.2	8
G117	61.9	24.9	0.7321	0.11771	0.00143	5.28628	0.12615	0.3403	0.00828	1888.1	39.8	1866.6	23.4	1921.7	10.5	1.1	-1.8	1921.7	10.5
G118	104.7	41.5	0.5123	0.12599	0.00115	6.06188	0.10429	0.3538	0.0085	1952.7	40.5	1984.8	22.4	2042.8	8	-1.6	-4.4	2042.8	8
G119	63.6	21.4	0.479	0.10795	0.00111	4.39494	0.0829	0.30709	0.0074	1726.4	36.5	1711.4	21.8	1765.1	8.6	0.9	-2.2	1765.1	8.6
G120	233.5	97.2	0.8468	0.11729	0.00098	5.52006	0.08212	0.34349	0.00822	1903.4	39.4	1903.7	21.8	1915.3	7.2	0	-0.6	1915.3	7.2
G121	57	3.1	0.7752	0.05907	0.00183	0.36262	0.01247	0.04652	0.00117	293.1	7.2	314.2	11.1	569.7	13.5	-6.7	-48.5	293.1	7.2
G122	87.2	48.3	0.7759	0.15739	0.00139	9.77745	0.16868	0.45593	0.01094	2421.6	48.4	2414	23.6	2427.8	8.1	0.3	-0.3	2427.8	8.1
G123	47.7	18.6	0.7788	0.11143	0.00122	4.88039	0.10115	0.32866	0.00794	1831.9	38.5	1798.9	22.5	1822.9	9.3	1.8	0.5	1822.9	9.3
G124	245	95.1	0.7266	0.1126	0.00096	5.12149	0.07686	0.33175	0.00794	1846.9	38.4	1839.7	21.6	1841.8	7.2	0.4	0.3	1841.8	7.2
G125	398.5	149.9	0.8753	0.12606	0.00108	5.47866	0.08251	0.31717	0.0076	1775.9	37.2	1897.3	21.9	2043.7	7.5	-6.4	-13.1	2043.7	7.5
G126	27.4	11.3	1.0608	0.11385	0.00186	4.82588	0.15642	0.32504	0.00807	1814.3	39.3	1789.4	25.2	1861.8	13.9	1.4	-2.5	1861.8	13.9
G127	25.8	14.3	0.7231	0.1666	0.00179	10.3543	0.25576	0.46315	0.01123	2453.5	49.5	2467	24.6	2523.8	10	-0.5	-2.8	2523.8	10
G128	16.4	8.8	0.5642	0.16201	0.00211	10.0669	0.32619	0.46376	0.01141	2456.1	50.2	2440.9	25.8	2476.7	12.1	0.6	-0.8	2476.7	12.1
G129	231.9	12.6	0.5439	0.0541	0.00079	0.36834	0.00695	0.05034	0.00122	316.6	7.5	318.4	7.8	375.2	4.6	-0.6	-15.6	316.6	7.5
G130	95.4	53.8	0.8044	0.15963	0.0014	10.0014	0.16652	0.46118	0.01106	2444.8	48.8	2434.9	23.6	2451.7	8.1	0.4	-0.3	2451.7	8.1
G131	49.3	27.3	1.9381	0.1311	0.00136	6.25853	0.1258	0.36131	0.00872	1988.4	41.3	2012.7	23.1	2112.8	9.2	-1.2	-5.9	2112.8	9.2
G132	324.5	127.2	0.8222	0.11562	0.00098	5.23536	0.07681	0.32755	0.00784	1826.5	38.1	1858.4	21.6	1889.6	7.3	-1.7	-3.3	1889.6	7.3
G133	119.5	57.7	1.5332	0.11414	0.00106	5.37195	0.08907	0.34306	0.00823	1901.4	39.5	1880.4	22	1866.3	7.9	1.1	1.9	1866.3	7.9
G134	286.1	101.9	0.2611	0.11512	0.00099	5.43997	0.08066	0.3419	0.00818	1895.8	39.3	1891.2	21.8	1881.8	7.4	0.2	0.7	1881.8	7.4
G135	621.1	223.2	0.709	0.12618	0.00105	5.50612	0.07788	0.31447	0.00752	1762.7	36.9	1901.6	21.7	2045.4	7.3	-7.3	-13.8	2045.4	7.3
G136	38.9	25.4	1.7386	0.15994	0.0017	9.73361	0.22394	0.45285	0.01096	2407.9	48.6	2409.9	24.4	2455	9.8	-0.1	-1.9	2455	9.8
G137	51	3.4	1.4321	0.12172	0.00257	0.83386	0.02182	0.0509	0.00128	320	7.9	615.8	15.4	1981.6	18.4	-48	-83.8
G138	42.2	17.5	1.1599	0.11399	0.00139	4.71582	0.10835	0.32038	0.00778	1791.6	38	1770.1	23	1864	10.4	1.2	-3.9	1864	10.4
G139	94.8	7.6	2.1153	0.05729	0.00122	0.40429	0.01017	0.0512	0.00126	321.9	7.7	344.8	9.5	502.7	8.4	-6.6	-36	321.9	7.7
G140	360.1	198.2	0.9275	0.15035	0.00127	9.06889	0.13174	0.43971	0.01052	2349.3	47.1	2345	23.2	2349.9	7.7	0.2	0	2349.9	7.7
G141	88.8	33.3	0.4888	0.11665	0.00119	5.18955	0.09667	0.33943	0.00817	1883.9	39.3	1850.9	22.4	1905.5	8.8	1.8	-1.1	1905.5	8.8
G142	164.5	89	0.8797	0.14673	0.00133	8.79579	0.14516	0.43453	0.01042	2326.1	46.8	2317.1	23.4	2308.2	8.3	0.4	0.8	2308.2	8.3
G143	151.8	54.9	0.4486	0.1126	0.00104	5.09252	0.08134	0.33023	0.00791	1839.5	38.3	1834.9	21.8	1841.8	7.8	0.3	-0.1	1841.8	7.8
G144	303.1	160	0.3587	0.16844	0.00144	10.9176	0.16081	0.47721	0.01141	2515.1	49.8	2516.1	23.6	2542.2	8	0	-1.1	2542.2	8
G145	150.2	85.4	1.1543	0.15598	0.00139	9.3474	0.14879	0.43808	0.01049	2342	47	2372.7	23.5	2412.5	8.2	-1.3	-2.9	2412.5	8.2
G146	115.1	65.6	0.8125	0.16697	0.0015	10.4266	0.17126	0.46673	0.01119	2469.2	49.2	2473.4	23.8	2527.5	8.4	-0.2	-2.3	2527.5	8.4
G147	26.9	9.7	0.8608	0.10623	0.00156	4.24316	0.11595	0.30116	0.00737	1697.1	36.5	1682.4	23.6	1735.7	12.2	0.9	-2.2	1735.7	12.2
G148	766.3	261.6	0.3838	0.11281	0.00097	4.97221	0.07066	0.31946	0.00764	1787.1	37.3	1814.6	21.5	1845.2	7.3	-1.5	-3.1	1845.2	7.3
G149	152.9	80.1	0.5264	0.16633	0.0015	10.4662	0.17078	0.4597	0.01102	2438.2	48.7	2476.9	23.8	2521	8.4	-1.6	-3.3	2521	8.4
G150	80	5.5	1.4497	0.05641	0.00135	0.39114	0.01083	0.05072	0.00125	318.9	7.7	335.2	9.9	468.5	9	-4.9	-31.9	318.9	7.7
250-125 um
G1	229.6	85.5	0.3792	0.11875	0.0015	5.55316	0.20691	0.34684	0.00207	1919.5	9.9	1908.9	12.1	1937.5	10.9	0.6	-0.9	1937.5	10.9
G2	211.8	68.2	0.4339	0.10962	0.00143	4.52258	0.16962	0.30042	0.00183	1693.4	9.1	1735.1	12	1793.1	11	-2.4	-5.6	1793.1	11
G3	3824.4	894.5	0.0182	0.10621	0.00126	3.76064	0.13812	0.2478	0.00142	1427.1	7.3	1584.4	10.5	1735.4	9.9	-9.9	-17.8
G4	-10.5	7.1	-0.6515	0.23512	0.23779	-2.21298	2.51003	-0.61486	0.2058	-6150.8	3444.6	NaN	1138.8	3087.2	977.8	NaN	-299.2
G5	127.7	61.2	1.7806	0.12893	0.0017	5.904	0.22321	0.33229	0.00207	1849.5	10	1961.8	12.7	2083.4	11.7	-5.7	-11.2	2083.4	11.7
G6	321.1	174.4	1.2833	0.15001	0.00185	8.46259	0.31467	0.41562	0.00247	2240.6	11.2	2281.9	12.5	2346	11.3	-1.8	-4.5	2346	11.3
G7	51.9	3.7	0.645	0.05374	0.00223	0.46058	0.02527	0.06409	0.00064	400.5	3.9	384.7	14	360.2	12.6	4.1	11.2	400.5	3.9
G8	122	49.8	0.9169	0.12104	0.00161	5.59579	0.21209	0.33856	0.00212	1879.7	10.2	1915.5	12.7	1971.6	11.6	-1.9	-4.7	1971.6	11.6
G9	131.2	8.1	1.8232	0.05511	0.00157	0.31828	0.01439	0.04228	0.00034	267	2.1	280.6	7.3	416.7	9.7	-4.9	-35.9	267	2.1
G10	85.8	46.5	0.6694	0.16154	0.00211	10.0603	0.38336	0.46047	0.00292	2441.6	12.9	2440.3	13.4	2471.8	12.1	0.1	-1.2	2471.8	12.1
G11	59.7	29	0.8647	0.13952	0.00208	7.55431	0.30029	0.39876	0.00281	2163.3	13	2179.5	14.8	2221.3	13.4	-0.7	-2.6	2221.3	13.4
G12	457.9	147.2	0.0449	0.1171	0.00144	5.29004	0.19637	0.33109	0.00195	1843.7	9.4	1867.3	11.7	1912.4	10.6	-1.3	-3.6	1912.4	10.6
G13	91.5	5.4	0.969	0.05441	0.00182	0.36481	0.01774	0.04914	0.00043	309.2	2.6	315.8	9.5	388.1	10.8	-2.1	-20.3	309.2	2.6
G14	104.6	37	0.2686	0.11546	0.00155	5.29526	0.2013	0.33973	0.00213	1885.4	10.2	1868.1	12.7	1887.1	11.5	0.9	-0.1	1887.1	11.5
G15	93.2	42.4	1.2055	0.12102	0.00167	5.76425	0.22105	0.35273	0.00227	1947.6	10.8	1941.1	13.2	1971.3	12	0.3	-1.2	1971.3	12
G16	52.7	2.6	0.6955	0.08691	0.00344	0.52108	0.02779	0.04326	0.00049	273	3	425.9	14.3	1358.5	29.6	-35.9	-79.9
G17	178.6	71.9	0.7285	0.1151	0.00149	5.44399	0.20511	0.34493	0.00211	1910.3	10.1	1891.8	12.3	1881.5	11.1	1	1.5	1881.5	11.1
G18	169.5	10.2	0.8745	0.05474	0.00132	0.38294	0.01633	0.05099	0.00038	320.6	2.3	329.2	7.1	401.6	8	-2.6	-20.2	320.6	2.3
G19	5.2	NaN	0.1308	0.94311	0.01838	69.7219	4.81279	0.53283	0.00856	2753.4	36	4324.3	25.3	5154.9	19.7	-36.3	-46.6
G20	34.9	2.4	0.8716	0.05926	0.00287	0.47591	0.02887	0.05978	0.00068	374.3	4.1	395.3	16.6	576.7	21.3	-5.3	-35.1	374.3	4.1
G21	168.2	63	0.4698	0.11641	0.00152	5.49023	0.20748	0.3427	0.00211	1899.6	10.1	1899.1	12.4	1901.8	11.2	0	-0.1	1901.8	11.2
G22	401.3	24.6	0.9782	0.05382	0.00096	0.37741	0.01483	0.05122	0.00033	322	2	325.1	5.3	363.5	5.5	-1	-11.4	322	2
G23	219.6	85.4	0.6754	0.11547	0.00149	5.27718	0.19871	0.33734	0.00205	1873.9	9.9	1865.2	12.2	1887.2	11.1	0.5	-0.7	1887.2	11.1
G24	73.6	11.4	-0.033	0.13677	0.44709	2.47399	9.52583	0.04955	0.01681	311.8	103.2	1264.5	1611.9	2186.7	2933.9	-75.3	-85.7
G25	880.6	401.5	0.2736	0.16388	0.002	10.0543	0.37428	0.43142	0.00254	2312.1	11.4	2439.8	12.5	2496.1	11.3	-5.2	-7.4	2496.1	11.3
G26	31.4	16.5	2.9524	0.13535	0.00256	5.38982	0.23147	0.2976	0.00249	1679.4	12.4	1883.2	17.8	2168.5	16.9	-10.8	-22.6
G27	84.5	51.3	1.1912	0.15628	0.00208	9.58185	0.36836	0.4595	0.00296	2437.3	13.1	2395.4	13.6	2415.8	12.3	1.7	0.9	2415.8	12.3
G28	64.1	39.1	1.2588	0.15624	0.00216	9.54767	0.37227	0.45722	0.00306	2427.3	13.5	2392.1	14.2	2415.4	12.7	1.5	0.5	2415.4	12.7
G29	213.1	103.5	0.7142	0.14993	0.00189	8.35327	0.31442	0.41521	0.00252	2238.7	11.5	2270.1	12.7	2345.1	11.5	-1.4	-4.5	2345.1	11.5
G30	247.5	89.9	0.6302	0.13634	0.00172	6.05778	0.22723	0.32669	0.00196	1822.3	9.5	1984.2	12.2	2181.2	11.3	-8.2	-16.5
G31	208.3	79.8	0.4297	0.13055	0.00169	6.19518	0.23411	0.34983	0.00215	1933.8	10.3	2003.8	12.6	2105.4	11.5	-3.5	-8.2	2105.4	11.5
G32	167.8	60.2	0.4067	0.1122	0.00151	5.1486	0.19642	0.33228	0.00208	1849.4	10.1	1844.2	12.6	1835.4	11.4	0.3	0.8	1835.4	11.4
G33	26.6	11	1.0211	0.11702	0.00222	5.3346	0.23002	0.33948	0.0028	1884.2	13.5	1874.4	17.8	1911.2	16.3	0.5	-1.4	1911.2	16.3
G34	7.8	7.2	0.0801	-1.71641	2.92883	-2.00117	2.58113	-0.08425	0.1079	-567.4	759.6	NaN	2062.9	NaN	NaN	NaN	NaN
G35	203	15.7	3.521	0.09964	0.00204	0.53902	0.02199	0.03964	0.0003	250.6	1.9	437.8	7.8	1617.4	16.6	-42.8	-84.5
G36	289.3	150.5	0.5228	0.16136	0.00201	10.1412	0.38055	0.45807	0.00274	2431	12.1	2447.7	12.8	2470	11.5	-0.7	-1.6	2470	11.5
G37	55.3	31	0.8999	0.15958	0.00261	9.40572	0.39474	0.45403	0.00362	2413.1	16	2378.4	16.8	2451.2	15.1	1.5	-1.6	2451.2	15.1
G38	538.6	40.1	1.7373	0.05328	0.00093	0.3759	0.0148	0.05205	0.00034	327.1	2.1	324	5.2	340.7	5.1	1	-4	327.1	2.1
G39	27.9	14.8	0.5735	0.16077	0.00258	10.0048	0.4188	0.45812	0.00357	2431.3	15.8	2435.2	16.5	2463.8	14.9	-0.2	-1.3	2463.8	14.9
G40	0.4	-0.4	-27.6605	-0.5013	11.6565	0.6787	15.2745	0.27918	2.1304	1587.2	10736.1	526	26207.3	NaN	NaN	201.8	NaN
G41	411.8	184.6	1.4148	0.13184	0.00169	5.96315	0.22491	0.32976	0.002	1837.2	9.7	1970.5	12.3	2122.6	11.4	-6.8	-13.4	2122.6	11.4
G42	138.6	8.5	1.7972	0.05726	0.00161	0.33471	0.01514	0.04327	0.00035	273.1	2.2	293.2	7.6	501.6	11.1	-6.9	-45.6	273.1	2.2
G43	134.6	10	0.9453	0.0572	0.00138	0.48607	0.02093	0.06218	0.00047	388.9	2.9	402.2	8.4	499.3	9.5	-3.3	-22.1	388.9	2.9
G44	141.6	53.4	0.7202	0.11136	0.00155	4.89132	0.18841	0.32523	0.00208	1815.2	10.1	1800.8	13	1821.7	11.8	0.8	-0.4	1821.7	11.8
G45	955.5	388.8	0.8385	0.11634	0.00145	5.57831	0.20915	0.3392	0.00201	1882.8	9.7	1912.8	11.8	1900.7	10.7	-1.6	-0.9	1900.7	10.7
G46	222.2	14.8	1.9382	0.05341	0.00124	0.31847	0.01348	0.0445	0.00032	280.7	2	280.7	6.1	346.3	6.8	0	-18.9	280.7	2
G47	102	54.3	0.5765	0.15749	0.00212	10.0867	0.38971	0.46071	0.00297	2442.7	13.1	2442.8	13.8	2428.9	12.4	0	0.6	2428.9	12.4
G48	174.3	68.8	0.8698	0.11317	0.0015	5.09627	0.19379	0.32947	0.00203	1835.8	9.8	1835.5	12.4	1850.9	11.3	0	-0.8	1850.9	11.3
G49	281.9	121.5	1.1876	0.11378	0.00148	5.1933	0.19667	0.33619	0.00205	1868.3	9.9	1851.5	12.3	1860.6	11.1	0.9	0.4	1860.6	11.1
G50	161.7	97.7	1.0243	0.16679	0.00216	10.7442	0.40911	0.47545	0.00294	2507.4	12.8	2501.3	13.4	2525.7	12.1	0.2	-0.7	2525.7	12.1
G51	13.1	9.1	2.1552	0.15176	0.00311	8.77437	0.4156	0.43527	0.0042	2329.4	18.9	2314.8	20.7	2365.9	18.8	0.6	-1.5	2365.9	18.8
G52	407.8	158.4	0.4549	0.11957	0.00154	5.83244	0.22069	0.35472	0.00215	1957.1	10.2	1951.2	12.3	1949.8	11.2	0.3	0.4	1949.8	11.2
G53	0	NaN	-5.5349	0.01757	0.01431	5.43284	7.6852			NA	NA	1890.1	NA	NaN	NaN	NA	NA
G54	65.8	49.6	4.3186	0.11511	0.00175	5.30981	0.21084	0.33975	0.00233	1885.5	11.2	1870.4	14.3	1881.6	13	0.8	0.2	1881.6	13
G55	27.9	18.4	1.727	0.16231	0.00272	9.65754	0.41081	0.45413	0.00368	2413.6	16.3	2402.7	17.2	2479.9	15.5	0.5	-2.7	2479.9	15.5
G56	1.7	NaN	3.2063	0.8581	0.01438	106.007	6.97508	2.75135	0.05332	8522.9	91.6	4744.8	25.9	5021.4	16.9	79.6	69.7
G57	766	356.1	1.1407	0.15786	0.00199	8.01669	0.30197	0.35376	0.00211	1952.5	10	2232.9	12.5	2432.9	11.6	-12.6	-19.7
G58	163.8	59.1	0.4717	0.11121	0.00151	5.00269	0.19172	0.32904	0.00206	1833.7	10	1819.8	12.7	1819.3	11.5	0.8	0.8	1819.3	11.5
G59	616.6	279.3	0.9501	0.16062	0.00204	8.9051	0.33587	0.3912	0.00234	2128.4	10.8	2328.3	12.8	2462.2	11.8	-8.6	-13.6	2462.2	11.8
G60	1002.2	73.5	1.9225	0.05308	0.00078	0.36532	0.01403	0.04857	0.0003	305.7	1.8	316.2	4.2	332.2	4.2	-3.3	-8	305.7	1.8
G61	50.5	23.4	1.485	0.12052	0.00189	5.42989	0.2179	0.33591	0.00237	1867	11.4	1889.6	14.8	1963.9	13.6	-1.2	-4.9	1963.9	13.6
G62	174.7	11	0.9374	0.05874	0.00133	0.418	0.01767	0.05254	0.00039	330.1	2.4	354.6	7.2	557.5	9.7	-6.9	-40.8	330.1	2.4
G63	187.8	85.9	0.6025	0.13912	0.00184	7.59563	0.29034	0.39961	0.00247	2167.2	11.4	2184.3	13.1	2216.3	11.9	-0.8	-2.2	2216.3	11.9
G64	234.9	142.5	0.9668	0.16828	0.00218	10.8728	0.41378	0.47792	0.00292	2518.2	12.7	2512.3	13.3	2540.6	12.1	0.2	-0.9	2540.6	12.1
G65	141.2	61.8	1.3019	0.112	0.00155	4.95482	0.19102	0.3286	0.00208	1831.6	10.1	1811.6	12.9	1832.1	11.7	1.1	0	1832.1	11.7
G66	92.8	38.5	0.9078	0.11633	0.00172	5.37495	0.21136	0.34046	0.00227	1888.9	10.9	1880.9	13.9	1900.6	12.7	0.4	-0.6	1900.6	12.7
G67	56.6	23.2	0.9184	0.11418	0.00183	5.15647	0.20807	0.33636	0.00238	1869.1	11.5	1845.5	15	1867	13.7	1.3	0.1	1867	13.7
G68	132	68	0.6602	0.1494	0.00202	8.7922	0.33888	0.43668	0.00276	2335.8	12.4	2316.7	13.6	2339.1	12.4	0.8	-0.1	2339.1	12.4
G69	79.7	4.4	0.6596	0.06224	0.00211	0.40826	0.0202	0.04844	0.00045	304.9	2.8	347.6	10.5	682.4	16.8	-12.3	-55.3	304.9	2.8
G70	135.1	55.2	0.9259	0.11145	0.0016	5.02067	0.19569	0.33478	0.00217	1861.5	10.5	1822.8	13.4	1823.2	12.2	2.1	2.1	1823.2	12.2
G71	73.2	29.8	1.0324	0.113	0.00176	4.97617	0.19875	0.32857	0.00227	1831.4	11	1815.3	14.5	1848.2	13.3	0.9	-0.9	1848.2	13.3
G72	61	24.9	1.3952	0.13052	0.00206	5.44988	0.21925	0.30252	0.00214	1703.8	10.6	1892.7	14.8	2105	14	-10	-19.1
G73	138.1	10.5	1.2939	0.05641	0.00158	0.45426	0.02074	0.05886	0.00049	368.7	3	380.3	9.3	468.5	10.5	-3	-21.3	368.7	3
G74	51.4	22.5	1.1804	0.1192	0.00195	5.45392	0.22238	0.34089	0.00247	1890.9	11.9	1893.4	15.4	1944.3	14.2	-0.1	-2.7	1944.3	14.2
G75	726.4	296	0.1806	0.1564	0.00204	8.81065	0.33514	0.40034	0.00242	2170.6	11.1	2318.6	13.1	2417.1	12	-6.4	-10.2	2417.1	12
G76	237.5	98.8	0.6741	0.11717	0.0016	5.76307	0.22163	0.3568	0.00222	1967	10.5	1940.9	13	1913.5	11.8	1.3	2.8	1913.5	11.8
G77	63.6	35.1	0.4645	0.1637	0.00233	10.9302	0.43168	0.48234	0.00323	2537.4	14	2517.2	14.6	2494.2	13.2	0.8	1.7	2494.2	13.2
G78	157.7	69.4	1.259	0.11387	0.00159	5.17316	0.20004	0.33394	0.00211	1857.5	10.2	1848.2	13.1	1862.1	11.9	0.5	-0.2	1862.1	11.9
G79	997.8	319.8	1.4591	0.13106	0.00173	4.69312	0.17877	0.25112	0.00152	1444.2	7.8	1766	12.1	2112.2	11.7	-18.2	-31.6
G80	275.4	138	0.1717	0.16673	0.00223	10.649	0.40865	0.47545	0.00294	2507.4	12.8	2493	13.7	2525.1	12.5	0.6	-0.7	2525.1	12.5
G81	318.1	18.4	0.7507	0.05436	0.00108	0.37926	0.01553	0.05073	0.00035	319	2.1	326.5	5.9	386	6.4	-2.3	-17.4	319	2.1
G82	229.2	126.3	1.1999	0.14461	0.00197	8.23458	0.3173	0.42024	0.00263	2261.6	11.9	2257.2	13.6	2283.1	12.4	0.2	-0.9	2283.1	12.4
G83	51.9	33	1.4599	0.16065	0.00239	10.05	0.40272	0.46036	0.00319	2441.1	14.1	2439.4	15.2	2462.5	13.8	0.1	-0.9	2462.5	13.8
G84	367.3	153.6	1.1104	0.11394	0.00154	5.10378	0.19579	0.33139	0.00204	1845.1	9.9	1836.7	12.7	1863.2	11.5	0.5	-1	1863.2	11.5
G85	81	27.8	0.6069	0.10636	0.00163	4.44992	0.17642	0.30679	0.00206	1724.9	10.2	1721.7	13.9	1737.9	12.8	0.2	-0.8	1737.9	12.8
G86	465.8	24.2	0.6199	0.05275	0.00097	0.34023	0.01371	0.04732	0.00032	298	2	297.3	5.1	318.1	5	0.2	-6.3	298	2
G87	287.1	134.7	0.5204	0.14911	0.00203	8.46003	0.32574	0.41751	0.00259	2249.2	11.8	2281.6	13.6	2335.7	12.4	-1.4	-3.7	2335.7	12.4
G88	17.4	13.1	4.1003	0.12226	0.00267	6.13668	0.2926	0.35071	0.00325	1938	15.5	1995.5	20.6	1989.5	19	-2.9	-2.6	1989.5	19
G89	111.5	45	0.9204	0.11131	0.00164	4.94273	0.19406	0.32875	0.00215	1832.3	10.4	1809.6	13.7	1820.9	12.5	1.3	0.6	1820.9	12.5
G90	361.7	140.2	0.7454	0.11365	0.00157	5.03075	0.19389	0.32965	0.00205	1836.7	9.9	1824.5	12.9	1858.6	11.8	0.7	-1.2	1858.6	11.8
G91	459.3	273.8	1.0825	0.15861	0.00215	10.0468	0.38603	0.45722	0.00281	2427.3	12.4	2439.1	13.7	2440.9	12.5	-0.5	-0.6	2440.9	12.5
G92	101.1	36.1	0.4604	0.11308	0.0017	5.06486	0.20013	0.32519	0.00216	1815	10.5	1830.2	13.9	1849.5	12.8	-0.8	-1.9	1849.5	12.8
G93	369.9	130.5	0.4311	0.11259	0.00158	4.97723	0.19269	0.32628	0.00205	1820.3	10	1815.5	13	1841.6	11.9	0.3	-1.2	1841.6	11.9
G94	47.5	19.3	0.9771	0.10979	0.0019	4.95491	0.20545	0.32968	0.00244	1836.8	11.8	1811.7	15.9	1795.9	14.6	1.4	2.3	1795.9	14.6
G95	147.3	61.1	1.0858	0.11324	0.00171	5.03713	0.19924	0.32877	0.00218	1832.4	10.6	1825.6	14	1852.1	12.9	0.4	-1.1	1852.1	12.9
G96	271	132.6	0.4917	0.14555	0.00203	8.7141	0.33792	0.434	0.00273	2323.7	12.3	2308.6	13.9	2294.3	12.7	0.7	1.3	2294.3	12.7
G97	79.7	55	2.0381	0.1466	0.00223	8.70742	0.34981	0.43542	0.00301	2330.1	13.5	2307.9	15.2	2306.6	13.9	1	1	2306.6	13.9
G98	327.2	97.1	0.1882	0.11181	0.00159	4.50545	0.17492	0.2961	0.00187	1671.9	9.3	1732	13	1829	12.1	-3.5	-8.6	1829	12.1
G99	88.5	4.9	0.8056	0.05077	0.00181	0.33117	0.01684	0.04829	0.00044	304	2.7	290.5	9.4	230.4	7.3	4.7	32	304	2.7
G100	259.3	133.7	0.4682	0.15537	0.00217	9.59496	0.37242	0.45706	0.00287	2426.6	12.7	2396.7	14.1	2405.9	12.9	1.2	0.9	2405.9	12.9
G101	-1.3	NaN	0.664	0.89978	0.56217	-9.0548	12.6755	-1.9645	1.17068	NaN	-7824.5	NaN	880.3	5088.5	630.2	NaN	NaN
G102	199.1	76.6	0.6308	0.11361	0.00166	5.20004	0.20395	0.33721	0.00217	1873.2	10.5	1852.6	13.6	1857.9	12.5	1.1	0.8	1857.9	12.5
G103	1881	493.4	0.2773	0.12982	0.0018	4.6199	0.17839	0.24966	0.00154	1436.7	7.9	1752.9	12.6	2095.5	12.3	-18	-31.4
G104	523.7	291.1	0.6746	0.16563	0.00232	10.8219	0.4196	0.47052	0.00293	2485.8	12.8	2508	14.2	2514	13	-0.9	-1.1	2514	13
G105	164.3	60.1	0.5429	0.11137	0.00167	4.9865	0.19683	0.32845	0.00215	1830.9	10.4	1817	13.9	1821.9	12.7	0.8	0.5	1821.9	12.7
G106	3.1	-0.4	0.0693	1.03242	0.86929	-2.96374	2.68715	0.46077	0.25	2443	1103.3	NaN	1001.8	5282.2	850.2	NaN	-53.8
G107	613.5	31.1	0.8146	0.06447	0.00112	0.39706	0.01591	0.04324	0.00029	272.9	1.8	339.5	5.2	757.1	9.3	-19.6	-64
G108	60.1	22.1	0.4277	0.11595	0.00192	5.33082	0.2179	0.33755	0.00241	1874.9	11.6	1873.8	15.4	1894.7	14.2	0.1	-1	1894.7	14.2
G109	252.3	16.6	1.3312	0.05298	0.00117	0.36029	0.01527	0.04984	0.00036	313.5	2.2	312.4	6.3	327.9	6.2	0.4	-4.4	313.5	2.2
G110	416.6	162.3	0.447	0.11921	0.00172	5.89701	0.23017	0.35484	0.00224	1957.7	10.7	1960.8	13.7	1944.4	12.5	-0.2	0.7	1944.4	12.5
G111	582.6	28.9	0.4591	0.05419	0.00094	0.36418	0.0146	0.04705	0.00031	296.4	1.9	315.3	4.9	379	5.5	-6	-21.8	296.4	1.9
G112	190	82.4	1.1878	0.11452	0.00174	5.16047	0.20452	0.33349	0.0022	1855.3	10.6	1846.1	14.1	1872.3	13	0.5	-0.9	1872.3	13
G113	191.7	12.1	1.1292	0.05497	0.00129	0.37454	0.0162	0.05009	0.00038	315.1	2.3	323	6.9	411	7.9	-2.5	-23.3	315.1	2.3
G114	315	130.4	0.8566	0.11771	0.00174	5.44132	0.21381	0.34244	0.0022	1898.4	10.6	1891.4	13.9	1921.7	12.7	0.4	-1.2	1921.7	12.7
G115	504.1	213.8	0.9346	0.11416	0.00167	5.36728	0.21016	0.3441	0.00219	1906.4	10.5	1879.6	13.7	1866.7	12.5	1.4	2.1	1866.7	12.5
G116	37.5	21.2	1.7643	0.13258	0.00227	6.91196	0.28834	0.3853	0.00287	2101	13.4	2100.2	16.6	2132.4	15.3	0	-1.5	2132.4	15.3
G117	160.8	92	0.9399	0.15961	0.00238	9.96844	0.39521	0.45751	0.00301	2428.6	13.3	2431.9	15.1	2451.5	13.8	-0.1	-0.9	2451.5	13.8
G118	277.6	17.5	1.7705	0.05476	0.00124	0.32422	0.01387	0.04333	0.00032	273.4	2	285.1	6	402.4	7.5	-4.1	-32.1	273.4	2
G119	82.8	5.2	1.0045	0.05283	0.00175	0.36633	0.01808	0.05158	0.00046	324.2	2.8	316.9	9.5	321.5	9.1	2.3	0.8	324.2	2.8
G120	329.4	119.5	0.4675	0.11271	0.00176	4.98952	0.19936	0.33041	0.00221	1840.4	10.7	1817.5	14.4	1843.6	13.3	1.3	-0.2	1843.6	13.3
G121	140.3	9.1	1.1018	0.05403	0.00147	0.37841	0.01723	0.05161	0.00042	324.4	2.6	325.9	8	372.3	8.5	-0.5	-12.9	324.4	2.6
G122	372.5	193.2	0.4982	0.15639	0.00231	9.76495	0.38415	0.45568	0.00292	2420.5	12.9	2412.9	14.8	2417	13.6	0.3	0.1	2417	13.6
G123	82.8	34.1	0.9722	0.11163	0.00188	4.97607	0.20393	0.33124	0.00236	1844.4	11.4	1815.3	15.5	1826.1	14.3	1.6	1	1826.1	14.3
G124	178.6	80.7	1.3826	0.11227	0.0018	4.99788	0.20123	0.33148	0.00226	1845.6	10.9	1819	14.8	1836.5	13.6	1.5	0.5	1836.5	13.6
G125	356	139.2	0.5694	0.11673	0.00176	5.46615	0.21603	0.3472	0.00225	1921.2	10.8	1895.3	14.1	1906.7	13	1.4	0.8	1906.7	13
G126	319.8	113.1	0.3248	0.1179	0.00179	5.3795	0.21296	0.33591	0.00218	1867	10.5	1881.6	14.2	1924.6	13.1	-0.8	-3	1924.6	13.1
G127	31.4	10.6	0.6461	0.10512	0.00217	4.22194	0.18595	0.29706	0.00245	1676.7	12.2	1678.3	18.3	1716.4	17.1	-0.1	-2.3	1716.4	17.1
G128	174.7	102.4	0.8706	0.16278	0.00256	10.592	0.42897	0.47404	0.00327	2501.3	14.3	2488	15.9	2484.7	14.6	0.5	0.7	2484.7	14.6
G129	525.9	31.1	1.1338	0.05242	0.00098	0.34154	0.01398	0.04729	0.00032	297.9	2	298.3	5.1	303.8	4.9	-0.2	-1.9	297.9	2
G130	19.6	NaN	1.4968	0.29539	0.00964	2.44699	0.12547	0.06518	0.001	407.1	6.1	1256.5	26.6	3446.2	32	-67.6	-88.2
G131	324.6	21.4	1.9487	0.05085	0.00112	0.30468	0.01298	0.0441	0.00032	278.2	2	270	5.6	234	4.6	3	18.9	278.2	2
G132	6.5	2.8	0.4887	0.23931	0.00639	12.6356	0.76912	0.3691	0.005	2025.2	23.5	2652.9	28.1	3115.4	25.9	-23.7	-35
G133	65.8	25	0.7821	0.10617	0.00186	4.51889	0.18726	0.32154	0.00233	1797.2	11.4	1734.5	15.9	1734.7	14.6	3.6	3.6	1734.7	14.6
G134	73.2	4.3	1.3693	0.05325	0.00211	0.31288	0.01695	0.04422	0.00043	278.9	2.7	276.4	10.2	339.5	11.4	0.9	-17.8	278.9	2.7
G135	279.3	15.1	1.0284	0.05916	0.0013	0.35002	0.01493	0.04383	0.00032	276.5	2	304.7	6.2	573	9.6	-9.3	-51.7	276.5	2
G136	64.5	29.6	1.3815	0.11204	0.00193	5.23204	0.21633	0.3385	0.00243	1879.4	11.7	1857.9	15.9	1832.8	14.6	1.2	2.5	1832.8	14.6
G137	299.3	19.1	1.4718	0.05447	0.00117	0.34259	0.01452	0.04654	0.00034	293.2	2.1	299.1	6	390.5	7	-2	-24.9	293.2	2.1
G138	22.7	1.6	1.5438	0.06289	0.0041	0.44582	0.03372	0.05169	0.00071	324.9	4.4	374.3	20.9	704.5	33.1	-13.2	-53.9	324.9	4.4
G139	114.6	44.2	0.3809	0.12092	0.00196	5.8601	0.23727	0.35706	0.00244	1968.2	11.6	1955.3	15.3	1969.8	14.1	0.7	-0.1	1969.8	14.1
G140	146.4	82	1.0419	0.16495	0.0026	10.0575	0.40452	0.45104	0.00303	2399.9	13.5	2440.1	15.9	2507	14.6	-1.6	-4.3	2507	14.6
G141	140.7	54.5	0.3286	0.11929	0.00193	5.83512	0.23577	0.36288	0.00246	1995.8	11.6	1951.6	15.3	1945.6	14	2.3	2.6	1945.6	14
G142	223.5	16.1	2.0547	0.05474	0.00129	0.34725	0.01514	0.04702	0.00036	296.2	2.2	302.7	6.6	401.6	7.8	-2.1	-26.2	296.2	2.2
G143	100.2	5.5	0.505	0.0522	0.00169	0.36623	0.01797	0.05145	0.00045	323.4	2.8	316.9	9.2	294.2	8.3	2.1	9.9	323.4	2.8
G144	295.4	98.2	0.139	0.11785	0.00187	5.36614	0.21526	0.33277	0.00221	1851.8	10.7	1879.5	14.7	1923.9	13.7	-1.5	-3.7	1923.9	13.7
G145	81.9	31.7	0.7394	0.10993	0.00208	4.84608	0.20716	0.33036	0.00256	1840.1	12.4	1792.9	17.3	1798.2	15.9	2.6	2.3	1798.2	15.9
G146	44.9	23.8	0.5328	0.1581	0.00284	9.60676	0.41189	0.4622	0.00363	2449.3	16	2397.8	18.1	2435.4	16.6	2.1	0.6	2435.4	16.6
G147	74.9	31.5	0.7042	0.12586	0.00218	6.00681	0.24924	0.35888	0.0026	1976.9	12.3	1976.8	16.4	2040.9	15.2	0	-3.1	2040.9	15.2
G148	88.5	63.5	2.0965	0.15404	0.00254	9.40685	0.38481	0.44875	0.00313	2389.7	13.9	2378.5	16.5	2391.3	15.2	0.5	-0.1	2391.3	15.2
G149	230.5	126.6	0.3927	0.17754	0.00281	11.719	0.47099	0.4937	0.00328	2586.7	14.2	2582.2	16.1	2630	14.9	0.2	-1.6	2630	14.9
G150	62.3	42.7	1.7497	0.15779	0.00276	10.0946	0.42656	0.46855	0.00353	2477.2	15.5	2443.5	17.6	2432.1	16.1	1.4	1.9	2432.1	16.1
17
G001	228.1	98	1.2755	0.11665	0.00144	5.13553	0.06565	0.31944	0.00363	1787	17.7	1842	14.3	1905.5	10.6	-3	-6.2	1905.5	10.6
G002	117.9	39.9	0.6692	0.10882	0.00146	4.4006	0.06053	0.29343	0.00345	1658.6	17.2	1712.5	14.8	1779.8	11.3	-3.1	-6.8	1779.8	11.3
G003	55.6	18	0.8579	0.10098	0.00175	3.74072	0.0647	0.2688	0.00355	1534.7	18	1580.1	17.5	1642.2	14.1	-2.9	-6.5	1642.2	14.1
G004	1342.5	3.7	1.0415	0.05766	0.00229	0.01734	0.00065	0.00218	4e-05	14	0.3	17.5	0.8	516.9	16.1	-19.6	-97.3
G005	230.7	74.9	0.026	0.1215	0.00151	5.61159	0.07185	0.33512	0.00382	1863.2	18.4	1917.9	14.5	1978.4	10.8	-2.9	-5.8	1978.4	10.8
G006	2453.7	NaN	2.2307	0.60958	0.01458	6.89668	0.13247	0.08209	0.00171	508.6	10.2	2098.2	28.1	4531	24	-75.8	-88.8
G007	126.7	6.2	0.6848	0.05305	0.00156	0.31849	0.00905	0.04356	0.00063	274.9	3.9	280.7	8	330.9	8.3	-2.1	-16.9	274.9	3.9
G008	208.6	13.9	0.6745	0.05589	0.00122	0.4534	0.00964	0.05886	0.00076	368.7	4.6	379.7	8	448	7.9	-2.9	-17.7	368.7	4.6
G009	695.7	178.5	0.5561	0.0918	0.00111	2.94214	0.03673	0.23254	0.00259	1347.8	13.5	1392.8	12.5	1463.3	9.4	-3.2	-7.9	1463.3	9.4
G010	76.7	22.3	0.5508	0.10753	0.00171	3.89289	0.06213	0.26268	0.00333	1503.5	17	1612.2	16.4	1758	13.3	-6.7	-14.5	1758	13.3
G011	333.7	24.1	0.6972	0.05844	0.00101	0.5087	0.00871	0.06315	0.00076	394.8	4.6	417.6	7.2	546.3	7.3	-5.5	-27.7	394.8	4.6
G012	1763.7	402.9	0.3259	0.13731	0.00159	4.23803	0.05117	0.22394	0.00247	1302.7	13	1681.4	13.1	2193.5	10.4	-22.5	-40.6
G013	892.4	187.5	0.2444	0.12732	0.00151	3.68431	0.04522	0.20996	0.00233	1228.6	12.4	1568	13	2061.3	10.5	-21.6	-40.4
G014	328.5	45.9	0.4557	0.06983	0.00115	1.26887	0.02075	0.13184	0.00159	798.4	9.1	831.9	11.6	923.4	10	-4	-13.5	798.4	9.1
G015	323.9	117	0.6425	0.15058	0.00186	6.71541	0.0856	0.32357	0.00369	1807.1	18	2074.7	14.9	2352.5	11.3	-12.9	-23.2
G016	1005.2	46.5	0.4878	0.07876	0.00136	0.45694	0.0077	0.0421	0.00051	265.8	3.2	382.1	6.7	1166.1	12	-30.4	-77.2
G017	728.1	201	0.0691	0.12256	0.00146	4.84597	0.05983	0.28687	0.00319	1625.9	16	1792.9	13.7	1993.8	10.4	-9.3	-18.5
G018	878	315.2	0.0362	0.14924	0.00177	7.48916	0.0921	0.36409	0.00406	2001.5	19.2	2171.7	14.6	2337.2	10.8	-7.8	-14.4	2337.2	10.8
G019	21.6	NaN	1.0968	0.69771	0.0117	41.443	0.70821	0.43096	0.00756	2310	34.1	3805.8	24.1	4726	16.9	-39.3	-51.1
G020	369.7	66.7	0.5943	0.07463	0.00099	1.66846	0.02261	0.16221	0.00184	969	10.2	996.6	11.1	1058.6	8.7	-2.8	-8.5	969	10.2
G021	451.1	127.6	0.7626	0.1052	0.00128	3.56361	0.04478	0.24578	0.00275	1416.7	14.2	1541.5	13.1	1717.8	10.1	-8.1	-17.5
G022	1144.7	40.7	0.4932	0.06652	0.00096	0.30174	0.00437	0.03291	0.00038	208.7	2.4	267.8	4.4	822.8	8.1	-22	-74.6
G023	1125.7	76.1	0.4518	0.05709	0.00077	0.50214	0.00687	0.06381	0.00072	398.8	4.4	413.1	6	495	5.3	-3.5	-19.4	398.8	4.4
G024	395	NaN	1.0206	0.64921	0.03153	21.9798	0.91832	0.24563	0.0107	1415.9	55.4	3182.8	63.4	4622.2	48.8	-55.5	-69.4
G025	384.2	103.1	0.1906	0.12212	0.0015	4.52185	0.05736	0.26864	0.00302	1533.9	15.3	1735	13.8	1987.4	10.7	-11.6	-22.8
G026	300.2	126.3	0.2517	0.15756	0.00191	8.78357	0.11048	0.40445	0.00456	2189.5	20.9	2315.8	15.1	2429.6	11.2	-5.5	-9.9	2429.6	11.2
G027	557.7	201.1	1.159	0.12007	0.00145	4.81835	0.0603	0.29114	0.00325	1647.2	16.2	1788.1	13.8	1957.3	10.5	-7.9	-15.8
G028	659.1	28.4	0.8901	0.05452	0.00118	0.2685	0.00566	0.03573	0.00045	226.3	2.8	241.5	5.4	392.6	7	-6.3	-42.4	226.3	2.8
G029	1890.4	58.7	0.2211	0.0792	0.00119	0.33094	0.00494	0.03031	0.00035	192.5	2.2	290.3	4.8	1177.1	10.5	-33.7	-83.6
G030	176.1	74.4	0.6997	0.13606	0.00173	6.79065	0.08907	0.36209	0.00417	1992.1	19.7	2084.5	15.2	2177.6	11.4	-4.4	-8.5	2177.6	11.4
G031	9997.7	NaN	0	0.10162	0.00194	4.81536	0.09231	0.3438	0.00487	1904.9	23.4	1787.6	20	1653.9	15.6	6.6	15.2
G032	307.9	22.1	0.2495	0.05727	0.00113	0.57608	0.01116	0.07298	0.00091	454.1	5.5	461.9	8.7	501.9	7.8	-1.7	-9.5	454.1	5.5
G033	75.7	31.3	0.5045	0.12764	0.00182	6.54386	0.09504	0.37196	0.00454	2038.6	21.3	2051.8	16.5	2065.7	12.6	-0.6	-1.3	2065.7	12.6
G034	887.3	43.5	0.855	0.05176	0.00082	0.29657	0.0047	0.04157	0.00048	262.6	3	263.7	4.6	274.8	3.8	-0.4	-4.5	262.6	3
G035	365.6	26.8	0.5658	0.05647	0.00097	0.526	0.00899	0.06758	0.00081	421.6	4.9	429.2	7.3	470.9	6.5	-1.8	-10.5	421.6	4.9
G036	329.1	26.2	0.8585	0.05577	0.00101	0.51804	0.00927	0.06739	0.00081	420.4	4.9	423.8	7.5	443.2	6.5	-0.8	-5.1	420.4	4.9
G037	332.7	89.3	0.4088	0.09388	0.00123	3.25461	0.0435	0.25151	0.00286	1446.3	14.7	1470.3	13.5	1505.7	10.3	-1.6	-3.9	1505.7	10.3
G038	213.7	27.7	0.3895	0.06873	0.00119	1.17812	0.02019	0.12435	0.00152	755.6	8.7	790.4	11.6	890.6	10.3	-4.4	-15.2	755.6	8.7
G039	0.5	NaN	1.7954	0.79821	0.01788	542.839	29.7529	4.9338	0.27434	11478.9	298	6395.5	60.8	4918.5	22.6	79.5	133.4
G040	2353.8	546.2	0.8871	0.13334	0.00162	3.70219	0.04632	0.20142	0.00224	1182.9	12	1571.8	13.2	2142.4	10.8	-24.7	-44.8
G041	125.6	NaN	1.6198	0.11237	0.00422	0.34333	0.01176	0.02217	0.00044	141.4	2.8	299.7	11	1838.1	31.9	-52.8	-92.3
G042	313.1	12.3	0.3261	0.05681	0.00132	0.30253	0.00682	0.03863	0.00051	244.3	3.2	268.4	6.3	484.2	8.9	-9	-49.5	244.3	3.2
G043	190.5	77.6	0.6545	0.12965	0.0017	6.3249	0.08521	0.35392	0.00411	1953.3	19.6	2021.9	15.4	2093.2	11.6	-3.4	-6.7	2093.2	11.6
G044	0.5	0.4	21.4851	0.82382	0.03559	186.542	13.1246	1.64275	0.12166	6264.8	296.8	5314.5	86.6	4963.5	43.5	17.9	26.2
G045	752.9	26.5	0.313	0.05613	0.00099	0.26735	0.00463	0.03456	0.00041	219	2.6	240.6	4.6	457.5	6.5	-9	-52.1	219	2.6
G046	768.8	221.7	0.0966	0.11083	0.00135	4.4999	0.05669	0.29456	0.00327	1664.3	16.3	1731	13.7	1813.1	10.3	-3.9	-8.2	1813.1	10.3
G047	452.1	190.9	0.2922	0.16134	0.00199	8.98995	0.11422	0.40423	0.00454	2188.5	20.8	2337	15.2	2469.8	11.4	-6.4	-11.4	2469.8	11.4
G048	702.9	23	0.201	0.05102	0.00096	0.23624	0.00436	0.03359	0.0004	213	2.5	215.3	4.3	241.7	4	-1.1	-11.9	213	2.5
G049	624.1	276	0.6114	0.14704	0.0018	7.75514	0.09792	0.38261	0.00427	2088.5	19.9	2203	14.9	2311.8	11.2	-5.2	-9.7	2311.8	11.2
G050	586.5	29.8	0.0991	0.05301	0.00087	0.39297	0.00643	0.05378	0.00063	337.7	3.9	336.5	5.8	329.2	4.6	0.3	2.6	337.7	3.9
G051	139	41.3	0.6056	0.12681	0.00175	4.62341	0.06433	0.2645	0.00313	1512.8	16	1753.5	15.2	2054.2	12.2	-13.7	-26.4
G052	89.1	5.2	0.409	0.0597	0.00187	0.46323	0.01391	0.05629	0.00085	353	5.2	386.5	11.2	592.7	14.1	-8.7	-40.4	353	5.2
G053	230.2	132.7	0.7886	0.16459	0.00216	10.7236	0.14479	0.47266	0.00553	2495.2	24.2	2499.5	16.3	2503.4	12.2	-0.2	-0.3	2503.4	12.2
G054	329.1	168.1	0.6853	0.14581	0.00185	8.63883	0.11268	0.42981	0.00488	2304.9	22	2300.7	15.5	2297.4	11.5	0.2	0.3	2297.4	11.5
G055	2385.2	844.7	0.7122	0.11481	0.00139	4.82574	0.06027	0.30492	0.00335	1715.7	16.5	1789.4	13.8	1876.9	10.4	-4.1	-8.6	1876.9	10.4
G056	511.9	18.9	1.5574	0.04918	0.00107	0.1793	0.0038	0.02645	0.00033	168.3	2.1	167.5	3.9	156.4	3.2	0.5	7.6	168.3	2.1
G057	691.6	31.4	0.5734	0.07037	0.00116	0.40225	0.00655	0.04147	0.00049	261.9	3	343.3	5.9	939.2	10.1	-23.7	-72.1
G058	645.2	222.8	0.8206	0.10382	0.00131	4.15427	0.05383	0.2903	0.00324	1643	16.2	1665.1	13.8	1693.5	10.4	-1.3	-3	1693.5	10.4
G059	855.3	43.9	1.0789	0.10138	0.00166	0.56225	0.00898	0.04023	0.00049	254.3	3	453	7.5	1649.5	13.4	-43.9	-84.6
G060	289.9	26.5	0.8378	0.06097	0.0011	0.65059	0.01156	0.07741	0.00094	480.6	5.6	508.8	8.7	638.2	8.5	-5.5	-24.7	480.6	5.6
G061	174.1	68.2	0.6052	0.11858	0.00162	5.61878	0.07809	0.34375	0.004	1904.7	19.2	1919	15.5	1934.9	11.8	-0.7	-1.6	1934.9	11.8
G062	430	36.3	0.8003	0.05594	0.00096	0.5591	0.00948	0.07251	0.00086	451.3	5.2	450.9	7.6	450	6.2	0.1	0.3	451.3	5.2
G063	12.9	1.5	4.1504	0.12676	0.00935	0.97599	0.06582	0.05586	0.00199	350.4	12.1	691.5	41.1	2053.5	65	-49.3	-82.9
G064	156	89.1	0.7511	0.15446	0.00221	9.99161	0.14631	0.46929	0.00578	2480.4	25.4	2434	17.4	2395.9	13.2	1.9	3.5	2395.9	13.2
G065	267.3	9.6	0.7319	0.05263	0.00146	0.23036	0.00615	0.03175	0.00044	201.5	2.7	210.5	5.9	312.9	7.5	-4.3	-35.6	201.5	2.7
G066	348.1	25.4	0.487	0.05639	0.00105	0.53347	0.00975	0.06863	0.00083	427.9	5	434.1	7.8	467.8	7	-1.4	-8.5	427.9	5
G067	191	78.6	0.4236	0.14861	0.00199	7.77708	0.10649	0.37964	0.00441	2074.6	20.6	2205.6	15.9	2330	12.2	-5.9	-11	2330	12.2
G068	491.3	75.3	0.3899	0.06806	0.00097	1.3795	0.01985	0.14703	0.00168	884.3	9.4	880.2	10.8	870.4	8.3	0.5	1.6	884.3	9.4
G069	41.7	0.2	0.2067	0.75963	0.02898	2.19195	0.05654	0.02093	0.00066	133.5	4.2	1178.5	34.5	4847.9	38.4	-88.7	-97.2
G070	364.6	14.8	0.5344	0.05814	0.00135	0.30094	0.00676	0.03755	0.00049	237.6	3	267.1	6.3	535	9.7	-11	-55.6	237.6	3
G071	272.9	14.9	0.7646	0.05477	0.00127	0.3592	0.00807	0.04758	0.00062	299.6	3.8	311.6	7.1	402.8	7.7	-3.8	-25.6	299.6	3.8
G072	1112.3	87	0.1878	0.12895	0.00176	1.3184	0.01809	0.07417	0.00085	461.2	5.1	853.8	10.3	2083.7	12.1	-46	-77.9
G073	241.5	97.1	0.443	0.13123	0.00179	6.60639	0.09167	0.36521	0.00424	2006.8	20	2060.2	15.8	2114.5	12.1	-2.6	-5.1	2114.5	12.1
G074	959.9	47.6	0.5227	0.05389	0.00087	0.34325	0.00554	0.04621	0.00054	291.2	3.3	299.6	5.2	366.5	5	-2.8	-20.5	291.2	3.3
[truncated: 1,420 more rows]
