# Supplementary material for: Loess Plateau storage of Northeastern Tibetan Plateau-derived Yellow River sediment
Source: Nat Commun. 2015 Oct 9;6:8511. doi: 10.1038/ncomms9511 (PMC4633828; doi:10.1038/ncomms9511)
Supplement: Supplementary Dataset 2 — Zircon U-Pb data generated at the University of Texas in Austin [file ncomms9511-s3.xls]

## Sheet: Sheet1
Suppl. Dataset 2 Zircon U-Pb data generated at the University of Texas in Austin
Sample Name:							207/235		206/238		207/206		Best age
Grain #	[U] ppm	207/235	2σ error	206/238	2σ error	RHO	Age Ma	2σ error	Age (Ma)	2σ error	Age (Ma)	2σ error	(Ma)	2σ error	% Discordance*
10. BY
='Copy of all data'!B2	216	0.599	0.014	0.0705	0.0012	0.47688	477.5	9.1	440.4	7.2	671	42	440.4	7.2	7.76963
='Copy of all data'!B3	454	0.5892	0.0076	0.07444	0.00093	0.41766	470.3	4.8	462.9	5.6	493	27	462.9	5.6	1.57346
='Copy of all data'!B4	95.6	0.3638	0.0079	0.0489	0.00081	0.080552	314.8	5.9	307.8	5	378	59	307.8	5	2.22363
='Copy of all data'!B5	262	0.5404	0.0063	0.07044	0.0009	0.48256	438.5	4.2	438.7	5.4	457	28	438.7	5.4	0.04561
='Copy of all data'!B6	601	1.528	0.021	0.1547	0.003	0.5179	941.4	8.2	927	17	973	31	973	31	4.72765
='Copy of all data'!B7	153	1.253	0.019	0.1358	0.0021	0.46329	824.1	8.8	821	12	826	31	821	12	0.376168
='Copy of all data'!B8	131.9	0.518	0.011	0.04861	0.00083	0.27459	423.3	7.4	306	5.1	1144	54	DISC	DISC	27.7108
='Copy of all data'!B9	120.4	0.3265	0.0059	0.04581	0.0007	0.40648	286.7	4.5	288.7	4.3	277	42	288.7	4.3	0.697593
='Copy of all data'!B10	295	0.3169	0.0076	0.04475	0.00088	0.22026	279.3	5.9	282.2	5.4	281	63	282.2	5.4	1.03831
='Copy of all data'!B11	450	0.3376	0.0069	0.04435	0.0009	0.4567	295.2	5.2	279.7	5.6	383	52	279.7	5.6	5.25068
='Copy of all data'!B12	210	0.473	0.0066	0.06348	0.00078	0.41533	393.1	4.5	396.7	4.7	398	29	396.7	4.7	0.915798
='Copy of all data'!B13	101.5	2.477	0.066	0.1321	0.0032	0.65046	1264	19	800	18	2212	34	DISC	DISC	36.7089
='Copy of all data'!B14	358	0.5776	0.0075	0.07406	0.00099	0.68292	463.3	5	460.5	6	482	25	460.5	6	0.60436
='Copy of all data'!B15	244	0.3103	0.0051	0.04298	0.00057	0.54598	274.2	4	271.3	3.5	291	34	271.3	3.5	1.05762
='Copy of all data'!B16	447	1.465	0.022	0.1502	0.0025	0.67585	915.7	9.1	902	14	931	26	931	26	3.11493
='Copy of all data'!B17	402	13.45	0.22	0.5341	0.0083	0.81736	2713	16	2763	33	2677	17	2677	17	3.21255
='Copy of all data'!B18	167	0.0158	0.0014	0.001919	7.5e-05	0.14096	15.9	1.4	12.36	0.48	600	170	DISC	DISC	22.2642
='Copy of all data'!B19	551	0.5436	0.0083	0.0708	0.0011	0.66403	440.6	5.5	441	6.8	437	26	441	6.8	0.0907853
='Copy of all data'!B20	136	1.49	0.018	0.154	0.0018	0.19204	926.9	7.2	923	10	945	25	945	25	2.32804
='Copy of all data'!B21	33.36	3.88	0.13	0.2749	0.0072	0.6062	1608	27	1565	37	1679	43	1679	43	6.78976
='Copy of all data'!B22	133	5.33	0.11	0.341	0.0062	0.75508	1873	18	1891	30	1868	26	1868	26	1.23126
='Copy of all data'!B23	335	0.448	0.016	0.04989	0.00052	0.26541	376	11	313.8	3.2	780	74	DISC	DISC	16.5426
='Copy of all data'!B24	294.9	0.2667	0.0046	0.03795	0.00058	0.32966	239.9	3.7	240.1	3.6	212	43	240.1	3.6	0.0833681
='Copy of all data'!B25	392	0.538	0.011	0.0699	0.001	0.36442	436.7	7.4	435.2	6.2	431	45	435.2	6.2	0.343485
='Copy of all data'!B26	880	0.57	0.01	0.0691	0.0013	0.79522	457.7	6.7	430.8	8.1	570	24	430.8	8.1	5.87721
='Copy of all data'!B27	952	11.36	0.15	0.4466	0.0091	0.84659	2552	13	2379	40	2687	18	2687	18	11.4626
='Copy of all data'!B28	698	0.285	0.0039	0.03964	0.00063	0.61011	254.6	3.1	250.6	3.9	312	32	250.6	3.9	1.57109
='Copy of all data'!B29	326	0.532	0.011	0.0687	0.0016	0.59246	432.9	7.4	428.5	9.7	462	47	428.5	9.7	1.0164
='Copy of all data'!B30	64.5	7.88	0.15	0.3825	0.0075	0.23144	2216	18	2087	35	2313	27	2313	27	9.77086
='Copy of all data'!B31	250	2.151	0.054	0.189	0.0047	0.56412	1165	18	1116	26	1255	46	1255	46	11.0757
='Copy of all data'!B32	509	0.2956	0.0053	0.04166	0.00076	0.5287	262.8	4.1	263.1	4.7	235	40	263.1	4.7	0.114155
='Copy of all data'!B33	45.45	5.589	0.079	0.3331	0.0048	0.52697	1915	12	1853	23	1985	22	1985	22	6.64987
='Copy of all data'!B34	243.2	6.12	0.11	0.3549	0.0079	0.78172	1992	16	1957	38	2020	23	2020	23	3.11881
='Copy of all data'!B35	69.7	1.464	0.02	0.1514	0.002	0.42864	915.2	8.3	909	11	950	29	950	29	4.31579
='Copy of all data'!B36	767	0.722	0.017	0.0861	0.0015	0.21769	552	10	532.5	9.2	634	56	532.5	9.2	3.53261
='Copy of all data'!B37	206	0.45	0.011	0.0593	0.001	0.52052	377.3	7.4	371.1	6.2	421	45	371.1	6.2	1.64325
='Copy of all data'!B38	56	0.564	0.017	0.0705	0.0015	0.19568	454	11	440.7	8.9	490	73	440.7	8.9	2.92952
='Copy of all data'!B39	242.8	11	0.09	0.4775	0.0047	0.60023	2522.8	7.6	2519	21	2525	12	2525	12	0.237624
='Copy of all data'!B40	198.1	1.97	0.041	0.1808	0.0028	0.46212	1105	14	1071	15	1161	31	1161	31	7.75194
='Copy of all data'!B41	86	1.102	0.03	0.1175	0.0026	0.19113	754	14	716	15	885	63	716	15	5.03979
='Copy of all data'!B42	167.8	0.5755	0.0099	0.0718	0.0013	0.33902	461.3	6.4	448.2	7.8	512	46	448.2	7.8	2.8398
='Copy of all data'!B43	241	0.352	0.011	0.047	0.0012	0.46392	306.2	7.9	296.1	7.3	414	64	296.1	7.3	3.2985
='Copy of all data'!B44	432	6.36	0.13	0.3707	0.0081	0.79345	2025	18	2031	38	2011	27	2011	27	0.99453
='Copy of all data'!B45	337	0.328	0.0096	0.04381	0.00058	0.056477	287.7	7.3	276.4	3.6	367	65	276.4	3.6	3.9277
='Copy of all data'!B46	463	0.5188	0.0066	0.06665	0.00071	0.39871	424.2	4.4	415.9	4.3	461	26	415.9	4.3	1.95662
='Copy of all data'!B47	377	0.2702	0.0038	0.03791	0.0004	0.37867	242.8	3.1	239.8	2.5	263	36	239.8	2.5	1.23558
='Copy of all data'!B48	354.1	0.3104	0.004	0.04309	0.00049	0.34364	274.4	3.1	272	3	285	31	272	3	0.874636
='Copy of all data'!B49	299.3	0.523	0.016	0.0671	0.0013	0.2691	429	10	418.4	7.8	512	64	418.4	7.8	2.47086
='Copy of all data'!B50	284.9	1.323	0.048	0.139	0.0035	0.62093	855	21	839	20	885	57	839	20	1.87135
='Copy of all data'!B51	288	0.625	0.012	0.0787	0.0012	0.15091	492.3	7.3	488	7.3	500	26	488	7.3	0.873451
='Copy of all data'!B52	172	0.3448	0.006	0.04729	0.00065	0.35862	300.6	4.6	297.8	4	307	41	297.8	4	0.93147
='Copy of all data'!B53	140.4	3.259	0.067	0.2211	0.0043	0.86492	1470	16	1287	23	1750	20	1750	20	26.4571
='Copy of all data'!B54	238	0.668	0.011	0.0833	0.001	0.50833	519.3	6.6	516.6	6.4	522	29	516.6	6.4	0.519931
='Copy of all data'!B55	263.3	0.51	0.01	0.0662	0.0014	0.45386	417.9	6.8	413.1	8.5	456	49	413.1	8.5	1.1486
='Copy of all data'!B56	306	0.538	0.011	0.0648	0.0011	0.46629	436.5	7	404.4	6.5	617	40	404.4	6.5	7.35395
='Copy of all data'!B57	197	7.48	0.22	0.38	0.011	0.7944	2169	27	2075	53	2270	35	2270	35	8.59031
='Copy of all data'!B58	461	0.445	0.014	0.0579	0.0017	0.69094	373.5	9.7	363	11	418	50	363	11	2.81124
='Copy of all data'!B59	118.4	0.683	0.02	0.0434	0.001	0.32526	528	12	273.6	6.2	1862	49	DISC	DISC	48.1818
='Copy of all data'!B60	433	1.248	0.016	0.1364	0.0014	0.58396	822.2	7.1	824.1	8.2	811	19	824.1	8.2	0.231087
='Copy of all data'!B61	156.2	0.3838	0.0079	0.05085	0.00084	0.27621	329.6	5.8	319.7	5.1	404	53	319.7	5.1	3.00364
='Copy of all data'!B62	321.3	0.606	0.01	0.07653	0.00085	0.027778	480.6	6.3	475.4	5.1	519	29	475.4	5.1	1.08198
='Copy of all data'!B63	214	0.912	0.023	0.1031	0.0019	0.44847	658	12	632	11	754	37	632	11	3.95137
='Copy of all data'!B64	556	5.73	0.11	0.3378	0.0068	0.68881	1935	17	1875	33	1991	27	1991	27	5.82622
='Copy of all data'!B65	267.5	1.383	0.028	0.1409	0.0023	0.40761	883	12	849	13	951	44	849	13	3.85051
='Copy of all data'!B66	150	1.176	0.023	0.1272	0.002	0.60052	789	11	772	11	845	33	772	11	2.15463
='Copy of all data'!B67	1138	0.593	0.01	0.0749	0.0012	0.81986	472.4	6.5	465.6	7.4	485	22	465.6	7.4	1.43946
='Copy of all data'!B68	353	0.555	0.013	0.0714	0.0014	0.04507	448.1	8.2	444.3	8.3	463	49	444.3	8.3	0.848025
='Copy of all data'!B69	498	0.2759	0.004	0.03788	0.00045	0.32741	247.4	3.2	239.7	2.8	295	37	239.7	2.8	3.11237
='Copy of all data'!B70	804	0.581	0.014	0.0741	0.0019	0.71833	464.8	9.3	461	11	503	37	461	11	0.817556
='Copy of all data'!B71	453	1.044	0.021	0.115	0.0026	0.62027	727.5	9.9	702	15	787	37	702	15	3.50515
='Copy of all data'!B72	275	0.3694	0.0071	0.04957	0.00096	0.56358	319	5.2	311.8	5.9	359	39	311.8	5.9	2.25705
='Copy of all data'!B73	119.2	5.41	0.1	0.3323	0.0042	0.71938	1885	16	1849	20	1929	20	1929	20	4.14723
='Copy of all data'!B74	261.8	5.66	0.053	0.3504	0.0033	0.65894	1924.8	8.1	1936	16	1908	12	1908	12	1.46751
='Copy of all data'!B75	182	5.797	0.076	0.3644	0.0057	0.76551	1947	12	2003	27	1867	15	1867	15	7.28441
='Copy of all data'!B76	143.6	1.084	0.02	0.1195	0.0019	0.41151	745	9.9	728	11	771	43	728	11	2.28188
='Copy of all data'!B77	50.4	0.33	0.019	0.0454	0.0012	0.07472	289	14	286.5	7.6	320	140	286.5	7.6	0.865052
='Copy of all data'!B78	174.6	5.416	0.051	0.3394	0.0047	0.40691	1886.8	8.1	1883	22	1900	24	1900	24	0.894737
='Copy of all data'!B79	230	1.284	0.016	0.1385	0.0014	0.12172	838.2	7	836	8.1	824	23	836	8.1	0.262467
='Copy of all data'!B80	603	0.5011	0.0053	0.0663	0.001	0.60539	413	3.5	413.8	6.3	391	27	413.8	6.3	0.193705
='Copy of all data'!B81	244	0.3778	0.0074	0.04968	0.00069	0.36736	325.2	5.4	313.1	4.1	387	46	313.1	4.1	3.72079
='Copy of all data'!B82	435	0.2933	0.0062	0.0409	0.00073	0.55682	261	4.8	258.4	4.6	287	43	258.4	4.6	0.996169
='Copy of all data'!B83	197	0.6753	0.0078	0.0821	0.0011	0.44186	523.8	4.8	508.6	6.6	572	30	508.6	6.6	2.90187
='Copy of all data'!B84	184	0.3546	0.0065	0.04697	0.00066	0.23053	308	4.8	295.9	4	405	45	295.9	4	3.92857
='Copy of all data'!B85	479	8.992	0.082	0.4487	0.0039	0.59265	2336.8	8.3	2389	17	2283	14	2283	14	4.64301
='Copy of all data'!B86	168.7	3.922	0.08	0.2835	0.005	0.75488	1617	16	1613	24	1617	25	1617	25	0.247372
='Copy of all data'!B87	203.4	9.32	0.13	0.4206	0.0072	0.7423	2369	13	2263	33	2466	18	2466	18	8.23195
='Copy of all data'!B88	168	2.168	0.028	0.1979	0.0023	0.48507	1170	9	1164	12	1165	26	1165	26	0.0858369
='Copy of all data'!B89	348.7	1.444	0.023	0.1479	0.0025	0.63891	906.7	9.5	889	14	925	29	925	29	3.89189
='Copy of all data'!B90	708	0.599	0.016	0.0737	0.0023	0.5558	476.2	9.8	458	14	576	49	458	14	3.82192
='Copy of all data'!B91	343	0.607	0.016	0.0751	0.0014	0.25945	481	10	466.7	8.2	563	70	466.7	8.2	2.97297
='Copy of all data'!B92	235	5.724	0.059	0.3491	0.0039	0.70106	1934.3	9	1930	19	1933	19	1933	19	0.155199
='Copy of all data'!B93	409	0.581	0.011	0.0748	0.0012	0.44397	463.4	6.2	465.1	7	436	37	465.1	7	0.366854
='Copy of all data'!B94	273	4.421	0.049	0.2957	0.0052	0.58342	1717.9	8.6	1669	26	1785	26	1785	26	6.4986
='Copy of all data'!B95	1126	0.611	0.016	0.0739	0.0017	0.76934	484	10	460	10	603	39	460	10	4.95868
='Copy of all data'!B96	90.6	6.02	0.2	0.33	0.012	0.81252	1976	30	1838	58	2117	42	2117	42	13.179
='Copy of all data'!B97	516	0.604	0.018	0.0763	0.002	0.59561	480	12	474	12	527	58	474	12	1.25
='Copy of all data'!B98	484	0.2926	0.0047	0.04098	0.00061	0.47938	260.4	3.7	258.9	3.8	274	34	258.9	3.8	0.576037
='Copy of all data'!B99	111	0.423	0.022	0.0568	0.0024	0.60652	361	15	356	15	421	96	356	15	1.38504
='Copy of all data'!B100	309	0.3378	0.0043	0.0469	0.00054	0.32816	295.4	3.3	295.4	3.3	313	32	295.4	3.3	0
='Copy of all data'!B101	21.19	0.392	0.025	0.0484	0.0016	0.14144	334	18	304.6	9.6	550	130	304.6	9.6	8.8024
='Copy of all data'!B102	69.2	4.72	0.089	0.3115	0.0049	0.10136	1770	16	1748	24	1778	36	1778	36	1.68729
='Copy of all data'!B103	650	0.627	0.036	0.079	0.0034	0.77705	494	22	490	20	577	66	490	20	0.809717
='Copy of all data'!B104	150.3	1.35	0.036	0.1423	0.0027	0.4005	867	15	858	15	854	38	854	38	0.468384
='Copy of all data'!B105	293	1.452	0.017	0.1496	0.0017	0.53141	911.6	6.7	898.4	9.4	955	21	955	21	5.9267
='Copy of all data'!B106	189.3	8.61	0.1	0.4267	0.0062	0.775	2298	11	2293	28	2290	13	2290	13	0.131004
='Copy of all data'!B107	125.8	5.26	0.045	0.3359	0.0034	0.54479	1862.1	7.3	1867	17	1871	17	1871	17	0.213789
='Copy of all data'!B108	170.4	0.2758	0.005	0.03837	0.00058	0.33711	247.2	4	242.7	3.6	274	46	242.7	3.6	1.82039
='Copy of all data'!B109	1151	0.599	0.03	0.0696	0.0032	0.74511	476	19	434	19	733	84	434	19	8.82353
='Copy of all data'!B110	69.1	2.971	0.086	0.2128	0.0056	0.63115	1404	23	1243	30	1636	54	1636	54	24.022
='Copy of all data'!B111	483	0.624	0.03	0.0722	0.002	0.60912	492	19	449	12	675	87	449	12	8.73984
='Copy of all data'!B112	393	3.269	0.045	0.2611	0.0043	0.65552	1473	11	1495	22	1429	23	1429	23	4.61861
='Copy of all data'!B113	323	1.397	0.017	0.1449	0.0021	0.49335	887.3	7.3	872	12	918	28	918	28	5.01089
='Copy of all data'!B114	448	0.3154	0.005	0.04435	0.00072	0.4776	278.3	3.8	279.7	4.4	268	40	279.7	4.4	0.503054
='Copy of all data'!B115	786	1.838	0.037	0.1845	0.0042	0.7483	1058	13	1091	23	995	25	995	25	9.64824
='Copy of all data'!B116	74.3	2.249	0.043	0.2093	0.0043	0.3339	1196	13	1225	23	1138	43	1138	43	7.64499
='Copy of all data'!B117	1160	0.3675	0.0049	0.0508	0.00085	0.55507	317.7	3.6	319.4	5.2	288	32	319.4	5.2	0.535096
='Copy of all data'!B118	48.1	4.43	0.1	0.298	0.0066	0.8218	1716	19	1680	33	1776	28	1776	28	5.40541
='Copy of all data'!B119	342.1	0.2414	0.0037	0.03455	0.0004	0.36991	219.5	3	218.9	2.5	226	34	218.9	2.5	0.273349
='Copy of all data'!B120	174	0.2485	0.0047	0.03518	0.00057	0.23903	225.2	3.9	222.9	3.6	234	52	222.9	3.6	1.02131
='Copy of all data'!B121	367	0.5034	0.0056	0.06577	0.00069	0.38877	413.9	3.8	410.6	4.2	418	28	410.6	4.2	0.797294
='Copy of all data'!B122	337	0.3714	0.0063	0.05017	0.00073	0.5147	320.5	4.7	315.6	4.5	337	36	315.6	4.5	1.52886
='Copy of all data'!B123	242	0.4027	0.0054	0.05412	0.00079	0.53029	343.4	3.9	339.7	4.8	394	30	339.7	4.8	1.07746
='Copy of all data'!B124	587	10.914	0.077	0.4894	0.0039	0.5468	2515.6	6.5	2568	17	2479	12	2479	12	3.59016
='Copy of all data'!B125	508	0.54	0.011	0.0707	0.0013	0.64238	438.4	7.1	440.5	7.7	420	41	440.5	7.7	0.479015
='Copy of all data'!B126	297	1.141	0.041	0.1293	0.0053	0.8395	772	19	784	30	764	41	784	30	1.5544
='Copy of all data'!B127	352	0.2884	0.0054	0.04087	0.0006	0.37913	257.1	4.2	258.2	3.7	261	44	258.2	3.7	0.427849
='Copy of all data'!B128	352	0.2884	0.0054	0.04087	0.0006	0.37913	257.1	4.2	258.2	3.7	261	44	258.2	3.7	0.427849
11. Yili
='Copy of all data'!B255	241	0.2386	0.0061	0.03232	0.00035	0.28009	217	5	205	2.2	379	54	205	2.2	5.52995
='Copy of all data'!B256	241	4.669	0.052	0.3086	0.0037	0.61708	1762.7	9.6	1733	18	1800	19	1800	19	3.72222
='Copy of all data'!B257	520	8.94	0.16	0.3967	0.0056	0.54835	2334	18	2153	26	2492	27	2492	27	13.6035
='Copy of all data'!B258	20.99	5.202	0.093	0.3216	0.0047	0.39855	1856	15	1797	23	1933	30	1933	30	7.0357
='Copy of all data'!B259	89.2	5.852	0.076	0.3525	0.0041	0.45149	1954	11	1950	19	1964	22	1964	22	0.712831
='Copy of all data'!B260	307	0.2645	0.0045	0.03749	0.00055	0.48084	238.1	3.6	237.2	3.4	248	39	237.2	3.4	0.377992
='Copy of all data'!B261	227	0.4954	0.007	0.06356	0.00076	0.39946	408.4	4.8	397.2	4.6	483	29	397.2	4.6	2.74241
='Copy of all data'!B262	63.3	18.64	0.23	0.573	0.0098	0.57647	3023	12	2919	40	3104	21	3104	21	5.96005
='Copy of all data'!B263	141.7	4.408	0.07	0.2951	0.0049	0.74456	1714	13	1666	24	1773	22	1773	22	6.03497
='Copy of all data'!B264	441	0.3091	0.0053	0.04296	0.00066	0.44684	273.9	4.2	271.2	4.1	300	37	271.2	4.1	0.985761
='Copy of all data'!B265	64.7	3.501	0.067	0.2281	0.0053	0.63587	1526	15	1324	28	1821	32	1821	32	27.2927
='Copy of all data'!B266	186.5	10.22	0.15	0.4625	0.0063	0.57755	2454	14	2450	28	2462	22	2462	22	0.487409
='Copy of all data'!B267	346	5.537	0.064	0.3432	0.0049	0.65707	1905.9	9.9	1901	24	1894	20	1894	20	0.369588
='Copy of all data'!B268	275	4.997	0.051	0.3131	0.004	0.77813	1818.4	8.6	1755	20	1885	15	1885	15	6.89655
='Copy of all data'!B269	30	0.626	0.019	0.0786	0.0017	0.022629	492	12	487.5	9.9	495	73	487.5	9.9	0.914634
='Copy of all data'!B270	361	0.3782	0.0055	0.04874	0.00059	0.294	325.6	4	306.8	3.6	457	37	306.8	3.6	5.77396
='Copy of all data'!B271	228	0.3258	0.0051	0.04467	0.00063	0.30176	286.2	3.9	281.7	3.9	320	39	281.7	3.9	1.57233
='Copy of all data'!B272	234	0.5145	0.0088	0.0651	0.0014	0.33363	422.6	5.6	406.4	8.5	503	41	406.4	8.5	3.83341
='Copy of all data'!B273	301.2	6.204	0.072	0.3563	0.0052	0.68474	2004	10	1964	25	2050	18	2050	18	4.19512
='Copy of all data'!B274	281	1.428	0.013	0.1467	0.0017	0.42165	901.7	5.8	882.6	9.4	958	25	958	25	7.87056
='Copy of all data'!B275	100	0.31	0.0071	0.04236	0.00065	0.39823	273.9	5.5	267.4	4	348	47	267.4	4	2.37313
='Copy of all data'!B276	195	0.5699	0.009	0.07121	0.00084	0.65709	457.6	5.8	443.4	5.1	525	31	443.4	5.1	3.10315
='Copy of all data'!B277	386	6.151	0.072	0.3609	0.0053	0.63825	1997	10	1986	25	2001	20	2001	20	0.749625
='Copy of all data'!B278	404	0.2822	0.0062	0.03944	0.00076	0.54906	252.3	4.9	249.3	4.7	298	44	249.3	4.7	1.18906
='Copy of all data'!B279	180.1	0.4952	0.007	0.06395	0.00092	0.6047	408.3	4.7	399.6	5.6	447	27	399.6	5.6	2.13079
='Copy of all data'!B280	185	1.134	0.018	0.1255	0.002	0.57588	769.2	8.4	762	11	821	30	762	11	0.936037
='Copy of all data'!B281	309	0.2806	0.005	0.03902	0.00057	0.42029	251	3.9	246.8	3.6	294	43	246.8	3.6	1.67331
='Copy of all data'!B282	221	0.589	0.01	0.07204	0.00083	0.36276	469.8	6.7	448.4	5	593	38	448.4	5	4.55513
='Copy of all data'!B283	141	10.13	0.14	0.4463	0.0067	0.69052	2446	13	2383	31	2488	20	2488	20	4.22026
='Copy of all data'!B284	92	0.2879	0.0068	0.04009	0.00055	0.19055	256.6	5.4	253.3	3.4	286	56	253.3	3.4	1.28605
='Copy of all data'!B285	143	0.3366	0.0096	0.0468	0.001	0.56779	294.2	7.3	295	6.4	297	59	295	6.4	0.271924
='Copy of all data'!B286	380.7	0.2561	0.0046	0.03499	0.00055	0.48684	231.4	3.7	221.7	3.4	291	38	221.7	3.4	4.19188
='Copy of all data'!B287	146	0.2974	0.0062	0.0415	0.00071	0.45138	264.1	4.9	262.1	4.4	291	48	262.1	4.4	0.757289
='Copy of all data'!B288	406.2	11.11	0.11	0.4735	0.0046	0.6062	2531.9	9	2498	20	2573	16	2573	16	2.91489
='Copy of all data'!B289	128	9.86	0.12	0.4403	0.0064	0.65721	2421	11	2351	29	2489	18	2489	18	5.5444
='Copy of all data'!B290	150.6	0.3074	0.0059	0.04149	0.00065	0.51757	272.6	4.5	262.1	4	380	39	262.1	4	3.8518
='Copy of all data'!B291	248	1.709	0.018	0.1703	0.0021	0.60004	1011.4	6.8	1015	12	1022	19	1022	19	0.684932
='Copy of all data'!B292	561	1.073	0.016	0.1114	0.0017	0.50136	740	7.8	681	10	924	36	681	10	7.97297
='Copy of all data'!B293	529	5.056	0.046	0.3271	0.0048	0.65154	1828.4	7.6	1824	23	1848	21	1848	21	1.2987
='Copy of all data'!B294	355.4	9.44	0.13	0.436	0.0065	0.67002	2381	13	2337	30	2437	21	2437	21	4.10341
='Copy of all data'!B295	917	1.557	0.027	0.1584	0.003	0.64746	953	11	948	17	971	30	971	30	2.36869
='Copy of all data'!B296	830	1.678	0.03	0.1733	0.0026	0.77237	1000	11	1030	14	966	21	966	21	6.62526
='Copy of all data'!B297	466	1.45	0.032	0.151	0.0036	0.77197	910	13	907	20	920	31	920	31	1.41304
='Copy of all data'!B298	178	1.741	0.036	0.1725	0.0028	0.52871	1023	13	1026	16	1019	38	1019	38	0.686948
='Copy of all data'!B299	343	0.5552	0.0083	0.07216	0.0008	0.61613	448.1	5.4	449.1	4.8	443	26	449.1	4.8	0.223164
='Copy of all data'!B300	143.1	0.658	0.019	0.0668	0.0011	0.48354	513	12	416.9	6.7	976	51	DISC	DISC	18.7329
='Copy of all data'!B301	221	0.581	0.011	0.0736	0.0012	0.64332	464.5	6.8	457.9	7.2	536	30	457.9	7.2	1.42088
='Copy of all data'!B302	188	4.546	0.069	0.3099	0.0043	0.75074	1739	13	1739	21	1754	18	1754	18	0.855188
='Copy of all data'!B303	16.8	0.487	0.016	0.0635	0.0019	0.016905	401	11	397	11	482	92	397	11	0.997506
='Copy of all data'!B304	333.3	1.202	0.014	0.1329	0.0019	0.58182	801.4	6.4	804	11	811	28	804	11	0.324432
='Copy of all data'!B305	708	0.5111	0.006	0.06763	0.00095	0.59374	419	4.1	421.8	5.7	428	27	421.8	5.7	0.668258
='Copy of all data'!B306	98.5	0.685	0.021	0.04067	0.00094	0.63824	529	13	257	5.8	2024	43	DISC	DISC	51.4178
='Copy of all data'!B307	123	1.622	0.023	0.1671	0.0022	0.63063	978.3	8.7	996	12	972	25	972	25	2.46914
='Copy of all data'!B308	386	0.3409	0.0069	0.04372	0.00086	0.28059	297.7	5.2	275.8	5.3	510	51	275.8	5.3	7.3564
='Copy of all data'!B309	1000	0.716	0.011	0.09	0.0014	0.63397	548	6.6	555.5	8	528	24	555.5	8	1.36861
='Copy of all data'!B310	282	3.46	0.16	0.1933	0.009	0.9552	1526	39	1137	48	2109	22	2109	22	46.0882
='Copy of all data'!B311	109.7	1.579	0.021	0.1611	0.0021	0.53015	961.4	8.1	963	12	988	25	988	25	2.53036
='Copy of all data'!B312	729	1.534	0.027	0.1607	0.0025	0.7512	944	11	960	14	917	19	917	19	4.6892
='Copy of all data'!B313	53.1	0.361	0.011	0.05035	0.00083	0.28217	312.5	8.4	316.6	5.1	301	69	316.6	5.1	1.312
='Copy of all data'!B314	312	0.5357	0.0066	0.06956	0.00084	0.62381	435.4	4.4	433.5	5.1	443	22	433.5	5.1	0.43638
='Copy of all data'!B315	84.3	9.25	0.11	0.4439	0.0068	0.77675	2362	11	2367	30	2371	14	2371	14	0.168705
='Copy of all data'!B316	38.5	5.731	0.082	0.3464	0.0045	0.50517	1940	12	1917	22	1949	25	1949	25	1.64187
='Copy of all data'!B317	483	5.959	0.048	0.3642	0.0033	0.57912	1969.4	7	2002	16	1945	15	1945	15	2.93059
='Copy of all data'!B318	614	0.3992	0.0071	0.05337	0.00089	0.20833	340.8	5.1	335.1	5.4	370	29	335.1	5.4	1.67254
='Copy of all data'!B319	138	4.895	0.07	0.3087	0.0058	0.65082	1801	12	1733	29	1876	27	1876	27	7.6226
='Copy of all data'!B320	272	6.181	0.099	0.3075	0.0045	0.81615	2003	13	1728	22	2278	17	2278	17	24.144
='Copy of all data'!B321	216.1	0.2028	0.0052	0.02763	0.00056	0.17744	187.4	4.4	175.7	3.5	325	69	175.7	3.5	6.24333
='Copy of all data'!B322	266.1	10.27	0.17	0.445	0.0095	0.7657	2459	15	2372	42	2533	22	2533	22	6.3561
='Copy of all data'!B323	161.2	5.039	0.091	0.3258	0.0063	0.72129	1825	15	1818	30	1828	24	1828	24	0.547046
='Copy of all data'!B324	361	4.324	0.083	0.2834	0.0057	0.79002	1697	16	1608	29	1806	27	1806	27	10.9635
='Copy of all data'!B325	192.2	0.562	0.014	0.0711	0.0014	0.62165	452.5	8.8	442.8	8.7	494	43	442.8	8.7	2.14365
='Copy of all data'!B326	391	1.7	0.026	0.1697	0.0028	0.78252	1008	9.9	1010	16	987	22	987	22	2.33029
='Copy of all data'!B327	535	0.618	0.01	0.0784	0.0012	0.75272	488.7	6.2	486.7	7.3	468	25	486.7	7.3	0.409249
='Copy of all data'!B328	92.7	no value	NAN	no value	NAN	#VALUE!	no value	NAN	no value	NAN	387	49	#VALUE!	#VALUE!	#VALUE!
='Copy of all data'!B329	192	10.03	0.14	0.4404	0.007	0.74031	2437	13	2352	31	2494	19	2494	19	5.69366
='Copy of all data'!B330	84.4	11.24	0.25	0.474	0.01	0.80547	2544	20	2500	44	2555	19	2555	19	2.15264
='Copy of all data'!B331	65.2	6.325	0.092	0.3677	0.0061	0.48489	2021	13	2018	29	2010	28	2010	28	0.39801
='Copy of all data'!B332	158	0.5936	0.0099	0.07241	0.00086	0.27706	472.9	6.3	450.6	5.2	559	37	450.6	5.2	4.71558
='Copy of all data'!B333	42.1	0.327	0.012	0.04532	0.00097	0.037238	287.9	9.9	285.7	6	313	91	285.7	6	0.764154
='Copy of all data'!B334	491	0.2678	0.0039	0.03766	0.00043	0.39444	240.8	3.1	238.3	2.7	244	32	238.3	2.7	1.03821
='Copy of all data'!B335	1610	0.3383	0.0054	0.04585	0.00077	0.72796	295.7	4.1	288.9	4.7	341	28	288.9	4.7	2.29963
='Copy of all data'!B336	43.1	0.348	0.017	0.0459	0.0013	0.18712	303	13	289.4	7.8	360	120	289.4	7.8	4.48845
='Copy of all data'!B337	213	2.899	0.033	0.2387	0.003	0.7664	1381	8.7	1380	16	1375	16	1375	16	0.363636
='Copy of all data'!B338	432	no value	NAN	no value	NAN	#VALUE!	no value	NAN	no value	NAN	1906	15	#VALUE!	#VALUE!	#VALUE!
='Copy of all data'!B339	303	0.4036	0.0048	0.05407	0.00059	0.34717	344.2	3.5	339.5	3.6	389	30	339.5	3.6	1.36549
='Copy of all data'!B340	78.5	0.333	0.019	0.04492	0.00097	0.090674	291	14	283.3	6	390	130	283.3	6	2.64605
='Copy of all data'!B341	357	0.5358	0.0091	0.0693	0.0011	0.7734	435.3	6	432.7	6.9	469	23	432.7	6.9	0.597289
='Copy of all data'!B342	312	0.5524	0.0066	0.07108	0.00077	0.32016	446.4	4.3	442.6	4.7	480	33	442.6	4.7	0.851254
='Copy of all data'!B343	449	2.082	0.025	0.1892	0.0024	0.62736	1142.3	8.3	1117	13	1199	20	1199	20	6.83903
='Copy of all data'!B344	284.5	5.278	0.098	0.3387	0.0061	0.76588	1864	16	1886	31	1827	23	1827	23	3.22934
='Copy of all data'!B345	313	0.4737	0.0073	0.063	0.001	0.52585	394.2	5.1	393.6	6.2	394	34	393.6	6.2	0.152207
='Copy of all data'!B346	77.3	0.3038	0.0084	0.04214	0.00073	0.23011	269.7	6.4	266.1	4.5	304	62	266.1	4.5	1.33482
='Copy of all data'!B347	314	0.5464	0.0081	0.0708	0.00089	0.44802	442.4	5.3	440.9	5.3	443	30	440.9	5.3	0.33906
='Copy of all data'!B348	165	0.569	0.011	0.0734	0.0012	0.40318	456.7	7.1	456.7	7.4	486	38	456.7	7.4	0
='Copy of all data'!B349	91	0.2862	0.0076	0.04038	0.00076	0.19947	255.9	6.1	255.2	4.7	264	62	255.2	4.7	0.273544
='Copy of all data'!B350	74.9	0.506	0.014	0.0656	0.0013	0.20245	413.1	8.9	409.7	8.2	442	58	409.7	8.2	0.823045
='Copy of all data'!B351	459.5	0.3858	0.0071	0.05208	0.00093	0.38179	331.1	5.2	327.3	5.7	386	42	327.3	5.7	1.14769
Wuquan conglomerate
='Copy of all data'!B130	172	0.5322	0.0061	0.06724	0.00069	0.40358	433.1	4.1	419.5	4.1	504	29	419.5	4.1	3.14015
='Copy of all data'!B131	111.1	0.4948	0.0083	0.06464	0.00093	0.2125	407.9	5.6	403.8	5.6	461	43	403.8	5.6	1.00515
='Copy of all data'!B132	89	0.529	0.011	0.068	0.001	0.24124	430.7	7	424.1	6.1	503	52	424.1	6.1	1.53239
='Copy of all data'!B133	225	5.277	0.053	0.3217	0.0036	0.79638	1867	8.6	1797	18	1954	13	1954	13	8.0348
='Copy of all data'!B134	71.9	0.3362	0.0077	0.04503	0.00063	0.14367	294	5.8	283.9	3.9	389	58	283.9	3.9	3.43537
='Copy of all data'!B135	792	0.2654	0.0054	0.0376	0.0012	0.34611	239	4.3	237.7	7.4	258	71	237.7	7.4	0.543933
='Copy of all data'!B136	406	2.861	0.037	0.2291	0.0028	0.57091	1371.2	9.8	1329	15	1434	27	1434	27	7.32218
='Copy of all data'!B137	45.8	0.562	0.014	0.065	0.0015	0.26738	452.4	9	405.9	9.1	707	65	DISC	DISC	10.2785
='Copy of all data'!B138	342	0.5458	0.0069	0.06556	0.00074	0.30572	442.8	4.6	409.3	4.5	601	29	409.3	4.5	7.56549
='Copy of all data'!B139	293	4.366	0.069	0.2909	0.0043	0.7865	1706	13	1645	21	1772	19	1772	19	7.16704
='Copy of all data'!B140	157	0.5295	0.0082	0.06739	0.00083	0.2418	431.2	5.4	420.4	5	498	35	420.4	5	2.50464
='Copy of all data'!B141	112.1	5.105	0.091	0.3058	0.0058	0.7608	1839	16	1719	29	1978	26	1978	26	13.094
='Copy of all data'!B142	213.5	8.582	0.062	0.4007	0.0046	0.59934	2294.5	6.5	2172	21	2405	17	2405	17	9.68815
='Copy of all data'!B143	24.6	4.719	0.076	0.3166	0.0054	0.66107	1770	14	1773	26	1768	26	1768	26	0.282805
='Copy of all data'!B144	23.7	4.138	0.089	0.2782	0.0059	0.58783	1660	18	1581	30	1761	32	1761	32	10.2215
='Copy of all data'!B145	151.5	10.404	0.099	0.4536	0.0047	0.70115	2471.1	8.8	2411	21	2533.3	9.3	2533.3	9.3	4.8277
='Copy of all data'!B146	723	0.6558	0.007	0.07787	0.00094	0.41521	511.9	4.3	483.4	5.6	674	28	483.4	5.6	5.56749
='Copy of all data'!B147	309.9	1.406	0.017	0.1463	0.0015	0.60989	891.2	7.3	879.9	8.6	934	19	934	19	5.79229
='Copy of all data'!B148	333.9	5.152	0.035	0.3162	0.0028	0.56734	1844.5	5.7	1771	14	1936	12	1936	12	8.52273
='Copy of all data'!B149	595	0.5795	0.005	0.07454	0.00068	0.55519	464.1	3.2	463.5	4.1	486	19	463.5	4.1	0.129282
='Copy of all data'!B150	224	0.5092	0.0062	0.06592	0.0007	0.449	417.7	4.2	411.5	4.3	454	28	411.5	4.3	1.48432
='Copy of all data'!B151	534	5.067	0.065	0.3195	0.0042	0.79636	1830	11	1787	20	1892	19	1892	19	5.54968
='Copy of all data'!B152	55.3	0.5	0.011	0.063	0.0011	0.27973	411.2	7.1	393.5	6.4	518	50	393.5	6.4	4.30447
='Copy of all data'!B153	62.6	2.622	0.093	0.1713	0.0043	0.41968	1304	26	1019	23	1830	62	1830	62	44.3169
='Copy of all data'!B154	32	4.12	0.13	0.2695	0.0085	0.14029	1656	27	1538	43	1844	60	1844	60	16.5944
='Copy of all data'!B155	98.9	0.2842	0.0086	0.03443	0.00091	0.1525	253.8	6.8	218.2	5.7	651	72	DISC	DISC	14.0268
='Copy of all data'!B156	224	2.013	0.037	0.1886	0.0043	0.78996	1119	12	1117	23	1148	27	1148	27	2.70035
='Copy of all data'!B157	85	0.32	0.0093	0.0431	0.0012	0.11193	283.3	7.6	272.2	7.5	380	79	272.2	7.5	3.91811
='Copy of all data'!B158	175	0.5053	0.0074	0.06631	0.00078	0.51826	415.6	5.1	413.8	4.7	445	26	413.8	4.7	0.433109
='Copy of all data'!B159	47.9	4.413	0.063	0.2972	0.0039	0.65649	1714	12	1677	19	1762	20	1762	20	4.82406
='Copy of all data'!B160	282	0.5024	0.0054	0.06601	0.00057	0.56176	413.2	3.7	412.1	3.4	446	23	412.1	3.4	0.266215
='Copy of all data'!B161	119.8	0.5335	0.0074	0.06882	0.0009	0.064824	434	4.9	429	5.4	457	46	429	5.4	1.15207
='Copy of all data'!B162	227.3	4.871	0.045	0.315	0.0034	0.62939	1796.8	7.8	1765	17	1855	17	1855	17	4.85175
='Copy of all data'!B163	131	5.31	0.42	0.336	0.02	0.88774	1865	65	1865	96	1839	70	1839	70	1.41381
='Copy of all data'!B164	267.5	10.1	0.22	0.451	0.0096	0.67927	2447	21	2399	43	2486	32	2486	32	3.4996
='Copy of all data'!B165	29.3	4.661	0.075	0.3035	0.0048	0.36144	1759	13	1708	24	1842	30	1842	30	7.2747
='Copy of all data'!B166	73.9	0.48	0.013	0.0627	0.0013	0.4965	397.8	9	391.7	8	440	54	391.7	8	1.53343
='Copy of all data'!B167	485	4.654	0.065	0.3024	0.0056	0.8274	1759	12	1703	28	1835	18	1835	18	7.19346
='Copy of all data'!B168	360	5.675	0.067	0.3495	0.0047	0.7667	1928	10	1931	22	1934	16	1934	16	0.155119
='Copy of all data'!B169	370	0.4988	0.0054	0.06526	0.00072	0.44032	410.8	3.6	407.5	4.4	444	27	407.5	4.4	0.803311
='Copy of all data'!B170	46	5.336	0.061	0.3226	0.0035	0.4501	1876	10	1802	17	1984	23	1984	23	9.17339
='Copy of all data'!B171	196	5.366	0.077	0.3187	0.006	0.7688	1879	12	1783	29	1994	22	1994	22	10.5817
='Copy of all data'!B172	553	2.164	0.024	0.1987	0.0025	0.83391	1168.9	7.8	1168	13	1177	17	1177	17	0.764656
='Copy of all data'!B173	93.6	1.138	0.021	0.1219	0.0026	0.55335	771	10	741	15	829	44	741	15	3.89105
='Copy of all data'!B174	455	3.116	0.032	0.2489	0.0025	0.66491	1437.1	8.1	1433	13	1442	15	1442	15	0.624133
='Copy of all data'!B175	129	1.105	0.017	0.1207	0.0015	0.53562	755.1	8.5	735.5	8.3	834	27	735.5	8.3	2.59568
='Copy of all data'!B176	167.2	2.643	0.034	0.2163	0.003	0.68089	1313.6	9.7	1262	16	1410	20	1410	20	10.4965
='Copy of all data'!B177	161.7	4.809	0.056	0.3044	0.0034	0.80066	1787	10	1716	18	1875	14	1875	14	8.48
='Copy of all data'!B178	649	1.624	0.02	0.1646	0.0025	0.76767	978.8	7.8	982	14	982	19	982	19	0
='Copy of all data'!B179	35.4	4.711	0.078	0.3045	0.0045	0.48984	1768	14	1713	22	1840	26	1840	26	6.90217
='Copy of all data'!B180	213.8	1.643	0.016	0.1586	0.0014	0.54155	986.8	6.2	949	8	1076	19	1076	19	11.803
='Copy of all data'!B181	211	8.989	0.098	0.4232	0.0056	0.64074	2336	9.9	2274	25	2406	17	2406	17	5.48628
='Copy of all data'!B182	391	0.523	0.0082	0.0664	0.001	0.54211	427.1	5.5	414.4	6.2	492	29	414.4	6.2	2.97354
='Copy of all data'!B183	181.2	0.491	0.014	0.0617	0.0014	0.018079	405.1	9.4	386	8.3	531	64	386	8.3	4.71489
='Copy of all data'!B184	179	0.2494	0.0064	0.03607	0.00081	0.21334	225.9	5.2	228.4	5	213	67	228.4	5	1.10668
='Copy of all data'!B185	108	0.5039	0.0092	0.06566	0.00098	0.16873	414	6.2	409.9	5.9	459	43	409.9	5.9	0.990338
='Copy of all data'!B186	116.9	0.2467	0.0067	0.03513	0.00077	0.43395	224.5	5.6	222.6	4.8	257	61	222.6	4.8	0.846325
='Copy of all data'!B187	211	0.3217	0.0054	0.04464	0.00052	0.21264	283.1	4.1	281.5	3.2	291	41	281.5	3.2	0.565171
='Copy of all data'!B188	42.5	1.729	0.034	0.1347	0.0022	0.60251	1018	13	814	12	1535	31	DISC	DISC	20.0393
='Copy of all data'!B189	123.3	0.4822	0.0083	0.0638	0.001	0.5103	399.3	5.7	398.7	6.1	424	38	398.7	6.1	0.150263
='Copy of all data'!B190	146	0.538	0.012	0.0677	0.0014	0.4503	437	7.6	422.5	8.3	526	46	422.5	8.3	3.31808
='Copy of all data'!B191	28.76	3.99	0.13	0.2729	0.007	0.54475	1637	24	1555	35	1736	54	1736	54	10.4263
='Copy of all data'!B192	83	0.278	0.0062	0.03897	0.00065	0.27184	248.8	4.9	246.4	4	254	54	246.4	4	0.96463
='Copy of all data'!B193	402	0.3281	0.0046	0.04548	0.00061	0.54146	288	3.5	286.7	3.8	323	28	286.7	3.8	0.451389
='Copy of all data'!B194	109.2	0.505	0.012	0.0655	0.0013	0.36306	416.4	7.5	408.9	7.9	486	50	408.9	7.9	1.80115
='Copy of all data'!B195	245	5.072	0.047	0.3262	0.0041	0.77518	1831.2	7.8	1823	19	1880	15	1880	15	3.03191
='Copy of all data'!B196	184.1	3.909	0.047	0.2733	0.0039	0.6698	1614.8	9.7	1557	20	1727	19	1727	19	9.84366
='Copy of all data'!B197	222.8	5.069	0.062	0.3272	0.0045	0.63481	1830	10	1825	22	1869	20	1869	20	2.3542
='Copy of all data'!B198	159.5	10.31	0.12	0.4549	0.007	0.74624	2463	11	2415	31	2525	17	2525	17	4.35644
='Copy of all data'!B199	602	0.2745	0.0065	0.03721	0.00089	0.80806	246.1	5.2	235.5	5.5	353	33	235.5	5.5	4.30719
='Copy of all data'!B200	49.3	3.598	0.057	0.2505	0.004	0.53897	1548	13	1440	20	1718	25	1718	25	16.1816
='Copy of all data'!B201	456	5.96	0.12	0.3503	0.0067	0.62583	1970	18	1936	32	2006	29	2006	29	3.48953
='Copy of all data'!B202	39.55	0.335	0.019	0.0444	0.0016	0.055687	293	14	280.3	9.9	390	140	280.3	9.9	4.33447
='Copy of all data'!B203	226.6	1.278	0.024	0.1073	0.0023	0.5469	835	10	657	13	1356	36	DISC	DISC	21.3174
='Copy of all data'!B204	368	0.536	0.0065	0.06995	0.00099	0.7197	436.2	4.2	435.8	6	445	23	435.8	6	0.0917011
='Copy of all data'!B205	176	4.85	0.055	0.3094	0.0035	0.7656	1795.1	9.5	1737	17	1870	13	1870	13	7.1123
='Copy of all data'!B206	99.7	0.458	0.011	0.05905	0.00097	0.070601	382.6	7.9	369.8	5.9	483	55	369.8	5.9	3.34553
='Copy of all data'!B207	128.5	0.5697	0.0093	0.07204	0.00088	0.39906	457.5	6	449	5.2	509	36	449	5.2	1.85792
='Copy of all data'!B208	1172	0.605	0.01	0.0766	0.0016	0.6784	480.1	6.6	475.5	9.5	520	32	475.5	9.5	0.958134
='Copy of all data'!B209	880	1.064	0.027	0.1131	0.0025	0.92306	737	14	690	14	887	21	690	14	6.3772
='Copy of all data'!B210	217.9	4.566	0.043	0.2928	0.0043	0.54446	1742.7	7.7	1655	22	1857	22	1857	22	10.8778
='Copy of all data'!B211	87	10.36	0.16	0.451	0.0064	0.7635	2466	14	2404	29	2521	18	2521	18	4.64102
='Copy of all data'!B212	205.5	5.046	0.064	0.3055	0.0042	0.73192	1827	11	1718	21	1971	17	1971	17	12.8361
='Copy of all data'!B213	29	3.609	0.085	0.2456	0.0052	0.49526	1550	19	1415	27	1737	42	1737	42	18.5377
='Copy of all data'!B214	153	0.5063	0.0098	0.06614	0.00092	0.29964	416.4	6.7	412.8	5.5	466	41	412.8	5.5	0.864553
='Copy of all data'!B215	230.1	4.861	0.048	0.3096	0.0034	0.65212	1795.1	8.3	1738	17	1860	18	1860	18	6.55914
='Copy of all data'!B216	237.6	3.971	0.053	0.2584	0.0031	0.63891	1628	11	1481	16	1833	17	1833	17	19.2035
='Copy of all data'!B217	364	0.2616	0.0034	0.03673	0.00051	0.10327	235.9	2.7	232.5	3.1	259	37	232.5	3.1	1.44129
='Copy of all data'!B218	594.4	5.571	0.055	0.3505	0.0052	0.81891	1911.3	8.5	1936	25	1875	17	1875	17	3.25333
='Copy of all data'!B219	252	0.5111	0.0062	0.06674	0.00074	0.58255	419	4.2	416.4	4.5	439	22	416.4	4.5	0.620525
='Copy of all data'!B220	80.2	0.2918	0.0071	0.04108	0.00076	0.21134	259.7	5.6	259.5	4.7	270	58	259.5	4.7	0.0770119
='Copy of all data'!B221	83.6	4.092	0.065	0.2756	0.0033	0.76786	1654	12	1569	16	1764	15	1764	15	11.0544
='Copy of all data'!B222	141	0.288	0.0066	0.04035	0.00062	0.043134	256.7	5.2	255	3.8	265	55	255	3.8	0.662252
='Copy of all data'!B223	27.8	2.436	0.056	0.2075	0.005	0.18031	1252	17	1219	27	1306	59	1306	59	6.66156
='Copy of all data'!B224	273.9	1.442	0.022	0.1504	0.0024	0.12191	905.9	8.9	903	13	902	30	902	30	0.110865
='Copy of all data'!B225	23.51	4.64	0.11	0.308	0.011	0.43042	1755	20	1730	53	1762	52	1762	52	1.81612
='Copy of all data'!B226	399.6	1.551	0.023	0.1594	0.0024	0.79835	951.8	9.5	953	14	931	21	931	21	2.36305
='Copy of all data'!B227	116	0.5684	0.0094	0.0725	0.0011	0.37639	456.7	6.1	451.2	6.6	499	37	451.2	6.6	1.20429
='Copy of all data'!B228	548	0.5719	0.0059	0.07391	0.00076	0.49549	459.1	3.8	459.6	4.6	456	21	459.6	4.6	0.108909
='Copy of all data'!B229	61	4.919	0.073	0.3133	0.0044	0.63274	1808	13	1757	22	1864	22	1864	22	5.74034
='Copy of all data'!B230	20.66	9.71	0.17	0.4328	0.0094	0.66518	2406	16	2316	42	2494	26	2494	26	7.13713
='Copy of all data'!B231	442	0.621	0.024	0.0797	0.0031	0.92988	490	15	494	19	497	35	494	19	0.816327
='Copy of all data'!B232	286	1.933	0.024	0.1836	0.0023	0.4987	1093.8	8	1087	13	1108	23	1108	23	1.89531
='Copy of all data'!B233	47.3	0.466	0.014	0.0615	0.0014	0.016023	389	10	384.5	8.5	415	64	384.5	8.5	1.15681
='Copy of all data'!B234	94	0.373	0.011	0.05075	0.00087	0.3158	322.2	7.7	319.1	5.3	361	56	319.1	5.3	0.962135
='Copy of all data'!B235	171	3.683	0.041	0.2662	0.0034	0.54011	1567.1	8.8	1521	17	1634	21	1634	21	6.91554
='Copy of all data'!B236	126.2	10.63	0.17	0.4685	0.0087	0.68251	2490	15	2482	37	2480	19	2480	19	0.0806452
='Copy of all data'!B237	388	0.2737	0.003	0.03858	0.00035	0.44617	245.6	2.4	244	2.2	252	26	244	2.2	0.651466
='Copy of all data'!B238	162.8	0.5553	0.0082	0.07047	0.00094	0.49427	448.2	5.4	438.9	5.6	515	28	438.9	5.6	2.07497
='Copy of all data'!B239	254	0.2994	0.0052	0.04164	0.00065	0.43057	265.7	4.1	263	4	282	40	263	4	1.01618
='Copy of all data'!B240	218.4	5.92	0.12	0.3448	0.0073	0.71889	1966	18	1909	35	2039	26	2039	26	6.37567
='Copy of all data'!B241	264	0.3963	0.0064	0.053	0.00061	0.21891	338.8	4.7	332.9	3.7	411	42	332.9	3.7	1.74144
='Copy of all data'!B242	325	0.3566	0.0054	0.04932	0.00055	0.44827	310.6	4	310.3	3.4	329	34	310.3	3.4	0.0965873
='Copy of all data'!B243	72.5	4.584	0.077	0.2949	0.0058	0.62693	1746	14	1665	29	1875	26	1875	26	11.2
='Copy of all data'!B244	79.6	10.769	0.092	0.4649	0.0057	0.57831	2503.9	8.1	2460	25	2549	18	2549	18	3.49157
='Copy of all data'!B245	450	0.553	0.019	0.0716	0.0016	0.34817	446	12	445.9	9.9	471	76	445.9	9.9	0.0224215
='Copy of all data'!B246	182.3	8.1	0.14	0.3876	0.0064	0.74806	2241	15	2111	30	2354	20	2354	20	10.3229
='Copy of all data'!B247	39.1	6.35	0.18	0.3547	0.0054	0.67193	2024	25	1957	26	2091	26	2091	26	6.40842
='Copy of all data'!B248	53.4	4.75	0.1	0.3059	0.0048	0.84117	1775	18	1720	24	1851	20	1851	20	7.07726
='Copy of all data'!B249	62.3	5.168	0.084	0.317	0.0062	0.74426	1846	14	1774	30	1922	20	1922	20	7.70031
='Copy of all data'!B250	121.9	0.4418	0.0081	0.05593	0.00079	0.40215	371.3	5.7	350.8	4.8	513	39	350.8	4.8	5.52114
='Copy of all data'!B251	206	0.525	0.0077	0.06782	0.00088	0.44838	428.2	5.1	423	5.3	448	35	423	5.3	1.21439
='Copy of all data'!B252	136.5	1.379	0.016	0.144	0.0017	0.60038	882.2	7	866.9	9.7	935	22	935	22	7.28342
='Copy of all data'!B253	113	4.721	0.077	0.3044	0.0047	0.78437	1772	13	1712	23	1842	20	1842	20	7.05755
YR1
YR_1C_1.FIN2	194.4	4.877	0.042	0.3244	0.0035	0.77238	1797.9	7.2	1811	17	1784.8	6.5	1784.8	6.5	1.46795
YR_1C_2.FIN2	28.89	0.59	0.02	0.0756	0.0015	0.16449	469	13	469.7	9.1	490	36	469.7	9.1	0.149254
YR_1C_3.FIN2	8.85	4.354	0.087	0.3036	0.0057	0.19289	1702	16	1708	28	1699	21	1699	21	0.529723
YR_1C_4.FIN2	22.23	3.18	0.081	0.2253	0.0055	0.37229	1454	20	1309	29	1663	32	DISC	DISC	21.2868
YR_1C_5.FIN2	140.4	0.625	0.018	0.0789	0.001	0.03275	492	11	489.4	6.2	489	48	489.4	6.2	0.528455
YR_1C_6.FIN2	104.1	0.565	0.014	0.0723	0.001	0.18299	454.2	8.8	450	6.1	474	27	450	6.1	0.924703
YR_1C_7.FIN2	181.6	0.6072	0.0072	0.07701	0.00074	0.50745	482.2	4.4	478.2	4.5	482	13	478.2	4.5	0.829531
YR_1C_8.FIN2	73.7	0.2801	0.0077	0.03982	0.00074	0.19868	250.4	6.1	251.7	4.6	269	35	251.7	4.6	0.519169
YR_1C_9.FIN2	116.1	0.544	0.011	0.07064	0.00089	-0.13306	440.7	7.5	440	5.3	444	36	440	5.3	0.158838
YR_1C_10.FIN2	145.3	0.356	0.012	0.0493	0.001	0.39327	309.2	8.8	310.2	6.2	308	33	310.2	6.2	0.323415
YR_1C_11.FIN2	181.8	0.5396	0.0086	0.06927	0.00078	0.35205	438.9	5.5	431.7	4.7	463	18	431.7	4.7	1.64046
YR_1C_12.FIN2	323	0.3013	0.0058	0.03708	0.00048	0.2754	267.3	4.5	234.7	3	559	22	DISC	DISC	58.0143
YR_1C_13.FIN2	218.2	0.6523	0.0087	0.08229	0.00096	0.44282	509.7	5.3	510.7	5.9	503	13	510.7	5.9	0.196194
YR_1C_14.FIN2	50.75	8.07	0.09	0.3793	0.0044	0.61498	2240.3	9.6	2073	20	2399.5	9	DISC	DISC	13.607
YR_1C_15.FIN2	77.5	0.626	0.012	0.0798	0.0012	0.2965	493.2	7.7	495	7.3	528	27	495	7.3	0.364964
YR_1C_16.FIN2	254	0.3283	0.0053	0.04525	0.00054	0.37921	288.2	4	285.3	3.3	287	19	285.3	3.3	1.00625
YR_1C_17.FIN2	95.3	0.626	0.011	0.08007	0.00091	0.098018	493.7	6.5	496.5	5.4	495	28	496.5	5.4	0.567146
YR_1C_18.FIN2	118.9	0.5712	0.0094	0.07421	0.00083	0.23016	459.2	6.2	461.4	5	443	21	461.4	5	0.479094
YR_1C_19.FIN2	99.4	0.6	0.013	0.0787	0.0011	0.1338	476.7	8.1	488.2	6.4	422	31	488.2	6.4	2.41242
YR_1C_20.FIN2	79.5	0.709	0.012	0.0886	0.0013	0.31149	543.8	6.9	547	7.4	510	20	547	7.4	0.588452
YR_1C_21.FIN2	78.7	2.401	0.032	0.1731	0.0024	0.47411	1243.6	9.4	1029	13	1649	13	DISC	DISC	37.5985
YR_1C_22.FIN2	225	5.31	0.04	0.3382	0.0026	0.61589	1870.9	6.3	1878	13	1848.6	6.3	1848.6	6.3	1.59039
YR_1C_23.FIN2	423	4.206	0.064	0.2558	0.0045	0.64923	1678	12	1468	23	1850	11	DISC	DISC	20.6486
YR_1C_23.FIN2	198.7	4.876	0.082	0.2978	0.004	0.35038	1798	14	1680	20	1842	17	1842	17	8.79479
YR_1C_24.FIN2	117.5	0.558	0.01	0.07216	0.00064	0.097491	450.6	6.9	449.1	3.9	448	22	449.1	3.9	0.332889
YR_1C_25.FIN2	94.8	0.3289	0.0095	0.04554	0.00067	0.02959	288.4	7.2	287.1	4.1	287	49	287.1	4.1	0.450763
YR_1C_26.FIN2	406	0.3717	0.006	0.04569	0.00062	0.26159	321.5	4.6	288	3.8	582	27	DISC	DISC	50.5155
YR_1C_27.FIN2	130.4	0.666	0.011	0.0863	0.0012	0.38288	519.3	6.8	533.6	6.9	472	20	533.6	6.9	2.75371
YR_1C_28.FIN2	59.3	5.49	0.12	0.3322	0.0077	0.66374	1902	17	1848	37	1942	18	1942	18	4.84037
YR_1C_28.FIN2	78.4	10.16	0.2	0.465	0.0081	0.75751	2449	19	2461	36	2416	15	2416	15	1.86258
YR_1C_29.FIN2	126	0.5836	0.0093	0.0762	0.0011	0.28665	466.6	5.9	473.1	6.3	437	22	473.1	6.3	1.39306
YR_1C_30.FIN2	51.6	0.571	0.015	0.0741	0.0011	0.032894	461	10	461	6.3	452	40	461	6.3	0
YR_1C_31.FIN2	506	0.2931	0.0033	0.0415	0.0005	0.51988	260.9	2.6	262.1	3.1	261	12	262.1	3.1	0.459946
YR_1C_33.FIN2	639	0.2863	0.0034	0.04027	0.0003	0.42507	255.6	2.7	254.5	1.8	276	14	254.5	1.8	0.43036
YR_1C_34.FIN2	48	0.577	0.018	0.0751	0.0014	0.21231	461	12	466.6	8.5	448	42	466.6	8.5	1.21475
YR_1C_36.FIN2	148.8	0.5413	0.0097	0.0706	0.001	0.28138	439	6.4	439.5	6.2	424	22	439.5	6.2	0.113895
YR_1C_37.FIN2	454	0.2823	0.0044	0.03981	0.00041	0.38424	252.4	3.4	252	2.5	259	18	252	2.5	0.158479
YR_1C_38.FIN2	100.3	0.648	0.014	0.082	0.0011	0.34673	509.2	8.2	508	6.7	506	28	508	6.7	0.235664
YR_1C_39.FIN2	253	5.556	0.043	0.348	0.0033	0.69563	1909	6.6	1925	16	1886.1	7.7	1886.1	7.7	2.06246
YR_1C_40.FIN2	438	0.2757	0.0042	0.03879	0.00043	0.18074	247.1	3.3	245.3	2.7	272	26	245.3	2.7	0.72845
YR_1C_41.FIN2	162	0.568	0.0089	0.07321	0.00079	0.15421	457.3	5.9	455.4	4.8	451	22	455.4	4.8	0.415482
YR_1C_42.FIN2	573.5	0.3063	0.0034	0.04179	0.0004	0.3215	271.2	2.7	263.9	2.5	325	12	263.9	2.5	2.69174
YR_1C_43.FIN2	494	5.69	0.21	0.343	0.01	0.57724	1929	31	1900	48	1955	48	1955	48	2.8133
YR_1C_43.FIN2	151.7	9.97	0.11	0.4758	0.005	0.68048	2432	10	2509	22	2362	8.8	2362	8.8	6.22354
YR_1C_44.FIN2	105.6	1.553	0.019	0.1596	0.0014	0.30607	952.3	7.8	954.6	7.8	941	14	941	14	1.44527
YR_1C_45.FIN2	47.4	2.506	0.059	0.1837	0.0031	0.39642	1273	17	1087	17	1579	19	DISC	DISC	31.159
YR_1C_46.FIN2	182.9	5.376	0.027	0.3188	0.0024	0.36997	1881.7	4.2	1784	12	1980.6	6	1980.6	6	9.92628
YR_1C_47.FIN2	166.4	5.585	0.031	0.347	0.0021	0.38941	1913.6	4.8	1922	9.7	1901.3	7.7	1901.3	7.7	1.08873
YR_1C_48.FIN2	36.54	0.284	0.012	0.03932	0.00074	0.035353	253.5	9.3	248.6	4.6	399	50	248.6	4.6	1.93294
YR_1C_50.FIN2	80.6	0.591	0.011	0.07569	0.0009	0.11919	471.9	6.5	470.3	5.4	491	26	470.3	5.4	0.339055
YR_1C_51.FIN2	52.8	0.2683	0.0096	0.03871	0.00078	0.053335	240.9	7.7	245.5	5	254	46	245.5	5	1.90951
YR_1C_52.FIN2	46.67	0.614	0.014	0.0778	0.0011	-0.014859	485.5	8.8	483.1	6.5	487	34	483.1	6.5	0.494336
YR_1C_53.FIN2	354	8.56	0.087	0.4026	0.004	0.79353	2291.8	9.2	2181	19	2389.7	7.8	2389.7	7.8	8.73331
YR_1C_54.FIN2	86.5	0.582	0.015	0.0751	0.0016	0.22644	465.4	9.7	466.7	9.5	475	40	466.7	9.5	0.27933
YR_1C_56.FIN2	42.4	0.612	0.017	0.0784	0.0012	0.45121	484	11	486.7	7.1	468	26	486.7	7.1	0.557851
YR_1C_57.FIN2	51.9	1.837	0.09	0.0639	0.0012	0.64792	1061	34	399.3	7.4	2879	56	DISC	DISC	86.1306
YR_1C_58.FIN2	64.9	4.138	0.048	0.291	0.0032	0.37457	1661.2	9.5	1646	16	1676	13	1676	13	1.78998
YR_1C_59.FIN2	123.14	0.599	0.01	0.07723	0.00086	0.45351	476.5	6.5	479.5	5.1	452	21	479.5	5.1	0.629591
YR_1C_60.FIN2	49.5	0.2841	0.0089	0.04119	0.00092	0.30491	254.8	7.2	260.2	5.7	266	38	260.2	5.7	2.11931
YR_1C_61.FIN2	47.5	0.263	0.011	0.03778	0.00083	0.17426	237	8.6	239	5.1	289	54	239	5.1	0.843882
YR_1C_62.FIN2	124.6	0.2804	0.006	0.03905	0.00052	0.12598	251.4	4.8	246.9	3.2	286	32	246.9	3.2	1.78998
YR_1C_63.FIN2	176.6	0.5539	0.0076	0.0718	0.001	0.49014	447.4	4.9	447.1	6.1	438	20	447.1	6.1	0.0670541
YR_1C_64.FIN2	84.3	0.3236	0.0098	0.04519	0.00071	0.10021	284.3	7.5	284.9	4.4	282	42	284.9	4.4	0.211045
YR_1C_65.FIN2	63.5	0.599	0.013	0.0769	0.001	0.23348	476	8	477.4	6.1	450	26	477.4	6.1	0.294118
YR_1C_66.FIN2	45.9	0.286	0.011	0.04036	0.00077	0.061935	254.7	8.9	255.1	4.8	274	38	255.1	4.8	0.157048
YR_1C_67.FIN2	226.8	0.588	0.0091	0.0765	0.00081	0.26399	469.3	5.8	475.2	4.8	427	17	475.2	4.8	1.25719
YR_1C_68.FIN2	57.6	0.2675	0.0087	0.03771	0.00062	0.012284	240.3	7	238.6	3.9	318	42	238.6	3.9	0.707449
YR_1C_69.FIN2	167.2	10.543	0.083	0.4745	0.0049	0.70268	2484.4	7.1	2503	22	2460.4	6	2460.4	6	1.73143
YR_1C_70.FIN2	358	1.482	0.019	0.1542	0.0025	0.82246	922.8	7.8	924	14	905	11	905	11	2.09945
YR_1C_71.FIN2	301	5.642	0.042	0.3487	0.0034	0.71031	1922.2	6.4	1928	16	1905.2	8.2	1905.2	8.2	1.19672
YR_1C_72.FIN2	82.1	0.611	0.014	0.07815	0.00093	0.28172	483.7	8.8	485	5.5	486	25	485	5.5	0.268762
YR_1C_73.FIN2	685	0.5492	0.0088	0.0648	0.0012	0.16351	444.4	5.8	404.6	7.3	643	31	404.6	7.3	8.9559
YR_1C_74.FIN2	73.3	0.2818	0.0074	0.04026	0.00055	-0.048362	251.8	5.9	254.4	3.4	257	34	254.4	3.4	1.03257
YR_1C_75.FIN2	96.7	0.75	0.012	0.0742	0.0011	0.19039	568.8	7.2	461.4	6.4	1000	32	DISC	DISC	53.86
YR_1C_76.FIN2	69.7	11.903	0.097	0.506	0.0047	0.57117	2596.3	7.6	2639	20	2555.2	8.2	2555.2	8.2	3.27959
YR_1C_77.FIN2	35.5	0.494	0.017	0.066	0.0012	0.085474	407	11	412.1	7.5	413	48	412.1	7.5	1.25307
YR_1C_78.FIN2	129.5	0.3097	0.008	0.0434	0.00057	0.28782	273.6	6.2	273.9	3.5	268	34	273.9	3.5	0.109649
YR_1C_79.FIN2	317.1	1.5521	0.0087	0.1591	0.0011	0.30461	951.2	3.5	951.6	6.3	948	12	948	12	0.379747
YR_1C_80.FIN2	31.46	4.545	0.058	0.3152	0.0033	0.31615	1740	11	1766	16	1713	16	1713	16	3.09399
YR_1C_81.FIN2	184	0.5937	0.0069	0.07604	0.00076	0.28779	473.1	4.4	472.4	4.5	479	14	472.4	4.5	0.14796
YR_1C_82.FIN2	31.7	0.282	0.013	0.041	0.001	0.057251	252	10	258.8	6.4	264	50	258.8	6.4	2.69841
YR_1C_83.FIN2	289.2	0.2841	0.0043	0.04094	0.00043	-0.10514	253.8	3.4	258.7	2.7	221	19	258.7	2.7	1.93065
YR_1C_84.FIN2	90.8	10.005	0.093	0.4174	0.0039	0.64645	2434.8	8.6	2248	18	2494.9	6.8	2494.9	6.8	9.89619
YR_1C_85.FIN2	565	0.671	0.01	0.0844	0.0015	0.76104	521	6.1	522	8.8	511	15	522	8.8	0.191939
YR_1C_86.FIN2	160.7	0.6061	0.0097	0.0773	0.0011	0.48725	480.8	6.2	480.9	6.6	479	18	480.9	6.6	0.0207987
YR_1C_87.FIN2	197	0.6162	0.0087	0.07911	0.0007	0.23447	487.3	5.4	490.8	4.2	467	17	490.8	4.2	0.718243
YR_1C_88.FIN2	103.5	0.2803	0.008	0.03948	0.00054	0.1069	250.6	6.3	249.6	3.4	299	30	249.6	3.4	0.399042
YR_1C_89.FIN2	237.9	0.2858	0.0051	0.0404	0.00039	0.32474	255.8	4.1	255.3	2.4	262	22	255.3	2.4	0.195465
YR_1C_90.FIN2	52.13	3.42	0.055	0.2382	0.003	0.58656	1508	12	1377	16	1704	15	DISC	DISC	19.1901
YR_1C_91.FIN2	158.2	4.406	0.041	0.2756	0.0028	0.68277	1713.2	7.7	1569	14	1893.9	6.5	DISC	DISC	17.1551
YR_1C_92.FIN2	302	5.822	0.033	0.366	0.0025	0.65354	1949.5	4.9	2010	12	1891.4	5.2	1891.4	5.2	6.27049
YR_1C_93.FIN2	103.3	7.957	0.088	0.4028	0.0031	0.55216	2226	10	2182	14	2268	12	2268	12	3.79189
YR_1C_94.FIN2	195	0.337	0.013	0.04656	0.00085	0.42216	295	9.8	293.4	5.2	298	25	293.4	5.2	0.542373
YR_1C_95.FIN2	153.6	0.2913	0.0089	0.04126	0.00086	0.50306	260.5	7.3	260.6	5.3	287	30	260.6	5.3	0.0383877
YR_1C_96.FIN2	48.7	4.433	0.06	0.305	0.0033	0.50021	1718	11	1716	16	1736	14	1736	14	1.15207
YR_1C_97.FIN2	95.6	1.252	0.021	0.1361	0.0014	0.1451	823.4	9.4	822.5	7.7	834	27	822.5	7.7	0.109303
YR_1C_98.FIN2	150.1	0.5982	0.0092	0.07545	0.00098	0.28797	475.9	5.9	468.8	5.9	505	19	468.8	5.9	1.49191
YR_1C_99.FIN2	426	0.61	0.014	0.0762	0.0014	0.67091	483.3	8.6	473.2	8.3	538	19	473.2	8.3	2.0898
YR_1C_100.FIN2	112.1	6.507	0.06	0.3832	0.0036	0.66625	2046.4	8.1	2091	17	2005	9	2005	9	4.28928
YR_1C_101.FIN2	117	0.3273	0.009	0.04623	0.0007	0.03659	288	6.7	291.3	4.3	304	37	291.3	4.3	1.14583
YR_1C_102.FIN2	147.2	0.3321	0.0069	0.04511	0.00064	0.30846	291.8	5.1	284.4	4	352	33	284.4	4	2.53598
YR_1C_103.FIN2	51.7	4.811	0.049	0.3261	0.0034	0.56281	1786.2	8.6	1819	16	1758	11	1758	11	3.46985
YR_1C_104.FIN2	669	0.6735	0.0073	0.08378	0.00062	0.4449	523.6	4.6	518.6	3.7	556	12	518.6	3.7	0.954927
YR_1C_105.FIN2	226.2	11.809	0.098	0.5159	0.0047	0.69922	2589.1	7.8	2682	20	2524.5	6.9	2524.5	6.9	6.23886
YR_1C_106.FIN2	439	0.6256	0.0071	0.08084	0.00086	0.50606	493.2	4.4	501.1	5.1	467	15	501.1	5.1	1.60178
YR_1C_107.FIN2	204.8	0.656	0.01	0.0837	0.0011	0.20358	512.1	6.3	518.1	6.7	494	22	518.1	6.7	1.17165
YR_1C_108.FIN2	93.6	5.197	0.045	0.3382	0.0029	0.62394	1851.7	7.4	1878	14	1833.2	9.8	1833.2	9.8	2.44381
YR_1C_109.FIN2	663	0.5539	0.006	0.07105	0.00085	0.63762	447.4	3.9	442.5	5.1	475	11	442.5	5.1	1.09522
YR_1C_110.FIN2	0.0021	no value	NAN	no value	NAN	NaN	no value	NAN	no value	NAN	no value	NAN	#VALUE!	#VALUE!	#VALUE!
YR_1C_111.FIN2	309	0.2843	0.0095	0.04007	0.00083	-0.014534	253.9	7.5	253.3	5.1	275	36	253.3	5.1	0.236314
YR_1C_112.FIN2	251	0.584	0.011	0.06734	0.00092	0.4751	468.2	7.4	420.1	5.6	728	22	DISC	DISC	42.294
YR_1C_113.FIN2	28.25	5.55	0.1	0.345	0.0054	0.43746	1909	15	1910	26	1917	18	1917	18	0.365154
YR_1C_114.FIN2	124.06	0.586	0.0083	0.07577	0.0008	0.22719	468.1	5.3	470.8	4.8	452	19	470.8	4.8	0.5768
YR_1C_115.FIN2	540	1.526	0.015	0.1578	0.0018	0.66329	940.8	6.1	945	10	931	11	931	11	1.50376
YR_1C_116.FIN2	24.61	4.88	0.13	0.3128	0.0042	0.58624	1799	22	1754	21	1859	30	1859	30	5.6482
YR_1C_117.FIN2	148.3	0.6055	0.0088	0.0787	0.00086	0.10248	481.3	5.6	488.3	5.1	453	20	488.3	5.1	1.45439
YR_1C_118.FIN2	151	5.212	0.051	0.3283	0.003	0.69783	1854.1	8.4	1830	15	1880.9	9.5	1880.9	9.5	2.70615
YR_1C_119.FIN2	141.3	0.661	0.011	0.0843	0.0011	0.17139	515.2	6.9	521.4	6.5	494	23	521.4	6.5	1.20342
YR_1C_120.FIN2	163	5.494	0.034	0.3491	0.0025	0.55208	1899.4	5.4	1930	12	1878	6.6	1878	6.6	2.7689
YR_1C_121.FIN2	138.2	0.6215	0.0077	0.07925	0.00077	0.30664	490.5	4.8	491.6	4.6	502	18	491.6	4.6	0.224261
YR_1C_122.FIN2	419	0.3843	0.0076	0.05328	0.00074	0.33598	330	5.6	334.6	4.5	306	27	334.6	4.5	1.39394
YR_1C_123.FIN2	74.6	8.82	0.074	0.4311	0.0036	0.57401	2320.1	7.8	2310	16	2323	11	2323	11	0.559621
YR_1C_124.FIN2	79.7	11.16	0.11	0.4857	0.0046	0.57111	2536	9.2	2551	20	2531	10	2531	10	0.790202
YR_1C_125.FIN2	18.1	4.291	0.074	0.3	0.005	0.47133	1695	13	1694	24	1737	16	1737	16	2.47553
YR2
YR_2C_1.FIN2	155	1.21	0.012	0.1356	0.0013	0.46292	804.8	5.4	820.5	7.3	761	13	820.5	7.3	1.9508
YR_2C_2.FIN2	93.6	5.005	0.061	0.3099	0.003	0.57834	1819	10	1740	15	1920	11	1920	11	9.375
YR_2C_3.FIN2	211.5	0.4009	0.0063	0.05458	0.00084	0.44057	342.2	4.6	342.6	5.1	368	22	342.6	5.1	0.116891
YR_2C_4.FIN2	129	1.487	0.021	0.1565	0.002	0.50927	924.8	8.7	937	11	920	16	920	16	1.84783
YR_2C_5.FIN2	40.75	4.883	0.057	0.3265	0.0039	0.55862	1798.7	9.9	1821	19	1770	16	1770	16	2.88136
YR_2C_6.FIN2	191.7	8.885	0.071	0.4318	0.0039	0.76537	2325.9	7.3	2313	18	2344.6	6.2	2344.6	6.2	1.34778
YR_2C_7.FIN2	112.5	9.4	0.13	0.3905	0.0069	0.64029	2380	12	2124	32	2525	13	DISC	DISC	15.8812
YR_2C_8.FIN2	1130	0.583	0.01	0.06999	0.00071	0.57642	466.2	6.6	436.1	4.3	621	22	436.1	4.3	6.45646
YR_2C_9.FIN2	115	0.376	0.0086	0.05262	0.00077	0.31851	325	6.1	330.6	4.7	302	37	330.6	4.7	1.72308
YR_2C_10.FIN2	166	5.402	0.055	0.3462	0.0034	0.69401	1884.5	8.7	1916	16	1861.9	8.2	1861.9	8.2	2.90563
YR_2C_11.FIN2	167.2	0.6076	0.0077	0.07789	0.00079	0.12756	481.9	4.9	483.5	4.7	483	23	483.5	4.7	0.332019
YR_2C_12.FIN2	238	0.2851	0.005	0.04031	0.00038	0.14542	254.6	3.9	254.7	2.3	268	23	254.7	2.3	0.0392773
YR_2C_13.FIN2	57.46	6.64	0.071	0.3815	0.0046	0.57733	2065.2	9.3	2083	21	2036	11	2036	11	2.30845
YR_2C_14.FIN2	422.4	1.752	0.01	0.1726	0.00099	0.48724	1027.9	3.7	1026.4	5.4	1036.8	7.6	1036.8	7.6	1.00309
YR_2C_15.FIN2	179.4	29.6	0.3	0.6852	0.0084	0.74012	3473.4	9.8	3364	32	3539	7	3539	7	4.9449
YR_2C_16.FIN2	215	0.5583	0.009	0.07271	0.0007	0.39712	450.9	6	452.5	4.2	456	16	452.5	4.2	0.354846
YR_2C_17.FIN2	298	0.5744	0.0063	0.074	0.00058	0.44572	460.7	4.1	460.2	3.5	455.4	9.7	460.2	3.5	0.10853
YR_2C_18.FIN2	1003	0.3621	0.0044	0.04921	0.00042	0.22887	313.7	3.3	309.7	2.6	348	19	309.7	2.6	1.2751
YR_2C_19.FIN2	255.7	1.49	0.016	0.1521	0.0012	0.57201	925.8	6.5	912.4	6.7	947	12	947	12	3.65364
YR_2C_20.FIN2	164	5.12	0.1	0.3346	0.0078	0.64474	1838	17	1869	40	1805	18	1805	18	3.54571
YR_2C_20.FIN2	109	9.45	0.15	0.4453	0.0056	0.60894	2383	15	2374	25	2406	19	2406	19	1.33001
YR_2C_21.FIN2	293	1.305	0.01	0.142	0.0013	0.45108	848.3	4.6	856.1	7.6	822	13	822	7.6	0.919486
YR_2C_22.FIN2	118.7	0.62	0.011	0.08026	0.00085	0.26099	489.8	6.9	497.6	5.1	465	22	497.6	5.1	1.59249
YR_2C_23.FIN2	215.1	0.704	0.016	0.0807	0.0012	0.58078	540.9	9.5	500.4	7.1	685	31	500.4	7.1	7.48752
YR_2C_24.FIN2	225.9	5.341	0.064	0.3383	0.0042	0.82321	1875	10	1878	20	1865.7	7.6	1865.7	7.6	0.65927
YR_2C_25.FIN2	215.7	6.262	0.083	0.3672	0.0064	0.78288	2013	12	2016	30	2008.6	9.6	2008.6	9.6	0.368416
YR_2C_26.FIN2	58.8	0.606	0.019	0.0724	0.0019	0.11882	481	12	451	11	650	53	451	11	6.23701
YR_2C_27.FIN2	89.5	0.579	0.013	0.0744	0.0013	0.45589	463.2	8.2	462.7	7.8	448	25	462.7	7.8	0.107945
YR_2C_28.FIN2	437	0.3085	0.0046	0.04184	0.00055	0.45829	273	3.6	264.2	3.4	343	18	264.2	3.4	3.22344
YR_2C_29.FIN2	331	1.326	0.047	0.1148	0.0016	0.08079	857	21	700.5	9.1	1330	68	DISC	DISC	47.3308
YR_2C_29.FIN2	137.4	4.417	0.044	0.2974	0.0028	0.69429	1716.4	7.9	1678	14	1748	10	1748	10	4.00458
YR_2C_30.FIN2	199.8	5.548	0.038	0.3529	0.003	0.68521	1908.6	5.7	1948	14	1862.9	6.6	1862.9	6.6	4.56815
YR_2C_31.FIN2	1222	0.764	0.025	0.0757	0.0013	0.054428	576	14	470.2	7.7	1014	63	DISC	DISC	53.6292
YR_2C_31.FIN2	415	1.864	0.023	0.1672	0.0023	0.70779	1068	8	997	13	1212	14	DISC	DISC	17.7393
YR_2C_32.FIN2	400	1.902	0.017	0.1783	0.0019	0.55201	1081.5	6	1058	10	1131.2	9.9	1131.2	9.9	6.471
YR_2C_33.FIN2	52.18	7.44	0.13	0.3876	0.0055	0.61585	2163	16	2111	25	2214	16	2214	16	4.65221
YR_2C_34.FIN2	207.6	5.067	0.044	0.3229	0.003	0.65678	1830.1	7.4	1804	15	1845.9	9.5	1845.9	9.5	2.2699
YR_2C_35.FIN2	7.41	1.788	0.085	0.138	0.0041	0.34357	1049	26	833	23	1513	62	DISC	DISC	44.9438
YR_2C_36.FIN2	149.7	0.3057	0.0077	0.04276	0.00056	0.10778	270.6	6	269.9	3.5	251	34	269.9	3.5	0.258684
YR_2C_37.FIN2	268	9.84	0.12	0.463	0.0057	0.82093	2419	12	2452	25	2387.5	8.5	2387.5	8.5	2.70157
YR_2C_38.FIN2	182.4	1.309	0.042	0.1277	0.0037	0.81446	849	19	775	21	1021	37	775	21	8.71614
YR_2C_38.FIN2	30.1	9.42	0.18	0.433	0.01	0.57832	2379	18	2330	42	2399	26	2399	26	2.8762
YR_2C_39.FIN2	185.9	0.3417	0.0078	0.04283	0.00064	0.49043	298.3	5.9	270.3	4	519	34	270.3	4	9.38652
YR_2C_40.FIN2	34.8	1.031	0.034	0.0792	0.0013	0.12665	721	16	491	7.6	1514	46	DISC	DISC	67.5694
YR_2C_41.FIN2	203	0.5883	0.0083	0.07564	0.00089	0.045882	469.6	5.3	470	5.4	455	20	470	5.4	0.0851789
YR_2C_42.FIN2	99	5.368	0.042	0.3407	0.0031	0.41896	1879.3	6.7	1892	15	1862	12	1862	12	1.61117
YR_2C_43.FIN2	435.6	0.5756	0.0087	0.07373	0.00085	0.2503	461.5	5.6	458.6	5.1	485	23	458.6	5.1	0.628386
YR_2C_44.FIN2	338.3	0.3156	0.0042	0.0439	0.0005	0.27091	278.5	3.3	276.9	3.1	295	20	276.9	3.1	0.574506
YR_2C_45.FIN2	77.5	0.575	0.013	0.0735	0.0012	0.01637	461	8.2	457.4	7.1	461	29	457.4	7.1	0.780911
YR_2C_46.FIN2	105.8	0.6015	0.0099	0.0767	0.001	0.07567	478.7	6.2	476.4	6	484	23	476.4	6	0.480468
YR_2C_47.FIN2	162.5	0.593	0.01	0.0761	0.00098	0.087948	472.5	6.3	472.8	5.9	471	25	472.8	5.9	0.0634921
YR_2C_48.FIN2	104.2	3.563	0.038	0.2462	0.0029	0.44908	1540.7	8.5	1419	15	1701	16	DISC	DISC	16.5785
YR_2C_49.FIN2	68	0.649	0.014	0.0841	0.00099	0.11998	507.3	8.7	520.5	5.9	449	33	520.5	5.9	2.60201
YR_2C_50.FIN2	131.2	1.294	0.015	0.141	0.0013	0.3377	842.8	6.8	850.2	7.6	826	14	826	7.6	0.878026
YR_2C_51.FIN2	137	0.791	0.014	0.06607	0.00071	0.16066	591.5	7.9	412.4	4.3	1270	28	DISC	DISC	67.5276
YR_2C_52.FIN2	213	6.04	0.11	0.2904	0.0038	0.63443	1980	16	1647	20	2355	28	DISC	DISC	30.0637
YR_2C_53.FIN2	279	1.774	0.02	0.1565	0.0017	0.59844	1036.8	7.6	937	9.6	1244	14	DISC	DISC	24.6785
YR_2C_54.FIN2	35.83	4.68	0.052	0.3114	0.0031	0.392	1762.9	9.3	1747	15	1767	13	1767	13	1.13186
YR_2C_55.FIN2	44.99	0.612	0.022	0.0733	0.0018	-0.06725	484	14	456	11	584	52	456	11	5.78512
YR_2C_56.FIN2	123.1	0.3775	0.0097	0.05054	0.00079	0.079719	324.9	7.1	317.8	4.8	360	36	317.8	4.8	2.18529
YR_2C_57.FIN2	294	0.3347	0.0047	0.04573	0.00074	0.4699	293	3.6	288.2	4.5	293	21	288.2	4.5	1.63823
YR_2C_58.FIN2	60.1	0.696	0.019	0.0747	0.0016	0.31752	538	12	464.5	9.7	819	31	DISC	DISC	43.2845
YR_2C_59.FIN2	223.7	3.713	0.031	0.2823	0.0024	0.58675	1574.7	6.5	1603	12	1535	8.5	1535	8.5	4.42997
YR_2C_60.FIN2	77.9	21.64	0.17	0.64	0.0057	0.65825	3167.2	7.5	3188	22	3146	7.5	3146	7.5	1.33503
YR_2C_61.FIN2	93	0.55	0.011	0.0704	0.001	0.19506	444.4	7.2	438.6	6	455	30	438.6	6	1.30513
YR_2C_62.FIN2	203.7	3.783	0.056	0.2741	0.0047	0.80075	1588	12	1561	24	1622.1	8.4	1622.1	8.4	3.76672
YR_2C_63.FIN2	375	0.678	0.012	0.0708	0.0019	0.30523	525.7	7.5	441	11	893	46	DISC	DISC	50.6159
YR_2C_64.FIN2	204	0.5856	0.0081	0.0758	0.0007	0.27555	468.5	5.1	471	4.2	462	17	471	4.2	0.533618
YR_2C_65.FIN2	163.8	1.692	0.016	0.1723	0.0013	0.33891	1005.2	6	1024.7	6.9	955	10	955	10	7.29843
YR_2C_66.FIN2	62.8	1.251	0.023	0.0741	0.0011	0.25164	823	10	460.6	6.5	1970	21	DISC	DISC	76.6193
YR_2C_67.FIN2	502	1.559	0.014	0.1587	0.0013	0.72484	953.8	5.7	949.3	7.5	956.2	8.7	956.2	8.7	0.721606
YR_2C_68.FIN2	130.6	0.3367	0.0063	0.04641	0.00059	0.24589	294.4	4.8	292.4	3.6	288	30	292.4	3.6	0.679348
YR_2C_69.FIN2	135.4	0.3349	0.0071	0.04629	0.00056	0.20677	293.1	5.4	291.7	3.4	297	33	291.7	3.4	0.477653
YR_2C_70.FIN2	48.1	0.7	0.019	0.0884	0.0016	0.21932	538	12	546.1	9.7	524	33	546.1	9.7	1.50558
YR_2C_71.FIN2	264.3	6.208	0.056	0.371	0.0033	0.6938	2005.3	8	2034	16	1970.1	5.1	1970.1	5.1	3.24349
YR_2C_72.FIN2	96.7	3.518	0.04	0.2469	0.0034	0.62295	1530.8	9.1	1422	17	1691	13	DISC	DISC	15.9077
YR_2C_73.FIN2	140.5	0.3693	0.0072	0.05111	0.00074	0.36284	319	5.3	321.3	4.5	317	29	321.3	4.5	0.721003
YR_2C_74.FIN2	1214	1.458	0.03	0.1378	0.0037	0.79642	913	12	832	21	1112	21	832	21	8.87185
YR_2C_74.FIN2	148.5	3.124	0.056	0.253	0.0042	0.75868	1438	14	1454	22	1406	13	1406	13	3.41394
YR_2C_75.FIN2	177.4	0.404	0.011	0.052	0.0011	0.56257	344.7	7.7	326.7	6.6	421	28	326.7	6.6	5.22193
YR_2C_76.FIN2	27.73	9.57	0.12	0.4367	0.0069	0.44858	2396	12	2335	31	2452	14	2452	14	4.77162
YR_2C_77.FIN2	128	0.3243	0.0079	0.04258	0.00057	0.04257	285.7	6.1	268.8	3.5	422	36	268.8	3.5	5.9153
YR_2C_78.FIN2	105.2	0.2897	0.007	0.04129	0.00051	0.0027894	258.1	5.5	260.8	3.2	257	37	260.8	3.2	1.04611
YR_2C_79.FIN2	222	0.2969	0.0059	0.04152	0.00052	0.093788	263.7	4.6	262.2	3.2	284	38	262.2	3.2	0.568828
YR_2C_80.FIN2	144	0.342	0.011	0.04593	0.00064	0.23063	298.2	8.2	289.4	3.9	368	33	289.4	3.9	2.95104
YR_2C_81.FIN2	247	3.807	0.038	0.281	0.0026	0.60373	1593.8	8	1596	13	1581	12	1581	12	0.948767
YR_2C_82.FIN2	46.5	0.571	0.014	0.0749	0.0013	-0.075276	458	9.1	465.4	7.8	448	39	465.4	7.8	1.61572
YR_2C_83.FIN2	35.31	0.87	0.032	0.0732	0.0024	0.17331	634	18	455	15	1348	68	DISC	DISC	66.2463
YR_2C_84.FIN2	321.4	0.5965	0.0095	0.0725	0.00093	0.3644	474.8	6	451.2	5.6	576	25	451.2	5.6	4.97051
YR_2C_85.FIN2	65.61	0.357	0.013	0.04945	0.0009	0.14058	309	10	311.1	5.5	344	48	311.1	5.5	0.679612
YR_2C_86.FIN2	132.5	0.528	0.012	0.06877	0.00086	0.46326	429.9	8	428.7	5.2	431	22	428.7	5.2	0.279135
YR_2C_87.FIN2	104.4	4.632	0.069	0.3269	0.0039	0.60606	1754	12	1823	19	1678	17	1678	17	8.64124
YR_2C_88.FIN2	75.3	5.199	0.06	0.3348	0.0037	0.60732	1851.8	9.8	1861	18	1848	12	1848	12	0.703463
YR_2C_89.FIN2	220.9	0.2977	0.0084	0.0432	0.0011	0.28276	264.5	6.6	272.6	7	227	29	272.6	7	3.06238
YR_2C_90.FIN2	268	0.3208	0.0056	0.0451	0.00047	-0.11277	282.3	4.3	284.3	2.9	284	24	284.3	2.9	0.708466
YR_2C_91.FIN2	490	0.2824	0.0048	0.03995	0.0004	0.020884	252.5	3.8	252.5	2.5	252	25	252.5	2.5	0
YR_2C_93.FIN2	169.2	8	0.11	0.3854	0.0049	0.88481	2230	13	2101	23	2365.4	5.9	DISC	DISC	11.1778
YR_2C_94.FIN2	48.75	0.548	0.015	0.0709	0.0015	0.23971	442.7	9.5	441.3	9.1	477	31	441.3	9.1	0.316241
YR_2C_95.FIN2	192.9	5.144	0.035	0.3307	0.0026	0.62329	1843.1	5.7	1841	13	1851.6	7.2	1851.6	7.2	0.572478
YR_2C_96.FIN2	319	5.688	0.051	0.3528	0.0043	0.65641	1929.4	7.8	1948	21	1924.9	9.8	1924.9	9.8	1.20006
YR_2C_97.FIN2	145.7	5.973	0.048	0.3643	0.0032	0.58971	1971.6	7.1	2002	15	1948.8	7.7	1948.8	7.7	2.72989
YR_2C_98.FIN2	245.4	0.553	0.0088	0.07219	0.00072	0.30202	446.7	5.7	449.3	4.3	425	13	449.3	4.3	0.582046
YR_2C_99.FIN2	346	4.101	0.024	0.2818	0.0016	0.62953	1654.9	4.9	1600.6	7.8	1731	5	1731	5	7.53322
YR_2C_100.FIN2	514	no value	NAN	no value	NAN	NaN	no value	NAN	no value	NAN	no value	NAN	#VALUE!	#VALUE!	#VALUE!
YR_2C_101.FIN2	47.7	10.182	0.083	0.4627	0.0046	0.48487	2451	7.5	2454	21	2452.3	8	2452.3	8	0.0693227
YR_2C_102.FIN2	153	5.595	0.039	0.3619	0.0026	0.54579	1915.8	6.1	1991	12	1845.9	5.9	1845.9	5.9	7.86066
YR_2C_103.FIN2	720	1.999	0.032	0.1891	0.0028	0.74686	1115	11	1117	15	1129	26	1129	26	1.06289
YR_2C_103.FIN2	159.6	3.325	0.039	0.271	0.0042	0.66996	1486.6	9.3	1546	21	1412	16	1412	16	9.49008
YR_2C_104.FIN2	86.9	6.383	0.069	0.3803	0.0055	0.56621	2030.6	9.7	2081	26	1981	16	1981	16	5.04796
YR_2C_105.FIN2	533	0.31	0.0036	0.04356	0.00028	0.25547	274.1	2.8	274.9	1.7	272	16	274.9	1.7	0.291864
YR_2C_106.FIN2	252.4	5.086	0.042	0.3305	0.0028	0.6334	1833.4	6.9	1841	13	1834.3	9.7	1834.3	9.7	0.365262
YR_2C_107.FIN2	191	3.951	0.021	0.2889	0.0022	0.37717	1624.7	4.1	1636	11	1611.2	8.4	1611.2	8.4	1.53923
YR_2C_108.FIN2	472	0.2762	0.0031	0.03933	0.00038	0.43954	247.6	2.5	248.7	2.4	249	12	248.7	2.4	0.444265
YR_2C_109.FIN2	166.5	0.5683	0.0085	0.0737	0.0011	0.50468	456.7	5.5	458.3	6.6	484	17	458.3	6.6	0.350339
YR_2C_110.FIN2	175	0.3094	0.0056	0.04324	0.00056	0.29079	273.5	4.3	272.9	3.4	254	29	272.9	3.4	0.219378
YR_2C_111.FIN2	83.9	0.598	0.014	0.07715	0.00089	0.38021	476.5	9	479	5.3	484	28	479	5.3	0.524659
YR_2C_112.FIN2	384	0.565	0.015	0.0721	0.001	0.45608	454.6	9.9	448.8	6.3	491	33	448.8	6.3	1.27585
YR_2C_113.FIN2	418	0.5167	0.0067	0.06784	0.00079	0.62937	422.8	4.5	423.1	4.8	424	16	423.1	4.8	0.0709555
YR_2C_114.FIN2	650	0.2893	0.0036	0.03542	0.0005	0.35127	258	2.8	224.4	3.1	577	24	DISC	DISC	61.1092
YR_2C_115.FIN2	447.6	0.619	0.011	0.0763	0.0016	0.52957	489.4	6.8	473.9	9.7	570	24	473.9	9.7	3.16714
YR_2C_116.FIN2	304	0.2756	0.0054	0.03927	0.00049	0.058401	247	4.3	248.3	3	241	28	248.3	3	0.526316
YR_2C_117.FIN2	177	0.3195	0.0082	0.04483	0.00057	0.28116	282.1	6.5	282.7	3.5	290	33	282.7	3.5	0.212691
YR_2C_118.FIN2	687	5.194	0.072	0.3272	0.0057	0.76226	1854	13	1824	28	1900	12	1900	12	4
YR_2C_119.FIN2	199.4	0.576	0.012	0.07423	0.00066	0.17114	461.8	7.4	461.6	4	476	31	461.6	4	0.0433088
YR_2C_121.FIN2	165.4	10.074	0.074	0.4499	0.0036	0.49629	2441.3	6.8	2397	17	2479.9	9.2	2479.9	9.2	3.34288
YR_2C_122.FIN2	231	0.3312	0.0069	0.04554	0.0005	0.34659	290.3	5.2	287.1	3.1	311	27	287.1	3.1	1.10231
YR_2C_123.FIN2	485	1.877	0.024	0.1811	0.0023	0.63825	1072.8	8.6	1073	13	1071	16	1071	16	0.186741
YR_2C_124.FIN2	463	6.526	0.083	0.3747	0.0049	0.79478	2049	11	2051	23	2058.8	7.4	2058.8	7.4	0.378861
YR_2C_125.FIN2	261	3.529	0.034	0.2235	0.0023	0.58072	1533.5	7.7	1300	12	1790	13	DISC	DISC	27.3743
YR3
YR_3C_1.FIN2	65.4	0.5827	0.0097	0.07323	0.00093	0.08866	466.7	6.3	455.5	5.6	516	24	455.5	5.6	2.39983
YR_3C_2.FIN2	240.9	0.2955	0.0049	0.04159	0.00055	0.42562	263.3	3.9	262.7	3.4	262	18	262.7	3.4	0.227877
YR_3C_3.FIN2	443	0.53	0.0043	0.06927	0.00047	0.32155	431.8	2.8	431.7	2.8	439	13	431.7	2.8	0.0231589
YR_3C_4.FIN2	66.7	0.548	0.0095	0.0706	0.0011	0.052224	443.4	6.2	439.8	6.6	458	22	439.8	6.6	0.811908
YR_3C_5.FIN2	16.21	0.327	0.016	0.0421	0.0018	0.22363	290	13	266	11	485	64	266	11	8.27586
YR_3C_6.FIN2	43.2	0.588	0.015	0.0733	0.001	0.087452	468.6	9.5	456.1	6.2	558	34	456.1	6.2	2.66752
YR_3C_7.FIN2	123.2	0.5905	0.0083	0.07491	0.0009	0.30789	471	5.3	465.6	5.4	482	20	465.6	5.4	1.1465
YR_3C_8.FIN2	331	1.249	0.0081	0.1353	0.001	0.47996	822.8	3.6	818.2	6	833.8	9.4	818.2	6	0.559067
YR_3C_9.FIN2	190.1	0.5514	0.0066	0.07081	0.00067	0.47287	446.3	4.5	441	4	473	13	441	4	1.18754
YR_3C_10.FIN2	587	0.6557	0.0075	0.08216	0.00077	0.41521	511.9	4.6	509	4.6	520	14	509	4.6	0.566517
YR_3C_11.FIN2	210	0.553	0.0066	0.0718	0.00078	0.5016	446.8	4.3	446.9	4.7	445	13	446.9	4.7	0.0223814
YR_3C_12.FIN2	105.2	6.007	0.048	0.3568	0.0033	0.49199	1977.4	7.2	1969	15	1992	11	1992	11	1.15462
YR_3C_13.FIN2	49.1	0.585	0.019	0.0747	0.0012	0.11145	468	12	464.1	7.4	465	40	464.1	7.4	0.833333
YR_3C_14.FIN2	97.9	10.454	0.073	0.4619	0.0035	0.65019	2475.6	6.4	2448	16	2502.3	7.1	2502.3	7.1	2.17
YR_3C_15.FIN2	1435	0.668	0.018	0.0601	0.0015	0.46615	519	11	375.9	8.8	1199	27	DISC	DISC	68.6489
YR_3C_15.FIN2	950	0.862	0.061	0.0836	0.0034	0.70747	630	33	518	20	1050	83	DISC	DISC	50.6667
YR_3C_15.FIN2	610	1.542	0.025	0.129	0.002	0.5348	947	10	782	12	1344	18	DISC	DISC	41.8155
YR_3C_16.FIN2	288	0.3539	0.006	0.04869	0.00063	0.2573	307.5	4.5	306.5	3.9	320	27	306.5	3.9	0.325203
YR_3C_17.FIN2	471	5.222	0.041	0.3292	0.0031	0.82843	1856.9	6.9	1834	15	1874.2	5.7	1874.2	5.7	2.14492
YR_3C_18.FIN2	331	0.5634	0.0063	0.07286	0.00057	0.4444	453.6	4.1	453.4	3.4	441	13	453.4	3.4	0.0440917
YR_3C_19.FIN2	106.3	no value	NAN	no value	NAN	NaN	no value	NAN	no value	NAN	no value	NAN	#VALUE!	#VALUE!	#VALUE!
YR_3C_20.FIN2	145.5	0.6124	0.0095	0.07796	0.00087	0.25008	486.4	6.2	483.9	5.2	486	19	483.9	5.2	0.51398
YR_3C_21.FIN2	72.9	5.055	0.059	0.3214	0.0042	0.64754	1827.9	9.8	1796	21	1852	12	1852	12	3.02376
YR_3C_22.FIN2	36.6	3.961	0.098	0.2667	0.0048	0.52763	1626	20	1524	24	1763	17	DISC	DISC	13.5564
YR_3C_22.FIN2	109	6.01	0.11	0.3082	0.0072	0.65574	1977	16	1732	36	2240	15	DISC	DISC	22.6786
YR_3C_22.FIN2	113.8	8.2	0.19	0.3763	0.0065	0.82747	2252	21	2058	30	2420	15	DISC	DISC	14.9587
YR_3C_23.FIN2	27.6	2.925	0.059	0.2103	0.0028	0.064862	1387	15	1230	15	1619	22	DISC	DISC	24.0272
YR_3C_24.FIN2	42.4	4.179	0.059	0.2802	0.0041	0.61142	1669	12	1592	21	1764	12	1764	12	9.75057
YR_3C_25.FIN2	192	5.021	0.039	0.315	0.0031	0.69579	1822.7	6.7	1765	15	1879.7	7.7	1879.7	7.7	6.10204
YR_3C_26.FIN2	55.9	0.561	0.013	0.0708	0.0011	0.096064	454.4	8.4	440.8	6.9	498	27	440.8	6.9	2.99296
YR_3C_27.FIN2	73.8	8.955	0.093	0.4278	0.0036	0.65338	2332.8	9.5	2295	16	2354.3	8.3	2354.3	8.3	2.5188
YR_3C_28.FIN2	256	0.2702	0.0046	0.0382	0.00039	0.38726	242.8	3.7	241.7	2.4	245	19	241.7	2.4	0.453048
YR_3C_29.FIN2	87.4	10.76	0.11	0.4771	0.0052	0.69352	2503.7	9.7	2514	23	2495.2	9.7	2495.2	9.7	0.753447
YR_3C_30.FIN2	234	0.57	0.021	0.0745	0.0015	0.034651	458	13	462.9	8.9	438	21	462.9	8.9	1.06987
YR_3C_30.FIN2	316	1.115	0.011	0.12514	0.00098	0.22678	760.6	5.4	760.1	5.6	770	12	760.1	5.6	0.0657376
YR_3C_31.FIN2	68.4	1.537	0.019	0.1561	0.0017	0.30492	946.3	8.1	935	9.6	976	18	976	18	4.20082
YR_3C_32.FIN2	178.5	17.47	0.15	0.4878	0.0043	0.65209	2961.6	8.2	2563	18	3234.5	7.2	DISC	DISC	20.7606
YR_3C_33.FIN2	254.8	0.2671	0.0051	0.03742	0.00038	0.30644	240.3	4.1	236.8	2.4	275	19	236.8	2.4	1.45651
YR_3C_34.FIN2	132	1.227	0.012	0.1335	0.0011	0.37386	812.5	5.6	807.8	6.2	823	13	807.8	6.2	0.578462
YR_3C_35.FIN2	93.1	1.919	0.026	0.1818	0.0018	0.48297	1087.4	9.1	1076.5	9.9	1109	14	1109	14	2.93057
YR_3C_36.FIN2	414	0.7727	0.0076	0.095	0.001	0.43529	581.2	4.3	584.7	6.1	574	14	584.7	6.1	0.602202
YR_3C_37.FIN2	299.5	0.3872	0.0083	0.0522	0.00068	0.43022	333.6	5.6	328	4.1	344	22	328	4.1	1.67866
YR_3C_38.FIN2	48	10.18	0.11	0.452	0.0056	0.6394	2451	10	2403	25	2467	11	2467	11	2.59424
YR_3C_39.FIN2	157	4.245	0.037	0.2938	0.0024	0.51516	1682.3	7.1	1660	12	1704.2	8.7	1704.2	8.7	2.59359
YR_3C_40.FIN2	128	2.215	0.026	0.1951	0.0019	0.48404	1185.3	8	1150	11	1259	16	1259	16	8.65766
YR_3C_41.FIN2	113.2	5.27	0.04	0.336	0.0025	0.4601	1863.6	6.5	1867	12	1861.3	7.8	1861.3	7.8	0.306238
YR_3C_42.FIN2	120.1	5.14	0.04	0.3276	0.0035	0.4648	1842.4	6.6	1826	17	1860	11	1860	11	1.82796
YR_3C_43.FIN2	43.92	4.356	0.056	0.293	0.0028	0.1782	1703	11	1656	14	1759	15	1759	15	5.8556
YR_3C_44.FIN2	88.4	0.6193	0.0087	0.07831	0.00079	-0.081936	489.2	5.4	486	4.7	504	25	486	4.7	0.654129
YR_3C_45.FIN2	345	3.615	0.075	0.2313	0.0046	0.64546	1552	16	1341	24	1856	27	DISC	DISC	27.7478
YR_3C_46.FIN2	138	0.548	0.01	0.071	0.00084	0.18838	443.4	6.6	442.2	5	430	27	442.2	5	0.270636
YR_3C_47.FIN2	91.5	0.518	0.012	0.06801	0.0007	0.01589	424.6	7.9	424.1	4.3	430	27	424.1	4.3	0.117758
YR_3C_48.FIN2	325.9	0.2842	0.0077	0.0395	0.00051	0.43319	253.9	6.1	249.8	3.2	319	36	249.8	3.2	1.61481
YR_3C_49.FIN2	554	0.2718	0.005	0.03683	0.00073	0.67251	244.1	4	233.1	4.5	336	23	233.1	4.5	4.50635
YR_3C_50.FIN2	42.04	14.17	0.15	0.5142	0.006	0.54322	2760.1	9.9	2674	26	2828.3	9.2	2828.3	9.2	5.45557
YR_3C_51.FIN2	66.1	0.374	0.011	0.05101	0.00098	-0.12026	322.5	8.4	320.7	6	326	49	320.7	6	0.55814
YR_3C_52.FIN2	1030	0.233	0.0028	0.03347	0.00029	0.092156	212.6	2.3	212.2	1.8	221	22	212.2	1.8	0.188147
YR_3C_53.FIN2	346.9	2.891	0.037	0.1958	0.0027	0.6942	1379	9.6	1153	15	1752	16	DISC	DISC	34.1895
YR_3C_54.FIN2	72.8	12.836	0.099	0.5122	0.0044	0.61532	2667.3	7.3	2665	19	2668.3	6.2	2668.3	6.2	0.123674
YR_3C_55.FIN2	323	0.6252	0.0078	0.07815	0.00068	0.36751	493	4.8	485	4.1	527	15	485	4.1	1.62272
YR_3C_56.FIN2	317	0.5416	0.0083	0.07055	0.00074	0.36708	439.3	5.5	439.5	4.4	433	14	439.5	4.4	0.045527
YR_3C_57.FIN2	456	0.6127	0.0068	0.07722	0.00083	0.56	485.1	4.3	479.5	5	510	13	479.5	5	1.1544
YR_3C_58.FIN2	315	0.5662	0.0065	0.07306	0.00059	0.39338	455.4	4.2	454.5	3.6	450	14	454.5	3.6	0.197628
YR_3C_59.FIN2	12.12	5.1	0.11	0.3224	0.0055	0.28118	1833	19	1800	27	1842	21	1842	21	2.28013
YR_3C_60.FIN2	177.9	0.3095	0.0058	0.04357	0.00087	-0.032553	273.8	4.5	274.9	5.4	275	35	274.9	5.4	0.401753
YR_3C_62.FIN2	124.3	9.389	0.09	0.4215	0.0045	0.71742	2376.2	8.8	2267	20	2457.7	7.5	2457.7	7.5	7.75929
YR_3C_63.FIN2	37.1	4.851	0.053	0.3128	0.0039	0.50058	1794.5	9.5	1754	19	1836	14	1836	14	4.46623
YR_3C_64.FIN2	225	0.559	0.01	0.07134	0.00086	0.35278	450.6	6.8	444.2	5.2	486	26	444.2	5.2	1.42033
YR_3C_65.FIN2	83.3	0.59	0.014	0.0747	0.0012	-0.063084	470.7	8.7	464.3	7.3	501	29	464.3	7.3	1.35968
YR_3C_66.FIN2	105.2	0.2949	0.0083	0.04124	0.00091	0.14763	262.2	6.5	260.5	5.7	270	49	260.5	5.7	0.64836
YR_3C_67.FIN2	893	0.3321	0.0072	0.03703	0.00064	0.42505	291	5.5	234.4	4	784	30	DISC	DISC	70.102
YR_3C_68.FIN2	90.1	3.471	0.052	0.2548	0.0033	0.3958	1520	12	1463	17	1588	19	1588	19	7.87154
YR_3C_69.FIN2	136.7	21.97	0.13	0.5988	0.0044	0.55965	3183	6.2	3025	18	3282	7.3	3282	7.3	7.83059
YR_3C_70.FIN2	172	9.064	0.068	0.439	0.0039	0.56245	2344.1	6.8	2346	17	2339.9	7.5	2339.9	7.5	0.260695
YR_3C_71.FIN2	53.6	5.806	0.063	0.3503	0.0035	0.49059	1946.5	9.4	1938	17	1954	12	1954	12	0.818833
YR_3C_72.FIN2	351	0.5601	0.0072	0.07212	0.00085	0.42098	451.5	4.7	448.9	5.1	460	16	448.9	5.1	0.575858
YR_3C_73.FIN2	207.3	8.71	0.14	0.4174	0.0083	0.73571	2308	15	2248	38	2362	16	2362	16	4.82642
YR_3C_74.FIN2	36.3	4.696	0.068	0.3147	0.0038	0.46618	1765	12	1766	19	1744	17	1744	17	1.26147
YR_3C_75.FIN2	229	0.3078	0.0063	0.04318	0.0005	0.15216	272.4	4.9	272.5	3.1	267	27	272.5	3.1	0.0367107
YR_3C_76.FIN2	159.5	0.5246	0.0082	0.06838	0.00067	0.094273	428	5.5	426.4	4.1	452	23	426.4	4.1	0.373832
YR_3C_77.FIN2	265.8	0.312	0.0061	0.04263	0.00051	0.21131	275.6	4.7	269.1	3.2	313	25	269.1	3.2	2.35849
YR_3C_78.FIN2	682	1.373	0.02	0.1426	0.0019	0.62519	877.4	8.4	859	11	922	14	922	14	6.83297
YR_3C_79.FIN2	170	4.514	0.046	0.306	0.0033	0.67918	1734.4	8.1	1721	16	1738.7	8.2	1738.7	8.2	1.018
YR_3C_80.FIN2	199.8	0.6372	0.0088	0.08068	0.00075	0.16382	501	5.5	500.2	4.5	480	17	500.2	4.5	0.159681
YR_3C_81.FIN2	181	0.3127	0.0057	0.04318	0.00048	0.41161	276.1	4.4	272.5	3	268	25	272.5	3	1.30388
YR_3C_82.FIN2	321	0.5751	0.0064	0.0736	0.00081	0.29776	461.2	4.1	457.8	4.9	462	18	457.8	4.9	0.737207
YR_3C_83.FIN2	91.9	0.556	0.012	0.07199	0.00076	0.19325	449.5	7.4	448.1	4.6	432	29	448.1	4.6	0.311457
YR_3C_84.FIN2	366.9	0.2663	0.0068	0.03764	0.00076	-0.026918	239.6	5.4	238.2	4.7	265	37	238.2	4.7	0.584307
YR_3C_85.FIN2	137.5	0.5787	0.0089	0.07397	0.00084	0.16745	463.3	5.7	460.6	4.9	478	19	460.6	4.9	0.582776
YR_3C_86.FIN2	282.2	7.06	0.11	0.3702	0.0037	0.70005	2118	14	2032	17	2201	17	2201	17	7.67833
YR_3C_87.FIN2	210.6	0.6148	0.0066	0.07759	0.00055	0.18833	486.4	4.1	481.7	3.3	505	16	481.7	3.3	0.966283
YR_3C_88.FIN2	10.41	1.739	0.06	0.1496	0.0034	0.14336	1023	22	898	19	1294	47	DISC	DISC	30.6028
YR_3C_89.FIN2	330.8	9.736	0.064	0.4377	0.0033	0.74805	2409.8	6	2342	15	2454.5	5.6	2454.5	5.6	4.58342
YR_3C_90.FIN2	80.5	5.101	0.05	0.3254	0.0031	0.36519	1835.8	8.3	1816	15	1858	14	1858	14	2.2605
YR_3C_91.FIN2	212.5	0.445	0.0066	0.0596	0.00068	0.2553	373.6	4.6	373.2	4.1	359	19	373.2	4.1	0.107066
YR_3C_92.FIN2	196	0.2633	0.0052	0.0376	0.0004	0.33905	237.2	4.1	237.9	2.5	238	25	237.9	2.5	0.29511
YR_3C_93.FIN2	334	0.2755	0.0072	0.03919	0.00053	0.45585	247	5.7	247.8	3.3	255	26	247.8	3.3	0.323887
YR_3C_94.FIN2	74.3	10.173	0.087	0.4461	0.0039	0.61168	2450.1	8	2378	17	2497.1	7.7	2497.1	7.7	4.76953
YR_3C_95.FIN2	148	4.391	0.029	0.3013	0.0023	0.46963	1710.3	5.4	1698	11	1709.1	7.4	1709.1	7.4	0.649465
YR_3C_96.FIN2	595	0.2729	0.0033	0.03848	0.00033	0.22736	245	2.6	243.4	2	243	17	243.4	2	0.653061
YR_3C_97.FIN2	160	0.3045	0.0057	0.04285	0.00056	-0.054059	269.8	4.4	270.5	3.4	273	27	270.5	3.4	0.259451
YR_3C_98.FIN2	164	0.3514	0.0074	0.04788	0.00087	-0.026799	305.7	5.6	301.5	5.3	330	48	301.5	5.3	1.3739
YR_3C_99.FIN2	212.9	0.483	0.012	0.052	0.0012	-0.25421	400.1	8.5	326.8	7.4	866	73	DISC	DISC	62.2633
YR_3C_100.FIN2	80.6	2.709	0.065	0.2048	0.0036	0.45405	1330	18	1201	19	1542	20	DISC	DISC	22.1141
YR_3C_101.FIN2	166.7	8.836	0.052	0.4111	0.0027	0.64259	2320.9	5.4	2220	12	2405.5	5.6	2405.5	5.6	7.71149
YR_3C_102.FIN2	264.6	0.3714	0.0095	0.04963	0.00087	0.46559	320.5	7	312.2	5.3	383	30	312.2	5.3	2.5897
YR_3C_103.FIN2	133.4	4.924	0.04	0.3177	0.0027	0.62404	1806	6.8	1778	13	1829.5	8	1829.5	8	2.81498
YR_3C_104.FIN2	349	0.5446	0.0049	0.07074	0.00055	0.18065	441.4	3.2	440.6	3.3	437	16	440.6	3.3	0.181242
YR_3C_105.FIN2	335.6	0.5534	0.007	0.07186	0.0007	0.40854	447.1	4.6	447.4	4.2	464	14	447.4	4.2	0.0670991
YR_3C_106.FIN2	93.5	0.586	0.011	0.07468	0.00095	0.17869	468.7	7.4	464.2	5.7	467	28	464.2	5.7	0.960102
YR_3C_107.FIN2	138.5	0.5396	0.0084	0.0703	0.0011	0.26334	438.8	5.7	437.8	6.7	453	21	437.8	6.7	0.227894
YR_3C_108.FIN2	177.5	0.5688	0.0077	0.07371	0.00073	0.27836	457	5	458.4	4.4	465	19	458.4	4.4	0.306346
YR_3C_109.FIN2	222.2	4.959	0.051	0.316	0.003	0.84357	1813	8.5	1770	15	1849.2	5.5	1849.2	5.5	4.28293
YR_3C_110.FIN2	258	1.035	0.012	0.1167	0.0014	0.43289	721.3	5.8	711.6	8.3	757	17	711.6	8.3	1.34479
YR_3C_111.FIN2	134.6	0.2681	0.0064	0.0382	0.00056	0.12212	241	5.1	241.6	3.5	251	35	241.6	3.5	0.248963
YR_3C_112.FIN2	150.1	0.2461	0.0058	0.03558	0.00057	-0.01812	224.1	4.6	225.4	3.6	229	34	225.4	3.6	0.580098
YR_3C_113.FIN2	285	0.3158	0.0049	0.04448	0.00053	-0.00011677	278.6	3.8	280.6	3.3	276	27	280.6	3.3	0.717875
YR_3C_114.FIN2	734.5	4.522	0.05	0.2958	0.004	0.78318	1734.5	9.1	1673	20	1817.7	8.7	1817.7	8.7	7.96061
YR_3C_115.FIN2	141.5	0.3376	0.0079	0.04657	0.00055	-0.068372	295.1	6	293.4	3.4	292	37	293.4	3.4	0.576076
YR_3C_116.FIN2	262	0.5446	0.0087	0.07088	0.00089	-0.095832	441.3	5.7	441.4	5.4	458	32	441.4	5.4	0.0226603
YR_3C_117.FIN2	301	11.499	0.078	0.4936	0.0031	0.63317	2565.1	6.1	2586	13	2546.3	6.3	2546.3	6.3	1.55913
YR_3C_118.FIN2	109.8	0.5341	0.0099	0.0701	0.00092	0.1401	435.2	6.8	436.7	5.5	422	24	436.7	5.5	0.344669
YR_3C_119.FIN2	664	0.6701	0.0071	0.08466	0.00085	0.43879	520.7	4.3	523.9	5.1	521	15	523.9	5.1	0.614557
YR_3C_120.FIN2	245	0.2407	0.0048	0.03455	0.0005	0.23077	218.9	4	219	3.1	214	21	219	3.1	0.045683
YR_3C_121.FIN2	237	0.295	0.0057	0.04125	0.00048	-0.0093207	262.4	4.5	260.6	3	272	33	260.6	3	0.685976
YR_3C_122.FIN2	195	2.987	0.03	0.2432	0.0021	0.57829	1403.9	7.6	1403	11	1415.8	9.1	1415.8	9.1	0.904082
YR_3C_123.FIN2	294	13.73	0.12	0.5071	0.0049	0.65402	2731.1	8.5	2644	21	2791.1	8.3	2791.1	8.3	5.27032
YR_3C_124.FIN2	18.84	0.587	0.024	0.0748	0.0022	0.36754	468	15	465	13	516	56	465	13	0.641026
YR_3C_125.FIN2	21.57	6.56	0.14	0.368	0.01	0.62164	2054	19	2017	48	2108	23	2108	23	4.31689
YR4
YR_4C_1.FIN2	78.8	0.331	0.016	0.0413	0.00097	0.21212	290	12	260.9	6	544	71	DISC	DISC	52.0404
YR_4C_2.FIN2	357.9	5.809	0.04	0.3505	0.0027	0.63981	1947.4	6	1937	13	1963.2	6.3	1963.2	6.3	1.33456
YR_4C_3.FIN2	71.4	10.556	0.093	0.4669	0.0043	0.53387	2484.5	8.1	2470	19	2508.3	8.9	2508.3	8.9	1.52693
YR_4C_4.FIN2	39.2	0.529	0.016	0.0693	0.0014	0.075614	430	11	431.8	8.1	435	45	431.8	8.1	0.418605
YR_4C_5.FIN2	352	0.5648	0.006	0.0732	0.00067	0.15708	454.6	3.9	455.4	4	454	19	455.4	4	0.175979
YR_4C_6.FIN2	809	4.62	0.089	0.2966	0.0056	0.82079	1752	16	1674	28	1852	12	1852	12	9.61123
YR_4C_6.FIN2	385	10.32	0.11	0.4523	0.006	0.84755	2463.1	9.7	2405	27	2520.8	8.2	2520.8	8.2	4.59378
YR_4C_8.FIN2	89.6	0.562	0.016	0.0723	0.001	0.047934	452	10	450.2	6.1	467	36	450.2	6.1	0.39823
YR_4C_9.FIN2	250.9	4.919	0.051	0.3204	0.0046	0.29464	1805.4	8.9	1791	23	1838	17	1838	17	2.55713
YR_4C_9.FIN2	172.4	8.439	0.092	0.4044	0.0045	0.59258	2279	10	2189	20	2360	12	2360	12	7.24576
YR_4C_10.FIN2	1167	2.698	0.066	0.184	0.0022	0.47276	1328	18	1089	12	1733	22	DISC	DISC	37.161
YR_4C_10.FIN2	358	5.378	0.045	0.3368	0.0026	0.71792	1881.1	7.2	1871	13	1911.5	6	1911.5	6	2.11875
YR_4C_11.FIN2	93.7	1.182	0.016	0.1308	0.0014	0.056549	791.9	7.3	792.4	7.8	808	20	792.4	7.8	0.0631393
YR_4C_12.FIN2	505	0.5633	0.0065	0.0728	0.00075	0.30662	453.6	4.2	453	4.5	475	14	453	4.5	0.132275
YR_4C_13.FIN2	745	0.571	0.0047	0.07405	0.00072	0.60405	458.6	3	460.5	4.3	479.2	9.6	460.5	4.3	0.414304
YR_4C_14.FIN2	79.8	3.393	0.063	0.1972	0.0029	0.67024	1502	14	1160	16	2031	15	DISC	DISC	42.8853
YR_4C_15.FIN2	156	0.5295	0.0095	0.06901	0.00088	0.16327	431.2	6.3	431	5.5	454	27	431	5.5	0.0463822
YR_4C_16.FIN2	575.9	5.386	0.027	0.3397	0.0019	0.53889	1883.6	4.4	1885	8.9	1891	5.4	1891	5.4	0.317292
YR_4C_17.FIN2	212	0.5693	0.0082	0.07347	0.00084	0.14794	457.3	5.3	457.7	5.2	473	17	457.7	5.2	0.0874699
YR_4C_18.FIN2	114	1.262	0.022	0.1382	0.0021	0.43256	829.6	9.7	834	12	835	17	834	12	0.530376
YR_4C_19.FIN2	100.5	0.591	0.01	0.0757	0.0012	0.23389	471.1	6.4	470.1	7.4	510	33	470.1	7.4	0.212269
YR_4C_20.FIN2	11.27	5.11	0.15	0.2822	0.0076	0.49397	1844	25	1601	38	2172	38	DISC	DISC	26.2891
YR_4C_21.FIN2	264.8	0.3145	0.0083	0.0437	0.00057	-0.23867	277.5	6.4	275.7	3.5	306	38	275.7	3.5	0.648649
YR_4C_22.FIN2	103.1	3.253	0.033	0.2539	0.0024	0.4668	1469.3	7.9	1458	12	1498	11	1498	11	2.67023
YR_4C_23.FIN2	59.1	4.382	0.056	0.2895	0.004	0.51886	1708	11	1639	20	1797	14	1797	14	8.79243
YR_4C_24.FIN2	262	1.6	0.015	0.1642	0.0014	0.49337	969.9	6	980.1	7.9	968.8	9	968.8	9	1.16639
YR_4C_25.FIN2	129.1	0.557	0.012	0.07314	0.00099	-0.11462	449.4	7.7	455	5.9	449	26	455	5.9	1.24611
YR_4C_26.FIN2	229.5	0.5628	0.0088	0.07334	0.00078	0.33169	453.2	5.7	456.2	4.7	477	18	456.2	4.7	0.661959
YR_4C_27.FIN2	217	5.105	0.036	0.333	0.0023	0.40855	1837.5	6.2	1853	11	1837.7	9.2	1837.7	9.2	0.832562
YR_4C_28.FIN2	73.8	0.562	0.017	0.0729	0.0014	0.18497	452	11	453.8	8.2	481	38	453.8	8.2	0.39823
YR_4C_30.FIN2	89	0.563	0.013	0.0733	0.001	0.45515	454.7	8	455.8	6.3	461	23	455.8	6.3	0.241918
YR_4C_31.FIN2	112.5	5.207	0.039	0.3399	0.0026	0.50361	1853.5	6.3	1886	12	1834	7.4	1834	7.4	2.83533
YR_4C_32.FIN2	216.9	5.888	0.035	0.3618	0.0027	0.62977	1960.1	5	1991	13	1934.1	6.2	1934.1	6.2	2.94194
YR_4C_33.FIN2	29.43	8.57	0.14	0.4241	0.005	0.48725	2297	15	2278	22	2316	17	2316	17	1.64076
YR_4C_34.FIN2	534	0.3102	0.0044	0.04275	0.00052	0.54758	274.3	3.4	269.8	3.2	338	12	269.8	3.2	1.64054
YR_4C_35.FIN2	142.4	0.6105	0.0099	0.07782	0.00082	0.14124	483.6	6.2	483.1	4.9	502	26	483.1	4.9	0.103391
YR_4C_36.FIN2	7.35	1.51	0.15	0.1176	0.0067	0.11243	936	53	716	39	1480	140	DISC	DISC	51.6216
YR_4C_37.FIN2	57.8	0.563	0.015	0.073	0.0012	0.28431	454.8	9.5	454.3	7.4	494	26	454.3	7.4	0.109938
YR_4C_38.FIN2	257.6	0.2616	0.0044	0.03741	0.00043	0.16728	235.9	3.5	236.8	2.7	244	22	236.8	2.7	0.381518
YR_4C_39.FIN2	88.7	0.496	0.011	0.06624	0.00098	0.11433	408.6	7.6	413.4	5.9	439	28	413.4	5.9	1.17474
YR_4C_40.FIN2	566	1.937	0.018	0.1843	0.0016	0.73289	1093.9	6.1	1090.1	8.5	1120.8	7.5	1120.8	7.5	2.73911
YR_4C_42.FIN2	82	4.333	0.061	0.285	0.0041	0.64475	1701	12	1616	21	1825	14	DISC	DISC	11.4521
YR_4C_42.FIN2	113.7	8.22	0.16	0.4055	0.0064	0.7072	2255	18	2194	30	2328	18	2328	18	5.75601
YR_4C_43.FIN2	514	4.415	0.045	0.2993	0.0028	0.62452	1714.8	8.3	1688	14	1762.8	9.1	1762.8	9.1	4.24325
YR_4C_44.FIN2	238	0.5626	0.008	0.07348	0.00076	0.39836	453.1	5.2	457.1	4.5	460	19	457.1	4.5	0.882807
YR_4C_45.FIN2	69.2	4.117	0.063	0.2562	0.0041	0.52769	1657	12	1470	21	1938	16	DISC	DISC	24.1486
YR_4C_46.FIN2	52.74	0.329	0.014	0.046	0.0014	0.22331	288	10	290	8.7	291	40	290	8.7	0.694444
YR_4C_47.FIN2	89.6	0.555	0.016	0.0723	0.001	0.21505	448	10	450.1	6.3	452	40	450.1	6.3	0.46875
YR_4C_48.FIN2	407	0.2977	0.0052	0.04192	0.00034	0.3389	264.5	4	264.7	2.1	288	28	264.7	2.1	0.0756144
YR_4C_49.FIN2	177	0.5635	0.0091	0.07326	0.00085	0.12686	453.5	5.9	455.7	5.1	468	27	455.7	5.1	0.485116
YR_4C_50.FIN2	65.3	10.01	0.098	0.455	0.0038	0.56964	2435	9	2417	17	2461.3	7.1	2461.3	7.1	1.79986
YR_4C_51.FIN2	69.1	4.847	0.045	0.3177	0.0027	0.58631	1792.8	7.8	1778	13	1834.3	8.4	1834.3	8.4	3.06929
YR_4C_52.FIN2	181	0.329	0.011	0.04332	0.0008	0.427	288.5	8.5	273.4	4.9	421	59	273.4	4.9	5.23397
YR_4C_53.FIN2	186	0.4283	0.0089	0.05872	0.00093	0.31933	361.8	6.4	367.8	5.6	413	26	367.8	5.6	1.65837
YR_4C_54.FIN2	553	0.6432	0.0078	0.08317	0.00084	0.47174	504.9	4.9	515	5	476	15	515	5	2.0004
YR_4C_55.FIN2	1062	0.2658	0.0034	0.03775	0.00028	0.33405	239.3	2.7	238.9	1.7	269	17	238.9	1.7	0.167154
YR_4C_56.FIN2	398	3.117	0.032	0.2055	0.0015	0.54509	1436.4	7.9	1204.7	8	1815	10	DISC	DISC	33.6253
YR_4C_57.FIN2	37.6	5.164	0.054	0.3384	0.0035	0.35185	1846.2	8.9	1881	17	1805	13	1805	13	4.21053
YR_4C_58.FIN2	239.9	0.3845	0.0059	0.05271	0.00049	0.0083732	330.2	4.3	331.1	3	347	28	331.1	3	0.272562
YR_4C_59.FIN2	284	0.5361	0.0066	0.06998	0.00081	0.49643	435.7	4.4	436	4.9	429	16	436	4.9	0.0688547
YR_4C_60.FIN2	122.6	0.629	0.012	0.08015	0.00099	0.11025	495	7.5	497	5.9	527	27	497	5.9	0.40404
YR_4C_61.FIN2	140.2	1.254	0.02	0.1348	0.0016	0.35678	826.5	9.3	815.3	9.4	864	22	815.3	9.4	1.35511
YR_4C_62.FIN2	74.9	0.345	0.016	0.0483	0.0015	0.099225	301	12	304.1	9.2	335	52	304.1	9.2	1.0299
YR_4C_63.FIN2	59.5	11.419	0.098	0.5035	0.0053	0.50098	2557.6	8	2628	23	2519.1	9	2519.1	9	4.32297
YR_4C_64.FIN2	524.3	0.63	0.011	0.07981	0.0009	0.74751	497.2	6.6	495	5.4	519	14	495	5.4	0.442478
YR_4C_65.FIN2	56.2	5.094	0.068	0.3353	0.0036	0.59696	1837	11	1864	17	1819	11	1819	11	2.47389
YR_4C_66.FIN2	375	5.61	0.12	0.3548	0.006	0.33837	1917	18	1957	29	1897	25	1897	25	3.16289
YR_4C_66.FIN2	58.7	9.77	0.13	0.4692	0.0054	0.42493	2413	12	2480	24	2363	19	2363	19	4.95133
YR_4C_67.FIN2	167	0.59	0.026	0.0772	0.002	-0.038335	470	17	479	12	461	41	479	12	1.91489
YR_4C_67.FIN2	243	1.052	0.02	0.121	0.0023	0.61617	729	10	736	13	721	14	736	13	0.960219
YR_4C_68.FIN2	199.6	0.3111	0.0058	0.04346	0.00059	0.059438	274.9	4.5	274.2	3.6	301	33	274.2	3.6	0.254638
YR_4C_69.FIN2	41.42	3.39	0.11	0.2335	0.0071	0.43019	1501	26	1353	37	1751	18	DISC	DISC	22.7299
YR_4C_69.FIN2	32.73	4.342	0.055	0.2991	0.0043	0.42644	1703	11	1687	21	1752	14	1752	14	3.71005
YR_4C_70.FIN2	85.4	5.617	0.044	0.3417	0.0031	0.446	1918.4	6.8	1894	15	1958	11	1958	11	3.26864
YR_4C_71.FIN2	141.5	0.276	0.0053	0.03921	0.0005	0.068804	247.8	4.1	247.9	3.1	268	27	247.9	3.1	0.0403551
YR_4C_72.FIN2	286	0.31	0.0051	0.04355	0.00048	0.21892	274.1	4	274.8	3	304	27	274.8	3	0.255381
YR_4C_73.FIN2	186	0.3224	0.0071	0.04488	0.00076	0.38348	283.6	5.5	283	4.7	300	26	283	4.7	0.211566
YR_4C_74.FIN2	186.5	11.256	0.06	0.4996	0.003	0.59929	2545	4.9	2614	13	2500.5	4.2	2500.5	4.2	4.53909
YR_4C_75.FIN2	349	0.2753	0.0054	0.03937	0.00044	0.00037611	246.8	4.3	248.9	2.7	242	32	248.9	2.7	0.850891
YR_4C_76.FIN2	123.7	0.3064	0.0085	0.04306	0.00078	0.43086	271.1	6.6	271.7	4.8	292	23	271.7	4.8	0.221321
YR_4C_77.FIN2	56	4.916	0.055	0.327	0.0036	0.51642	1804.3	9.5	1824	17	1798	12	1798	12	1.44605
YR_4C_78.FIN2	239	11.305	0.072	0.4931	0.0034	0.49138	2548.3	6	2584	15	2533.5	9	2533.5	9	1.99329
YR_4C_79.FIN2	302	10.954	0.065	0.4829	0.0038	0.66344	2519	5.5	2540	16	2516.5	6.1	2516.5	6.1	0.933837
YR_4C_80.FIN2	72.69	5.622	0.051	0.3518	0.0033	0.39567	1919	7.8	1945	15	1907	10	1907	10	1.99266
YR_4C_81.FIN2	333	0.3501	0.0072	0.04925	0.00056	0.25184	305.5	5.2	309.9	3.4	300	29	309.9	3.4	1.44026
YR_4C_82.FIN2	266.6	0.3712	0.0089	0.05077	0.00054	0.054226	320.5	6.5	319.2	3.3	340	33	319.2	3.3	0.405616
YR_4C_111.FIN2	20.2	4.533	0.071	0.3117	0.0052	0.36994	1736	13	1751	26	1735	15	1735	15	0.92219
YR_4C_83.FIN2	1070	5.84	0.15	0.3333	0.0063	0.81437	1952	22	1854	31	2073	10	DISC	DISC	10.5644
YR_4C_83.FIN2	97.9	9.686	0.084	0.4616	0.0043	0.61861	2405	8	2446	19	2378.9	9.1	2378.9	9.1	2.82063
YR_4C_84.FIN2	206	0.3252	0.007	0.04535	0.0005	0.35406	287.3	5.4	285.9	3.1	294	26	285.9	3.1	0.487296
YR_4C_85.FIN2	46.6	0.289	0.013	0.0391	0.0009	-0.16575	259	11	247.2	5.6	409	70	247.2	5.6	4.55598
YR_4C_86.FIN2	797	0.5352	0.0059	0.06597	0.00077	0.65742	435.1	3.9	411.8	4.7	563	12	411.8	4.7	5.35509
YR_4C_87.FIN2	22.02	4.02	0.13	0.266	0.0089	0.1916	1652	26	1520	45	1808	50	DISC	DISC	15.9292
YR_4C_88.FIN2	525	0.694	0.0074	0.08633	0.00077	0.27583	535.1	4.4	533.8	4.6	552	17	533.8	4.6	0.242945
YR_4C_89.FIN2	66.2	5.68	0.054	0.3485	0.0039	0.57813	1927.8	8.3	1927	18	1944.2	9.1	1944.2	9.1	0.884683
YR_4C_90.FIN2	266.6	5.284	0.033	0.3425	0.0023	0.58459	1866.7	5.2	1899	11	1836.2	7.7	1836.2	7.7	3.42011
YR_4C_91.FIN2	607	0.5258	0.006	0.06945	0.0008	0.43656	428.9	4	432.8	4.8	435	19	432.8	4.8	0.909303
YR_4C_92.FIN2	176.1	0.67	0.014	0.0853	0.0013	0.15528	520.2	8.3	527.9	7.8	519	33	527.9	7.8	1.4802
YR_4C_93.FIN2	82.7	0.631	0.021	0.0793	0.0015	0.39818	496	13	491.7	8.9	551	42	491.7	8.9	0.866935
YR_4C_94.FIN2	365	5.274	0.031	0.3304	0.0023	0.40835	1864.5	4.9	1842	11	1905.8	7.3	1905.8	7.3	3.34768
YR_4C_95.FIN2	266.4	0.6517	0.0066	0.0822	0.00093	0.30071	509.4	4.1	509.2	5.5	519	20	509.2	5.5	0.0392619
YR_4C_96.FIN2	28	0.352	0.017	0.04891	0.00089	0.23107	305	13	307.8	5.5	331	50	307.8	5.5	0.918033
YR_4C_97.FIN2	236	5.239	0.033	0.3361	0.0027	0.49988	1858.8	5.4	1868	13	1852.4	5.8	1852.4	5.8	0.842151
YR_4C_98.FIN2	72.9	2.766	0.037	0.2298	0.0029	0.33547	1345	10	1333	15	1382	15	1382	15	3.54559
YR_4C_99.FIN2	926	no value	NAN	no value	NAN	NaN	no value	NAN	no value	NAN	no value	NAN	#VALUE!	#VALUE!	#VALUE!
YR_4C_100.FIN2	166	4.466	0.037	0.3095	0.003	0.47611	1724.3	6.8	1738	15	1715.4	8.2	1715.4	8.2	1.31748
YR_4C_101.FIN2	184	4.855	0.044	0.3167	0.0031	0.63457	1795.1	7.8	1773	15	1822.2	8	1822.2	8	2.70003
YR_4C_102.FIN2	96.6	0.272	0.011	0.03882	0.00069	0.23471	244.2	8.8	245.5	4.3	264	45	245.5	4.3	0.532351
YR_4C_103.FIN2	67.9	0.562	0.013	0.07267	0.00077	0.28422	451.8	8.7	452.2	4.6	483	25	452.2	4.6	0.0885347
YR_4C_104.FIN2	588	0.545	0.014	0.0711	0.0011	0.17324	441.8	9.3	442.8	6.3	471	19	442.8	6.3	0.226347
YR_4C_104.FIN2	63	4.54	0.14	0.3048	0.0041	0.6231	1737	25	1715	20	1759	26	1759	26	2.50142
YR_4C_105.FIN2	115.9	0.626	0.011	0.07888	0.00082	0.38871	493.5	7	489.4	4.9	499	18	489.4	4.9	0.8308
YR_4C_106.FIN2	169	0.3383	0.0074	0.04666	0.00068	0.18376	295.7	5.6	293.9	4.2	318	26	293.9	4.2	0.608725
YR_4C_107.FIN2	101	0.2754	0.0086	0.0393	0.00058	0.03534	246.8	6.9	248.5	3.6	238	31	248.5	3.6	0.688817
YR_4C_108.FIN2	105.4	4.587	0.057	0.313	0.0034	0.49908	1747	10	1759	16	1755	11	1755	11	0.22792
YR_4C_109.FIN2	95.1	0.592	0.011	0.0772	0.0014	0.12545	473.4	7.6	480.4	7.9	429	29	480.4	7.9	1.47866
YR_4C_112.FIN2	162.2	0.556	0.012	0.07269	0.00076	0.10957	449.9	8	452.3	4.6	448	33	452.3	4.6	0.533452
YR_4C_113.FIN2	150.5	0.5142	0.0081	0.0683	0.00078	0.146	421.1	5.4	425.9	4.7	397	22	425.9	4.7	1.13987
YR_4C_115.FIN2	73.1	0.527	0.013	0.0685	0.001	0.46872	430.6	9	426.8	6.3	445	33	426.8	6.3	0.88249
YR_4C_116.FIN2	220	0.2816	0.0052	0.04	0.00055	0.097491	251.8	4.2	252.8	3.4	253	26	252.8	3.4	0.397141
YR_4C_117.FIN2	54.8	0.502	0.018	0.0661	0.0012	0.44868	412	13	412.8	7.4	367	43	412.8	7.4	0.194175
YR_4C_118.FIN2	1124	0.2757	0.0091	0.03546	0.00085	0.49493	247.1	7.3	224.6	5.3	477	58	224.6	5.3	9.10563
YR_4C_119.FIN2	104.9	1.198	0.019	0.1311	0.0012	0.20934	800.5	8.6	794.3	7.1	812	23	794.3	7.1	0.774516
YR_4C_120.FIN2	480	0.577	0.012	0.07402	0.00074	0.35605	462.3	7.4	460.3	4.4	474	19	460.3	4.4	0.43262
YR_4C_120.FIN2	64.6	4.78	0.13	0.3157	0.0056	0.73684	1780	24	1768	28	1799	22	1799	22	1.72318
YR_4C_121.FIN2	362	7.237	0.052	0.3464	0.0047	0.67883	2140.9	6.5	1917	23	2411	14	DISC	DISC	20.4894
YR_4C_122.FIN2	218.2	0.3125	0.0086	0.04353	0.0006	0.20889	275.8	6.6	274.7	3.7	279	28	274.7	3.7	0.39884
YR_4C_123.FIN2	175.2	1.32	0.013	0.1424	0.0014	0.36353	855.2	6	858.3	8.1	849	12	849	8.1	0.362488
YR_4C_124.FIN2	219	0.2619	0.0044	0.03765	0.00045	0.10552	236.1	3.6	238.2	2.8	234	24	238.2	2.8	0.889454
YR_4C_125.FIN2	147.9	0.2826	0.0067	0.04017	0.00065	0.0019968	252.5	5.3	253.9	4	264	32	253.9	4	0.554455
YR6
YR_6C_9.FIN2	56	1.481	0.066	0.1267	0.0038	0.97379	760	22	746	21	790	23	746	21	1.84211
YR_6C_1.FIN2	46	4.567	0.058	0.3043	0.0038	0.53729	1745	11	1712	19	1787	15	1787	15	4.19698
YR_6C_2.FIN2	92.4	6.71	0.11	0.352	0.0064	0.74775	2077	14	1943	30	2209	15	DISC	DISC	12.0416
YR_6C_3.FIN2	80.9	0.569	0.01	0.0731	0.0011	0.14461	456.8	6.5	454.9	6.3	453	25	454.9	6.3	0.415937
YR_6C_4.FIN2	317	11.088	0.09	0.4934	0.0037	0.64321	2530.2	7.6	2585	16	2484.8	9	2484.8	9	4.03252
YR_6C_5.FIN2	111	0.607	0.016	0.07787	0.00096	0.16122	482.1	9.7	483.4	5.8	496	31	483.4	5.8	0.269654
YR_6C_6.FIN2	368	0.6131	0.0065	0.07817	0.00052	0.33083	485.4	4.1	485.2	3.1	475	14	485.2	3.1	0.0412031
YR_6C_7.FIN2	130.8	0.546	0.01	0.07073	0.00079	0.37842	442.8	7	440.5	4.8	436	26	440.5	4.8	0.519422
YR_6C_8.FIN2	64.2	0.2601	0.0094	0.03699	0.00066	0.29208	234.2	7.6	234.1	4.1	278	38	234.1	4.1	0.0426985
YR_6C_9.FIN2	12.78	4.237	0.087	0.2849	0.0043	0.17671	1679	17	1618	21	1749	24	1749	24	7.48999
YR_6C_10.FIN2	263.3	0.2534	0.0039	0.03642	0.00041	0.081106	229.2	3.2	230.6	2.5	219	23	230.6	2.5	0.61082
YR_6C_11.FIN2	77.99	0.619	0.023	0.0724	0.0018	0.094489	489	14	451	11	714	49	451	11	7.77096
YR_6C_12.FIN2	0.0109	no value	NAN	no value	NAN	NaN	no value	NAN	no value	NAN	no value	NAN	#VALUE!	#VALUE!	#VALUE!
YR_6C_13.FIN2	317.1	0.2721	0.0044	0.0386	0.00038	0.13689	244.3	3.5	244.1	2.4	232	26	244.1	2.4	0.0818666
YR_6C_14.FIN2	93.9	0.56	0.011	0.07211	0.00079	0.23938	451	7.5	448.8	4.8	444	25	448.8	4.8	0.487805
YR_6C_15.FIN2	265	0.5608	0.0063	0.07305	0.00079	0.2107	451.9	4.1	454.5	4.8	422	21	454.5	4.8	0.575349
YR_6C_16.FIN2	63.8	0.613	0.03	0.0777	0.0013	0.53329	478	14	482	8.1	447	39	482	8.1	0.83682
YR_6C_17.FIN2	86.3	0.581	0.013	0.0745	0.0013	0.17164	464.9	8.3	463.2	7.7	471	35	463.2	7.7	0.36567
YR_6C_18.FIN2	101.11	0.555	0.011	0.072	0.00099	0.16897	449	6.9	448.2	6	466	25	448.2	6	0.178174
YR_6C_19.FIN2	117.7	4.593	0.054	0.2984	0.0032	0.48253	1747.5	9.8	1683	16	1820	10	1820	10	7.52747
YR_6C_20.FIN2	34.02	0.395	0.015	0.0517	0.0012	0.10801	339	11	325	7.1	461	47	325	7.1	4.12979
YR_6C_21.FIN2	92	5.302	0.038	0.3421	0.0031	0.40764	1868.8	6.2	1897	15	1840.1	9	1840.1	9	3.09222
YR_6C_22.FIN2	53.4	0.601	0.015	0.0774	0.0011	0.18814	480.4	8.9	480.3	6.3	482	40	480.3	6.3	0.020816
YR_6C_23.FIN2	114	4.54	0.048	0.3149	0.0029	0.53895	1738.8	8.6	1764	14	1713.9	9.7	1713.9	9.7	2.92316
YR_6C_24.FIN2	281	4.771	0.054	0.305	0.0035	0.55186	1779.6	9.6	1716	18	1855	13	1855	13	7.49326
YR_6C_25.FIN2	30.82	4.445	0.071	0.3021	0.0054	0.4475	1722	14	1701	27	1754	14	1754	14	3.02166
YR_6C_26.FIN2	161.7	4.822	0.036	0.3139	0.0024	0.54706	1788.4	6.3	1760	12	1817.7	6.7	1817.7	6.7	3.17434
YR_6C_27.FIN2	44.9	0.294	0.012	0.04209	0.00084	0.25909	262.5	9	265.8	5.2	294	41	265.8	5.2	1.25714
YR_6C_28.FIN2	58.38	0.29	0.012	0.04035	0.00078	0.084655	259	9.5	255	4.8	319	45	255	4.8	1.5444
YR_6C_29.FIN2	50.6	0.2682	0.0087	0.03664	0.00081	0.18846	240.8	7	231.9	5.1	365	46	231.9	5.1	3.69601
YR_6C_30.FIN2	121.4	0.5346	0.0095	0.07027	0.00079	-0.1402	435.4	6.1	437.8	4.8	441	26	437.8	4.8	0.551217
YR_6C_31.FIN2	209	0.5797	0.0087	0.07457	0.0007	0.23273	464	5.6	463.6	4.2	460	20	463.6	4.2	0.0862069
YR_6C_32.FIN2	242	0.6604	0.0091	0.08281	0.00075	0.6905	515.4	5.7	512.8	4.5	515	13	512.8	4.5	0.504463
YR_6C_33.FIN2	53	0.39	0.012	0.0546	0.0013	-0.078661	333.9	8.4	342.5	8	305	56	342.5	8	2.57562
YR_6C_34.FIN2	236	0.278	0.0055	0.03925	0.00041	0.13307	248.9	4.3	248.2	2.5	257	22	248.2	2.5	0.281237
YR_6C_35.FIN2	211.5	8.154	0.055	0.4061	0.0032	0.62982	2247.9	6.1	2199	15	2294.1	7.9	2294.1	7.9	4.14542
YR_6C_36.FIN2	80.6	0.855	0.023	0.0745	0.0019	0.41718	627	12	463	12	1286	26	DISC	DISC	63.9969
YR_6C_37.FIN2	683	0.5807	0.0061	0.07446	0.00063	0.36342	464.8	3.9	463	3.8	475	15	463	3.8	0.387263
YR_6C_38.FIN2	380	0.2621	0.0035	0.03732	0.00033	0.02522	236.3	2.8	236.2	2.1	237	21	236.2	2.1	0.0423191
YR_6C_39.FIN2	50.9	0.528	0.015	0.0709	0.0014	0.26119	430.2	9.9	441.7	8.2	420	37	441.7	8.2	2.67318
YR_6C_40.FIN2	79.5	5.358	0.092	0.2975	0.0046	0.42921	1878	15	1678	23	2161	17	DISC	DISC	22.3508
YR_6C_41.FIN2	348	0.269	0.0036	0.03828	0.00038	0.34596	242.2	3	242.1	2.4	259	18	242.1	2.4	0.0412882
YR_6C_42.FIN2	138.9	0.565	0.0089	0.07313	0.0008	-0.08384	454.5	5.8	454.9	4.8	453	24	454.9	4.8	0.0880088
YR_6C_43.FIN2	91.7	0.536	0.013	0.0697	0.0011	0.27873	436.6	8.2	434.3	6.8	450	32	434.3	6.8	0.526798
YR_6C_44.FIN2	342	0.2673	0.0045	0.03815	0.00055	0.3534	240.5	3.6	241.4	3.4	247	19	241.4	3.4	0.37422
YR_6C_45.FIN2	84.4	0.615	0.019	0.0756	0.0014	0.23257	486	12	470	8.5	522	41	470	8.5	3.29218
YR_6C_46.FIN2	654	1.37	0.03	0.1076	0.0016	0.69134	875	13	658.5	9.4	1496	20	DISC	DISC	55.9826
YR_6C_47.FIN2	114.2	5.266	0.04	0.3329	0.0031	0.48853	1863	6.4	1852	15	1884.4	8.2	1884.4	8.2	1.71938
YR_6C_48.FIN2	173.2	10.14	0.17	0.4283	0.0058	0.86697	2447	15	2298	26	2571	8.4	DISC	DISC	10.6184
YR_6C_49.FIN2	141.3	4.795	0.056	0.3102	0.0042	0.72921	1783.5	9.7	1741	21	1825.6	9.1	1825.6	9.1	4.63409
YR_6C_50.FIN2	286	0.2796	0.0053	0.03968	0.00051	0.007409	250.3	4.2	250.9	3.2	268	30	250.9	3.2	0.239712
YR_6C_51.FIN2	196.9	0.5804	0.0082	0.07477	0.00065	0.2862	464.5	5.3	464.8	3.9	476	16	464.8	3.9	0.0645856
YR_6C_52.FIN2	1387	0.55	0.019	0.0711	0.0024	0.71385	445	12	443	15	482	36	443	15	0.449438
YR_6C_52.FIN2	505	1.225	0.013	0.1346	0.0013	0.47775	811.8	5.8	813.7	7.4	811	14	813.7	7.4	0.234048
YR_6C_53.FIN2	190	5.964	0.042	0.3677	0.0026	0.42017	1970.3	6.1	2019	12	1933.3	9.8	1933.3	9.8	4.43284
YR_6C_54.FIN2	129.9	0.6194	0.009	0.07909	0.00083	0.092059	489.2	5.7	490.7	5	487	26	490.7	5	0.306623
YR_6C_55.FIN2	43.9	10.165	0.099	0.4525	0.0048	0.46736	2449.2	9	2406	21	2496	11	2496	11	3.60577
YR_6C_56.FIN2	15.66	4.409	0.076	0.3075	0.0053	0.18307	1714	15	1728	26	1723	23	1723	23	0.290192
YR_6C_57.FIN2	35	4.861	0.061	0.3214	0.0037	0.48061	1797	11	1796	18	1790	12	1790	12	0.335196
YR_6C_58.FIN2	58.6	4.528	0.064	0.306	0.0045	0.56386	1738	12	1723	22	1764	16	1764	16	2.32426
YR_6C_59.FIN2	126.8	8.77	0.082	0.4169	0.0045	0.72285	2313.9	8.5	2246	21	2379.5	8	2379.5	8	5.61042
YR_6C_60.FIN2	468	0.236	0.004	0.03394	0.00043	0.4897	215.1	3.3	215.1	2.7	226	23	215.1	2.7	0
YR_6C_61.FIN2	235	0.3084	0.0053	0.04322	0.0005	0.28038	272.8	4.1	272.8	3.1	265	26	272.8	3.1	0
YR_6C_62.FIN2	270.4	0.2364	0.0042	0.03396	0.00037	0.22848	215.4	3.5	215.3	2.3	227	20	215.3	2.3	0.0464253
YR_6C_63.FIN2	32.88	0.273	0.013	0.03753	0.00083	0.061308	246	11	237.5	5.1	287	51	237.5	5.1	3.45528
YR_6C_64.FIN2	31.8	2.609	0.074	0.1862	0.0043	0.56517	1304	20	1108	24	1646	29	DISC	DISC	32.6853
YR_6C_65.FIN2	32.17	5.104	0.061	0.3257	0.004	0.43505	1836	10	1817	19	1861	15	1861	15	2.36432
YR_6C_66.FIN2	114.9	0.529	0.0096	0.06764	0.00083	0.21295	430.8	6.4	421.9	5	482	21	421.9	5	2.06592
YR_6C_67.FIN2	62.8	5.331	0.045	0.3407	0.0033	0.38199	1874.4	7.4	1890	16	1867	12	1867	12	1.23192
YR_6C_68.FIN2	87.1	5.512	0.042	0.3408	0.0032	0.3829	1902.2	6.5	1890	15	1914	11	1914	11	1.25392
YR_6C_69.FIN2	196	6.624	0.075	0.3661	0.004	0.62821	2062	10	2011	19	2120	12	2120	12	5.14151
YR_6C_70.FIN2	19.81	1.705	0.059	0.1382	0.0037	0.51378	1012	23	834	21	1426	38	DISC	DISC	41.5147
YR_6C_71.FIN2	130.9	5.995	0.053	0.3587	0.0029	0.53736	1975.9	7.4	1976	14	1979.2	9.7	1979.2	9.7	0.161681
YR_6C_72.FIN2	133.6	12.44	0.11	0.5059	0.0056	0.6686	2637.5	8	2638	24	2652.4	7.9	2652.4	7.9	0.542905
YR_6C_73.FIN2	256.1	0.6249	0.0081	0.07898	0.00098	0.44033	493.4	5.2	490	5.9	513	21	490	5.9	0.689096
YR_6C_74.FIN2	180.7	5.095	0.041	0.3279	0.0031	0.6049	1835	6.8	1828	15	1840.4	8	1840.4	8	0.673767
YR_6C_75.FIN2	20	0.518	0.026	0.0709	0.0023	-0.019601	425	18	441	14	482	55	441	14	3.76471
YR_6C_76.FIN2	155.7	11.01	0.14	0.4806	0.0068	0.8169	2523	12	2529	30	2519.8	6.6	2519.8	6.6	0.365108
YR_6C_77.FIN2	829	1.177	0.017	0.1155	0.0016	0.80747	789.8	7.9	704.4	9.5	1040	13	DISC	DISC	32.2692
YR_6C_78.FIN2	141.4	0.5672	0.009	0.07354	0.00085	0.22682	455.9	5.9	457.4	5.1	455	21	457.4	5.1	0.32902
YR_6C_79.FIN2	625	0.5886	0.0072	0.0753	0.0011	0.34893	469.9	4.6	467.9	6.4	487	23	467.9	6.4	0.425622
YR_6C_80.FIN2	189	0.2759	0.0072	0.03873	0.00065	0.3956	248.1	5.9	244.9	4	290	30	244.9	4	1.2898
YR_6C_81.FIN2	455	3.159	0.035	0.1997	0.0027	0.66091	1446.9	8.4	1174	14	1873	12	DISC	DISC	37.3198
YR_6C_82.FIN2	82.4	4.612	0.048	0.3083	0.0027	0.53129	1750.9	8.7	1732	13	1781	12	1781	12	2.75126
YR_6C_83.FIN2	612	0.3126	0.0056	0.04345	0.00044	0.49402	276.1	4.3	274.2	2.7	285	16	274.2	2.7	0.688156
YR_6C_84.FIN2	356	0.274	0.0047	0.03878	0.00054	0.14607	245.8	3.8	245.3	3.3	241	27	245.3	3.3	0.203417
YR_6C_85.FIN2	301	4.304	0.032	0.2931	0.0024	0.422	1693.8	6.1	1657	12	1743	10	1743	10	4.93402
YR_6C_86.FIN2	52.6	3.81	0.11	0.2512	0.0039	0.62067	1591	23	1444	20	1797	37	DISC	DISC	19.6439
YR_6C_87.FIN2	348	0.6068	0.0091	0.0783	0.0012	0.52038	481.3	5.8	485.7	7	466	17	485.7	7	0.914191
YR_6C_88.FIN2	58.83	0.579	0.013	0.0743	0.0011	0.36236	463.4	8.1	461.8	6.9	472	24	461.8	6.9	0.345274
YR_6C_89.FIN2	734	0.2909	0.0036	0.04079	0.0005	0.22216	259.2	2.8	257.7	3.1	264	20	257.7	3.1	0.578704
YR_6C_90.FIN2	289.4	0.2861	0.0041	0.04026	0.0004	0.27299	255.4	3.3	254.4	2.5	262	22	254.4	2.5	0.391543
YR_6C_91.FIN2	213	0.2365	0.0043	0.03426	0.00041	0.15102	215.4	3.5	217.2	2.5	231	29	217.2	2.5	0.835655
YR_6C_92.FIN2	102.63	0.564	0.012	0.0729	0.0011	0.30787	454	7.7	453.7	6.4	435	28	453.7	6.4	0.0660793
YR_6C_93.FIN2	89.6	0.546	0.014	0.0711	0.0012	0.003403	442.1	9.4	443	7.1	468	38	443	7.1	0.203574
YR_6C_94.FIN2	158.2	4.813	0.052	0.3202	0.0033	0.60762	1786.7	9	1791	16	1780	9.1	1780	9.1	0.617978
YR_6C_95.FIN2	37.3	0.274	0.011	0.03982	0.00074	0.14828	246.4	8.8	251.7	4.6	317	43	251.7	4.6	2.15097
YR_6C_96.FIN2	206	0.562	0.007	0.07299	0.00073	0.15324	452.7	4.6	454.1	4.4	448	20	454.1	4.4	0.309256
YR_6C_97.FIN2	113.7	0.5972	0.0084	0.07629	0.00084	0.10193	475.2	5.4	473.9	5	477	23	473.9	5	0.273569
YR_6C_98.FIN2	248	4.956	0.046	0.3179	0.0033	0.75748	1813.5	7.9	1779	16	1854.2	8.4	1854.2	8.4	4.05566
YR_6C_99.FIN2	62.5	4.792	0.054	0.3184	0.0038	0.58502	1782.8	9.5	1781	19	1791	10	1791	10	0.558347
YR_6C_100.FIN2	59.8	0.567	0.014	0.0721	0.0012	0.25096	455.6	9.2	448.8	7.3	508	28	448.8	7.3	1.49254
YR_6C_101.FIN2	155.8	4.433	0.048	0.293	0.0031	0.70747	1718	9	1656	15	1791.2	9.3	1791.2	9.3	7.54801
YR_6C_102.FIN2	125.4	4.742	0.043	0.3035	0.003	0.51751	1775.4	7.8	1711	15	1848	9.1	1848	9.1	7.41342
YR_6C_103.FIN2	122.2	0.585	0.011	0.07523	0.00069	0.15629	468.5	6.7	467.6	4.2	461	20	467.6	4.2	0.192102
YR_6C_104.FIN2	23.85	0.623	0.023	0.0802	0.002	0.27291	492	15	497	12	518	33	497	12	1.01626
YR_6C_105.FIN2	61.7	0.547	0.012	0.0708	0.0011	0.11477	442.4	7.9	441.1	6.4	425	27	441.1	6.4	0.293852
YR_6C_106.FIN2	64.75	10.468	0.096	0.4678	0.0044	0.44429	2477.7	8.7	2473	19	2487	11	2487	11	0.562927
YR_6C_107.FIN2	177.5	0.551	0.01	0.07089	0.00087	0.35558	446.7	6.6	441.5	5.2	456	23	441.5	5.2	1.16409
YR_6C_108.FIN2	171.2	0.2758	0.0055	0.03922	0.00049	0.40849	247.2	4.3	248	3	258	26	248	3	0.323625
YR_6C_109.FIN2	43.6	0.277	0.011	0.03858	0.00075	0.05953	247.6	9	244	4.7	292	47	244	4.7	1.45396
YR_6C_110.FIN2	314	0.59	0.0097	0.07581	0.00079	0.40447	470.7	6.2	471.1	4.7	472	18	471.1	4.7	0.0849798
YR_6C_111.FIN2	34.4	0.341	0.031	0.0457	0.0017	0.35364	297	24	288	11	330	100	288	11	3.0303
YR_6C_112.FIN2	51.8	0.314	0.012	0.04418	0.00098	0.16416	277	9.3	278.7	6	328	53	278.7	6	0.613718
YR_6C_113.FIN2	104	0.6013	0.0099	0.0763	0.0011	0.29099	477.7	6.3	474.1	6.4	503	25	474.1	6.4	0.753611
YR_6C_114.FIN2	321	no value	NAN	no value	NAN	NaN	no value	NAN	no value	NAN	no value	NAN	#VALUE!	#VALUE!	#VALUE!
YR_6C_115.FIN2	48.1	5.199	0.056	0.3397	0.0032	0.35727	1851.7	9.1	1885	15	1814	10	1814	10	3.914
YR_6C_116.FIN2	161.3	0.6509	0.0088	0.0823	0.00069	0.11441	508.8	5.4	509.8	4.1	511	21	509.8	4.1	0.196541
YR_6C_117.FIN2	561	0.5752	0.0078	0.07426	0.00073	0.38981	461.3	5.1	461.8	4.4	461	17	461.8	4.4	0.108389
YR_6C_118.FIN2	192	0.5543	0.0094	0.07174	0.00093	0.46604	447.6	6.2	446.6	5.6	437	19	446.6	5.6	0.223414
YR_6C_119.FIN2	71.9	0.561	0.018	0.0724	0.0012	0.21434	452	11	450.3	7.5	451	30	450.3	7.5	0.376106
YR_6C_120.FIN2	59.1	0.554	0.018	0.0714	0.0016	0.067919	447	12	444.6	9.8	487	40	444.6	9.8	0.536913
YR_6C_121.FIN2	87.8	0.534	0.012	0.0694	0.0013	0.18287	434.3	7.6	432.4	7.5	466	33	432.4	7.5	0.437486
YR_6C_122.FIN2	209.1	0.2454	0.0054	0.0346	0.00046	0.29347	222.7	4.4	219.3	2.9	252	28	219.3	2.9	1.52672
YR_6C_123.FIN2	7.77	0.542	0.037	0.0682	0.0025	-0.088851	439	24	425	15	596	98	425	15	3.18907
YR_6C_124.FIN2	44.2	4.624	0.059	0.3131	0.003	0.37333	1754	11	1756	15	1740	14	1740	14	0.91954
YR_6C_125.FIN2	173	0.543	0.012	0.0707	0.001	0.35362	439.9	7.6	440.5	6	417	25	440.5	6	0.136395
YR7
YR_7_1.FIN2	288	4.986	0.043	0.3222	0.0032	0.65549	1816.6	7.2	1800	16	1832	8.9	1832	8.9	1.74672
YR_7_2.FIN2	99.8	8.8	0.1	0.4	0.0044	0.48566	2318	11	2168	20	2443	14	DISC	DISC	11.2567
YR_7_3.FIN2	38.98	7.48	0.16	0.3477	0.0054	0.55538	2177	19	1923	26	2390	20	DISC	DISC	19.5397
YR_7_4.FIN2	187.5	4.802	0.068	0.3014	0.0036	0.80009	1786	12	1698	18	1885	13	1885	13	9.92042
YR_7_5.FIN2	127.2	0.3384	0.0071	0.04608	0.00072	0.23085	295.7	5.4	290.4	4.4	376	27	290.4	4.4	1.79236
YR_7_6.FIN2	729	0.2469	0.0029	0.03475	0.00036	0.24366	224	2.4	220.2	2.3	262	19	220.2	2.3	1.69643
YR_7_7.FIN2	303	0.5435	0.0063	0.06976	0.00079	0.31716	440.6	4.1	434.7	4.8	473	16	434.7	4.8	1.33908
YR_7_8.FIN2	141	5.267	0.041	0.3394	0.003	0.63185	1863.2	6.6	1884	14	1848.7	8.7	1848.7	8.7	1.90945
YR_7_9.FIN2	71.7	5.334	0.054	0.3339	0.0043	0.55522	1874.8	8.9	1857	21	1910	13	1910	13	2.77487
YR_7_11.FIN2	135.2	4.366	0.084	0.2591	0.0052	0.70914	1705	16	1485	27	1979	17	DISC	DISC	24.9621
YR_7_12.FIN2	303	0.301	0.011	0.0419	0.00071	0.34508	266.6	8.6	264.6	4.4	273	48	264.6	4.4	0.750188
YR_7_13.FIN2	626	0.5719	0.0065	0.07327	0.00079	0.38598	459.1	4.2	455.8	4.7	487	15	455.8	4.7	0.718798
YR_7_15.FIN2	78.6	0.582	0.014	0.07608	0.00091	0.010855	466.7	9	472.6	5.5	476	33	472.6	5.5	1.2642
YR_7_16.FIN2	41.5	4.133	0.073	0.2629	0.0043	0.5071	1660	14	1504	22	1879	18	DISC	DISC	19.9574
YR_7_17.FIN2	73.1	1.545	0.025	0.0775	0.0012	0.30544	948	10	480.9	7.4	2284	27	DISC	DISC	78.9448
YR_7_18.FIN2	235.9	5.118	0.045	0.3141	0.0031	0.59415	1838.7	7.6	1760	15	1949	7.2	1949	7.2	9.69728
YR_7_19.FIN2	91.3	0.5901	0.0088	0.07702	0.00095	0.24184	470.6	5.6	478.3	5.7	450	27	478.3	5.7	1.63621
YR_7_20.FIN2	108	0.2866	0.0072	0.04054	0.00061	0.13442	255.6	5.7	256.2	3.8	255	28	256.2	3.8	0.234742
YR_7_23.FIN2	20.49	0.483	0.025	0.0637	0.0021	0.1521	403	18	398	12	458	66	398	12	1.24069
YR_7_24.FIN2	11.59	0.424	0.032	0.0481	0.0019	0.2896	365	22	303	11	750	110	DISC	DISC	59.6
YR_7_25.FIN2	147.2	0.2941	0.0095	0.0408	0.001	0.043087	261.7	7.4	257.9	6.3	289	53	257.9	6.3	1.45204
YR_7_26.FIN2	123.7	0.539	0.01	0.07	0.001	0.25986	437.3	6.9	436.1	6.3	452	28	436.1	6.3	0.274411
YR_7_27.FIN2	483	6.209	0.059	0.3439	0.0051	0.6655	2005.6	8.4	1905	24	2091	15	2091	15	8.89527
YR_7_28.FIN2	247.9	0.973	0.012	0.1095	0.0011	0.19693	689.8	6.2	669.8	6.4	756	19	669.8	6.4	2.89939
YR_7_29.FIN2	64.9	0.621	0.026	0.0722	0.0014	0.46311	490	16	449.3	8.3	687	45	449.3	8.3	8.30612
YR_7_30.FIN2	25.41	0.363	0.02	0.0503	0.0014	0.21352	318	15	316.2	8.6	429	59	316.2	8.6	0.566038
YR_7_31.FIN2	64.4	0.584	0.012	0.075	0.0011	0.25039	466.8	7.9	466.3	6.3	474	24	466.3	6.3	0.107112
YR_7_32.FIN2	123.2	2.956	0.036	0.2344	0.0027	0.61728	1397.2	9	1358	14	1455	11	1455	11	6.66667
YR_7_34.FIN2	204.6	0.5142	0.0077	0.06754	0.00072	0.044523	421	5.2	421.3	4.3	430	24	421.3	4.3	0.0712589
YR_7_35.FIN2	188	3.848	0.034	0.282	0.0025	0.64498	1603.4	7.2	1601	12	1605.8	8.4	1605.8	8.4	0.298916
YR_7_36.FIN2	551.8	1.231	0.012	0.1348	0.0015	0.58776	814.6	5.2	814.9	8.5	811	13	814.9	8.5	0.0368279
YR_7_37.FIN2	177.4	0.381	0.0097	0.05186	0.00083	0.084942	328.6	7	325.9	5.1	352	31	325.9	5.1	0.821668
YR_7_38.FIN2	155.1	0.3278	0.0079	0.04494	0.00087	0.32639	287.7	6	283.3	5.3	345	29	283.3	5.3	1.52937
YR_7_39.FIN2	181.5	0.3102	0.0083	0.0424	0.0011	0.44865	274.2	6.5	267.6	6.6	287	36	267.6	6.6	2.407
YR_7_40.FIN2	957	0.3727	0.0062	0.03403	0.00052	0.024049	321.6	4.6	215.7	3.2	1200	41	DISC	DISC	82.025
YR_7_41.FIN2	459	3.914	0.058	0.2764	0.0038	0.78418	1616	12	1573	19	1681	12	1681	12	6.42475
YR_7_42.FIN2	225.2	5.434	0.081	0.3395	0.0059	0.64095	1890	13	1884	28	1904	13	1904	13	1.05042
YR_7_42.FIN2	110.5	9.6	0.22	0.4442	0.0098	0.55888	2397	21	2369	44	2427	21	2427	21	2.38978
YR_7_43.FIN2	77.5	0.349	0.017	0.0479	0.0019	0.069989	304	13	301	12	383	66	301	12	0.986842
YR_7_44.FIN2	110.7	0.494	0.0089	0.06528	0.00085	0.14291	407.3	6.1	407.6	5.1	396	30	407.6	5.1	0.0736558
YR_7_45.FIN2	111.7	0.319	0.0095	0.04284	0.00059	0.028462	280.8	7.3	270.4	3.6	374	45	270.4	3.6	3.7037
YR_7_46.FIN2	144.7	0.3039	0.0059	0.04136	0.00054	0.4032	269.2	4.6	261.2	3.3	348	24	261.2	3.3	2.97177
YR_7_47.FIN2	138.1	4.37	0.06	0.2884	0.0032	0.52142	1708	12	1633	16	1801	18	1801	18	9.32815
YR_7_48.FIN2	238	5.262	0.037	0.3351	0.003	0.52961	1863.4	6.3	1863	15	1868.6	8.7	1868.6	8.7	0.29969
YR_7_49.FIN2	63	0.314	0.012	0.0415	0.00097	0.070027	276.7	9.4	262.1	6	399	54	262.1	6	5.27647
YR_7_50.FIN2	296.5	0.5427	0.0069	0.0643	0.0011	0.52265	440.1	4.6	401.9	6.8	640	23	401.9	6.8	8.67985
YR_7_51.FIN2	235	5.454	0.064	0.3261	0.0042	0.69156	1893	10	1819	20	1980.9	8.9	1980.9	8.9	8.17305
YR_7_52.FIN2	165.9	0.603	0.01	0.0772	0.0014	0.47136	479.1	6.4	479.5	8.1	459	25	479.5	8.1	0.0834899
YR_7_53.FIN2	134	5.328	0.062	0.3359	0.005	0.70712	1872.6	9.9	1866	24	1876.7	8.9	1876.7	8.9	0.57015
YR_7_54.FIN2	32.64	0.519	0.02	0.068	0.0016	0.047037	425	13	423.8	9.9	445	55	423.8	9.9	0.282353
YR_7_55.FIN2	77	0.54	0.015	0.0697	0.0015	0.39725	438	10	434.3	9.2	460	41	434.3	9.2	0.844749
YR_7_56.FIN2	313	0.574	0.011	0.0744	0.0014	0.5418	460.7	7.1	462.5	8.4	469	19	462.5	8.4	0.39071
YR_7_57.FIN2	148.6	0.59	0.017	0.076	0.0012	0.28488	470	11	472.1	7.5	495	35	472.1	7.5	0.446809
YR_7_58.FIN2	919	0.6311	0.0099	0.0784	0.0013	0.63476	496.5	6.2	486.6	7.6	556	18	486.6	7.6	1.99396
YR_7_59.FIN2	182	1.789	0.018	0.1758	0.0021	0.42464	1042.2	6.3	1044	11	1032	14	1032	14	1.16279
YR_7_60.FIN2	86.9	8.85	0.21	0.3895	0.0082	0.62841	2323	22	2125	39	2515	25	DISC	DISC	15.507
YR_7_61.FIN2	741	0.6416	0.0079	0.08161	0.00092	0.58905	503.8	4.8	505.7	5.5	501	14	505.7	5.5	0.377134
YR_7_62.FIN2	401	0.6747	0.0088	0.076	0.0013	0.1722	524.4	5.1	472.1	7.5	744	29	472.1	7.5	9.9733
YR_7_63.FIN2	108.3	4.232	0.079	0.2522	0.0048	0.68656	1679	15	1449	24	1978	18	DISC	DISC	26.7442
YR_7_64.FIN2	17.79	0.426	0.029	0.0573	0.0015	0.050158	363	21	359.2	9.1	545	82	359.2	9.1	1.04683
YR_7_67.FIN2	566	0.4859	0.0055	0.0631	0.001	0.50214	402	3.7	394.4	6.2	448	19	394.4	6.2	1.89055
YR_7_68.FIN2	156	0.5642	0.0097	0.0724	0.001	0.46255	453.9	6.3	450.6	6.2	451	20	450.6	6.2	0.727032
YR_7_69.FIN2	458	0.3833	0.0057	0.04988	0.00096	0.2752	329.3	4.2	313.7	5.9	454	32	313.7	5.9	4.73732
YR_7_70.FIN2	253.4	0.5941	0.0074	0.07647	0.00077	0.15106	473.3	4.7	475	4.6	487	19	475	4.6	0.35918
YR_7_71.FIN2	0.0165	no value	NAN	no value	NAN	#VALUE!	no value	NAN	no value	NAN	no value	NAN	#VALUE!	#VALUE!	#VALUE!
YR_7_72.FIN2	257	0.5546	0.0074	0.07131	0.00082	0.16368	447.9	4.8	444	4.9	470	23	444	4.9	0.87073
YR_7_73.FIN2	105.5	5.215	0.06	0.3307	0.0044	0.48657	1854.6	9.8	1841	21	1849	17	1849	17	0.432666
YR_7_74.FIN2	71.7	0.619	0.012	0.0785	0.0013	0.05932	490	7.8	487.2	8.1	491	38	487.2	8.1	0.571429
YR_7_75.FIN2	166.3	0.639	0.012	0.0804	0.0011	0.26879	502.4	7.1	498.6	6.3	499	23	498.6	6.3	0.756369
YR_7_76.FIN2	127	0.565	0.012	0.0727	0.0013	0.092768	454.3	7.5	452.5	7.6	484	31	452.5	7.6	0.396214
YR_7_77.FIN2	129.2	3.356	0.037	0.2616	0.0036	0.50813	1493.7	8.5	1497	18	1486	13	1486	13	0.740242
YR_7_78.FIN2	566	0.6083	0.0067	0.07712	0.00099	0.20407	482.4	4.2	480	6.2	492	21	480	6.2	0.497512
YR_7_79.FIN2	317	5.535	0.045	0.3419	0.0037	0.70372	1905.7	7	1895	18	1917.7	8.6	1917.7	8.6	1.18371
YR_7_80.FIN2	197.1	0.6265	0.0094	0.079	0.0013	0.24863	493.7	5.8	490.1	7.8	506	22	490.1	7.8	0.729188
YR_7_81.FIN2	487	0.3799	0.0093	0.03589	0.00087	0.19467	326.8	6.8	227.3	5.4	1137	45	DISC	DISC	80.0088
YR_7_82.FIN2	151.7	0.378	0.01	0.05175	0.00078	0.28117	325.4	7.5	325.2	4.8	352	30	325.2	4.8	0.0614628
YR_7_83.FIN2	67	0.365	0.017	0.04819	0.00093	0.26181	315	12	303.4	5.7	436	58	303.4	5.7	3.68254
YR_7_84.FIN2	151.6	0.4852	0.0078	0.06393	0.00087	0.32393	401.4	5.4	399.5	5.3	412	23	399.5	5.3	0.473343
YR_7_85.FIN2	298	0.2785	0.005	0.03882	0.0005	0.012893	249.3	4	245.5	3.1	304	30	245.5	3.1	1.52427
YR_7_86.FIN2	1083	0.2609	0.0068	0.03535	0.00073	0.38915	235.3	5.5	223.9	4.6	371	38	223.9	4.6	4.84488
YR_7_87.FIN2	49.3	1.868	0.04	0.0877	0.0015	0.26165	1068	14	542.9	9	2423	26	DISC	DISC	77.5939
YR_7_88.FIN2	39.89	4.596	0.064	0.3069	0.0045	0.53155	1747	12	1728	23	1768	14	1768	14	2.26244
YR_7_89.FIN2	47.7	3.915	0.046	0.2755	0.0035	0.33715	1617.3	9.8	1568	18	1686	15	1686	15	6.99881
YR_7_90.FIN2	66.9	0.372	0.012	0.05076	0.00083	0.10623	320.5	8.6	319.2	5.1	349	30	319.2	5.1	0.405616
YR_7_91.FIN2	104.2	0.533	0.011	0.0706	0.001	0.027276	433.7	7.3	440	6.2	407	35	440	6.2	1.45262
YR_7_92.FIN2	167	0.351	0.011	0.0465	0.001	0.40556	305	8.5	292.9	6.2	429	30	292.9	6.2	3.96721
YR_7_93.FIN2	242	0.588	0.0081	0.07614	0.00092	0.34158	469.3	5.2	473	5.5	455	22	473	5.5	0.788408
YR_7_94.FIN2	66.9	0.299	0.011	0.04146	0.00091	0.43689	265.2	8.9	261.8	5.6	310	38	261.8	5.6	1.28205
YR_7_95.FIN2	343	0.3213	0.0063	0.04496	0.00097	0.17843	282.8	4.8	283.4	6	297	39	283.4	6	0.212164
YR_7_96.FIN2	170.4	0.3065	0.0066	0.04293	0.00079	0.11078	272.1	5	270.9	4.9	308	29	270.9	4.9	0.441014
YR_7_97.FIN2	271.3	5.582	0.071	0.3448	0.0057	0.85388	1912	11	1909	27	1917	10	1917	10	0.417319
YR_7_98.FIN2	369	0.5534	0.0079	0.07148	0.00082	0.32541	447.1	5.2	445.1	4.9	454	18	445.1	4.9	0.447327
YR_7_99.FIN2	380.9	0.5063	0.0073	0.0615	0.001	0.37434	415.9	4.9	384.5	6.3	594	20	384.5	6.3	7.54989
YR_7_100.FIN2	182.7	0.653	0.017	0.0809	0.0014	0.28895	510	10	501.4	8.6	576	35	501.4	8.6	1.68627
YR_7_101.FIN2	371	4.161	0.059	0.2786	0.0037	0.76355	1665	12	1586	19	1785	14	DISC	DISC	11.1485
YR_7_102.FIN2	80.9	0.563	0.013	0.07343	0.00095	0.38602	452.6	8.5	456.7	5.7	442	27	456.7	5.7	0.905877
YR_7_103.FIN2	713	2.352	0.028	0.2094	0.003	0.65899	1227.9	8.5	1225	16	1248	12	1248	12	1.84295
YR_7_104.FIN2	266.8	0.5837	0.0087	0.07561	0.00099	0.37839	466.7	5.6	469.8	5.9	459	24	469.8	5.9	0.664238
YR_7_105.FIN2	584	1.232	0.013	0.1322	0.0018	0.61464	814.9	6	800	10	857	16	800	10	1.82845
YR_7_106.FIN2	775	0.6403	0.0098	0.0762	0.0017	0.41113	502.4	6.1	473	10	645	25	473	10	5.85191
YR_7_107.FIN2	322	0.3159	0.0057	0.04437	0.00061	0.27198	278.6	4.4	279.8	3.8	284	29	279.8	3.8	0.430725
YR_7_108.FIN2	82.9	10.707	0.098	0.4712	0.0049	0.57686	2498.8	8.3	2488	21	2512	11	2512	11	0.955414
YR_7_109.FIN2	234.1	0.6021	0.0098	0.07583	0.00084	0.2482	478.3	6.2	471.2	5.1	512	19	471.2	5.1	1.48442
YR_7_111.FIN2	270.7	0.6383	0.008	0.0803	0.00096	0.52111	501	5	498.7	5.6	501	16	498.7	5.6	0.459082
YR_7_112.FIN2	729	0.3282	0.0046	0.04527	0.00049	0.35065	288.1	3.5	285.4	3	315	15	285.4	3	0.937175
YR_7_113.FIN2	223.8	0.64	0.0074	0.08155	0.00098	0.38978	503.3	4.6	505.3	5.9	491	17	505.3	5.9	0.397377
YR_7_114.FIN2	200	0.5823	0.0087	0.07503	0.00092	0.10371	466.4	5.4	466.3	5.5	472	29	466.3	5.5	0.0214408
YR_7_115.FIN2	44.57	1.909	0.064	0.0737	0.0017	0.54401	1084	23	458	10	2745	32	DISC	DISC	83.3151
YR_7_116.FIN2	37.9	0.274	0.013	0.03832	0.00092	0.1649	245	10	242.4	5.7	340	54	242.4	5.7	1.06122
YR_7_117.FIN2	325	5.311	0.045	0.3311	0.0033	0.72065	1870.3	7.2	1843	16	1902.3	9.9	1902.3	9.9	3.11728
YR_7_118.FIN2	70.4	0.289	0.012	0.04087	0.0009	0.3347	257.6	9.2	258.2	5.6	277	41	258.2	5.6	0.232919
YR_7_119.FIN2	14.74	24.36	0.36	0.4488	0.0077	0.64078	3284	15	2388	34	3882	13	DISC	DISC	38.4853
YR_7_120.FIN2	333.2	5.487	0.045	0.3392	0.0036	0.65747	1899.2	6.8	1882	17	1917	10	1917	10	1.82577
YR_7_122.FIN2	720	0.631	0.011	0.0799	0.0015	0.49286	496.4	6.9	495.2	9.1	510	27	495.2	9.1	0.241741
YR_7_123.FIN2	129	0.598	0.012	0.0771	0.0012	0.28055	476.6	7.9	478.5	7	473	29	478.5	7	0.398657
YR_7_124.FIN2	214	0.3279	0.0067	0.04553	0.00057	0.20117	287.8	5.1	287	3.5	292	31	287	3.5	0.277971
YR_7_125.FIN2	200	0.581	0.012	0.06799	0.00094	0.46993	464.6	7.8	424	5.7	662	20	424	5.7	8.7387
YR8
YR_8_1.FIN2	55.6	1.517	0.028	0.0764	0.0014	0.45178	936	11	475.9	8.4	2270	22	DISC	DISC	79.0352
YR_8_2.FIN2	218.8	9.38	0.11	0.4245	0.0052	0.66474	2375	10	2281	24	2452	11	2452	11	6.9739
YR_8_3.FIN2	405	0.3678	0.004	0.05022	0.00048	0.24346	317.9	2.9	315.9	2.9	334	15	315.9	2.9	0.629129
YR_8_5.FIN2	241.7	0.5197	0.0064	0.06705	0.00072	0.012065	424.8	4.3	418.3	4.3	448	24	418.3	4.3	1.53013
YR_8_6.FIN2	52.7	9.84	0.1	0.4413	0.0073	0.42071	2419.5	9.4	2355	33	2461	15	2461	15	4.30719
YR_8_7.FIN2	324.2	6.279	0.04	0.3612	0.0032	0.55231	2015.2	5.5	1988	15	2034.3	9	2034.3	9	2.27597
YR_8_8.FIN2	84	5.371	0.073	0.3352	0.0049	0.74572	1881	11	1863	24	1886	10	1886	10	1.21951
YR_8_9.FIN2	17.11	4.241	0.086	0.2932	0.0051	0.29414	1680	17	1657	25	1717	29	1717	29	3.49447
YR_8_10.FIN2	115.2	6.163	0.046	0.3616	0.004	0.6	1998.9	6.5	1989	19	1999	11	1999	11	0.50025
YR_8_11.FIN2	95.6	5.17	0.17	0.3273	0.0068	0.65957	1846	28	1825	33	1861	25	1861	25	1.93444
YR_8_11.FIN2	189	9.81	0.1	0.4551	0.0049	0.60045	2416.5	9.8	2418	22	2409	15	2409	15	0.373599
YR_8_12.FIN2	120	8.155	0.084	0.3871	0.0047	0.60413	2248	9.3	2109	22	2369	8.4	DISC	DISC	10.9751
YR_8_13.FIN2	387.5	5.855	0.069	0.3118	0.0042	0.75989	1954	10	1749	21	2170	11	DISC	DISC	19.4009
YR_8_14.FIN2	432	0.3365	0.0049	0.04613	0.00053	0.30979	294.4	3.7	290.7	3.3	298	22	290.7	3.3	1.25679
YR_8_15.FIN2	16.21	4.969	0.082	0.3209	0.0049	0.25233	1814	14	1793	24	1834	22	1834	22	2.23555
YR_8_16.FIN2	77.3	0.586	0.015	0.0739	0.0012	0.19953	467.6	9.7	459.8	7.3	468	31	459.8	7.3	1.66809
YR_8_17.FIN2	129.7	0.2812	0.0067	0.03877	0.00067	0.13552	251.4	5.3	245.2	4.2	333	44	245.2	4.2	2.46619
YR_8_18.FIN2	98	0.284	0.01	0.03887	0.00066	0.090301	253.6	8.3	245.8	4.1	324	50	245.8	4.1	3.07571
YR_8_19.FIN2	45.7	0.884	0.027	0.1042	0.0019	0.2972	642	15	639	11	643	46	639	11	0.46729
YR_8_20.FIN2	101.8	0.519	0.013	0.06835	0.00088	0.036337	423.6	8.4	426.2	5.3	406	29	426.2	5.3	0.613787
YR_8_21.FIN2	358	0.2527	0.0044	0.03544	0.00048	0.3929	228.7	3.6	224.5	3	281	24	224.5	3	1.83647
YR_8_22.FIN2	135.1	0.4135	0.0083	0.05654	0.00071	0.24169	351.1	6	354.5	4.3	369	23	354.5	4.3	0.968385
YR_8_23.FIN2	230	0.6054	0.0092	0.07715	0.00084	0.11636	480.5	5.8	479.1	5	481	16	479.1	5	0.291363
YR_8_24.FIN2	61.2	0.2876	0.0093	0.04074	0.00093	0.05685	256.3	7.3	257.4	5.8	252	33	257.4	5.8	0.429185
YR_8_25.FIN2	178.5	0.581	0.01	0.07487	0.0008	0.22716	464.8	6.7	465.4	4.8	480	22	465.4	4.8	0.129088
YR_8_26.FIN2	150.1	0.6251	0.0085	0.07939	0.00085	0.20119	492.8	5.3	492.4	5.1	519	16	492.4	5.1	0.0811688
YR_8_27.FIN2	270.9	3.975	0.043	0.2587	0.0034	0.59131	1628.9	8.9	1483	17	1828	10	DISC	DISC	18.8731
YR_8_28.FIN2	335	0.5509	0.0072	0.07176	0.00074	0.43209	445.4	4.7	446.7	4.5	445	15	446.7	4.5	0.291872
YR_8_29.FIN2	84.8	10.2	0.1	0.4548	0.0055	0.76066	2450.2	9.9	2416	24	2483.2	8.3	2483.2	8.3	2.70619
YR_8_30.FIN2	75.2	3.53	0.11	0.2448	0.0064	0.61753	1532	24	1411	33	1717	33	DISC	DISC	17.8218
YR_8_30.FIN2	66.7	5.16	0.092	0.332	0.0042	0.068886	1845	15	1848	20	1858	29	1858	29	0.538213
YR_8_31.FIN2	371	1.53	0.035	0.1557	0.0019	0.48025	941	13	932	11	955	27	955	27	2.40838
YR_8_32.FIN2	32.95	0.35	0.018	0.049	0.0014	0.25274	304	13	308.3	8.4	359	53	308.3	8.4	1.41447
YR_8_33.FIN2	45.8	4.612	0.063	0.3085	0.0045	0.28356	1752	11	1733	22	1775	19	1775	19	2.3662
YR_8_34.FIN2	555	1.52	0.015	0.158	0.0016	0.5586	938.2	5.9	945.5	8.8	926	13	926	13	2.10583
YR_8_35.FIN2	0.0167	no value	NAN	no value	NAN	#VALUE!	no value	NAN	no value	NAN	no value	NAN	#VALUE!	#VALUE!	#VALUE!
YR_8_36.FIN2	66.2	0.62	0.016	0.08	0.0012	0.014384	489	10	497.5	7.3	433	49	497.5	7.3	1.73824
YR_8_37.FIN2	101.8	0.64	0.015	0.0799	0.0015	0.34214	501.4	9.4	495.6	8.7	532	29	495.6	8.7	1.15676
YR_8_38.FIN2	53.9	4.701	0.06	0.3174	0.0046	0.60243	1767	11	1777	22	1765	16	1765	16	0.679887
YR_8_39.FIN2	496	0.3095	0.0072	0.04303	0.00063	0.61658	273.7	5.6	271.6	3.9	319	25	271.6	3.9	0.767263
YR_8_40.FIN2	63.2	4.613	0.08	0.2872	0.0082	0.71475	1751	14	1627	41	1899	22	DISC	DISC	14.3233
YR_8_41.FIN2	287.5	5.864	0.075	0.3488	0.0037	0.47598	1955	11	1929	18	1996	12	1996	12	3.35671
YR_8_42.FIN2	137.3	5.026	0.054	0.3192	0.0038	0.67271	1823.1	9.2	1786	19	1861.5	9.7	1861.5	9.7	4.05587
YR_8_43.FIN2	348	0.2933	0.0053	0.04169	0.00048	0.36616	261	4.2	263.3	3	263	19	263.3	3	0.881226
YR_8_44.FIN2	132.9	5.049	0.05	0.3272	0.0039	0.37117	1827	8.4	1825	19	1835	14	1835	14	0.544959
YR_8_46.FIN2	169.2	1.438	0.018	0.1511	0.0019	0.49577	904.5	7.4	907	11	908	17	908	17	0.110132
YR_8_47.FIN2	730	0.5152	0.0055	0.06766	0.00085	0.54095	421.9	3.7	422	5.2	427	18	422	5.2	0.0237023
YR_8_48.FIN2	87.8	0.59	0.012	0.0765	0.0013	0.45146	470.2	7.9	475.2	7.6	455	30	475.2	7.6	1.06338
YR_8_49.FIN2	263.5	0.5466	0.0074	0.07178	0.00079	0.038701	442.7	4.9	446.8	4.8	441	23	446.8	4.8	0.926135
YR_8_50.FIN2	450	0.3742	0.0075	0.05109	0.00075	0.52103	323.3	5.6	321.2	4.6	345	21	321.2	4.6	0.649552
YR_8_51.FIN2	40.99	0.584	0.018	0.0749	0.0014	0.067485	466	11	465.6	8.6	489	43	465.6	8.6	0.0858369
YR_8_52.FIN2	186.3	0.3347	0.007	0.04644	0.00062	0.10813	293.8	5.1	292.6	3.8	336	27	292.6	3.8	0.408441
YR_8_53.FIN2	185	0.544	0.012	0.0719	0.0011	0.225	440.6	7.6	447.7	6.5	419	32	447.7	6.5	1.61144
YR_8_54.FIN2	137	0.3395	0.0077	0.04748	0.00092	0.29312	296.6	5.9	299	5.7	307	28	299	5.7	0.809171
YR_8_55.FIN2	233	3.512	0.054	0.274	0.0038	0.6683	1529	12	1561	19	1485	14	1485	14	5.11785
YR_8_56.FIN2	200.8	0.5258	0.0077	0.0684	0.00089	0.30156	428.8	5.1	426.5	5.4	427	21	426.5	5.4	0.536381
YR_8_57.FIN2	55.33	0.574	0.018	0.0734	0.0016	0.31802	460	12	456.3	9.6	491	44	456.3	9.6	0.804348
YR_8_58.FIN2	452	1.527	0.02	0.1611	0.0022	0.3399	940.9	7.8	963	12	912	19	912	19	5.59211
YR_8_58.FIN2	34.9	2.641	0.069	0.229	0.004	0.072669	1311	19	1329	21	1298	40	1298	40	2.38829
YR_8_59.FIN2	43.2	5.568	0.066	0.3408	0.0043	0.39755	1910	10	1890	21	1936	13	1936	13	2.37603
YR_8_60.FIN2	424	1.185	0.015	0.1294	0.0014	0.68193	793.4	7.1	784.5	7.7	819	16	784.5	7.7	1.12175
YR_8_62.FIN2	67.8	0.317	0.012	0.04347	0.00084	0.10669	280.3	9.2	274.3	5.2	321	35	274.3	5.2	2.14056
YR_8_63.FIN2	693	0.691	0.017	0.0821	0.0019	0.59637	533	10	508	11	668	23	508	11	4.69043
YR_8_64.FIN2	53.7	0.566	0.017	0.0713	0.0015	0.25053	456	11	444	9	559	34	444	9	2.63158
YR_8_65.FIN2	62.5	4.558	0.064	0.3052	0.0041	0.38104	1742	11	1716	20	1781	17	1781	17	3.64964
YR_8_66.FIN2	415	5.096	0.036	0.3293	0.0033	0.56563	1836	5.8	1835	16	1850	10	1850	10	0.810811
YR_8_67.FIN2	528	1.2	0.011	0.1327	0.0013	0.62568	801.1	4.9	803.1	7.4	789.8	9.8	803.1	7.4	0.249657
YR_8_68.FIN2	286.5	0.2459	0.0075	0.03551	0.0009	0.22763	223.1	6.1	225	5.6	189	44	225	5.6	0.851636
YR_8_69.FIN2	590	0.5944	0.0076	0.0727	0.0012	0.22686	473.6	4.8	452.6	6.9	572	21	452.6	6.9	4.43412
YR_8_70.FIN2	77.1	0.567	0.014	0.0728	0.0013	0.19324	455.6	9	452.9	8	451	37	452.9	8	0.592625
YR_8_71.FIN2	225.6	0.3039	0.0064	0.04165	0.00063	0.15557	269.3	5	263	3.9	311	37	263	3.9	2.3394
YR_8_72.FIN2	517	0.6	0.012	0.07276	0.00089	0.067638	477.4	7.8	452.8	5.3	573	38	452.8	5.3	5.15291
YR_8_73.FIN2	374	0.3734	0.0097	0.04928	0.00072	0.11413	322	7.2	310.1	4.4	394	35	310.1	4.4	3.69565
YR_8_74.FIN2	30.1	4.108	0.076	0.2833	0.0047	0.5145	1659	15	1608	24	1718	14	1718	14	6.40279
YR_8_76.FIN2	179.8	1.491	0.017	0.1555	0.0022	0.51389	929	7	931	12	924	17	924	17	0.757576
YR_8_77.FIN2	800	0.3269	0.0081	0.0453	0.001	0.16904	287.2	6.2	285.8	6.4	332	57	285.8	6.4	0.487465
YR_8_78.FIN2	77	0.569	0.015	0.0605	0.0015	0.21596	456.7	9.6	378.4	8.9	906	35	DISC	DISC	58.234
YR_8_79.FIN2	256	0.3379	0.0085	0.04471	0.00076	0.44588	295.3	6.5	281.9	4.7	407	37	281.9	4.7	4.53776
YR_8_80.FIN2	407	1.516	0.021	0.1486	0.0033	0.68274	936.6	8.4	893	19	1051	19	DISC	DISC	15.0333
YR_8_81.FIN2	378	1.561	0.015	0.1614	0.0015	0.47883	954.7	5.9	964.4	8.4	925	10	925	10	4.25946
YR_8_82.FIN2	354.4	0.3397	0.0073	0.04363	0.00061	0.34042	296.8	5.5	275.3	3.8	488	31	275.3	3.8	7.24394
YR_8_83.FIN2	206.3	31.69	0.21	0.7272	0.0073	0.66949	3540.3	6.6	3522	27	3551.2	8.9	3551.2	8.9	0.822257
YR_8_84.FIN2	45.9	5.209	0.071	0.3287	0.0045	0.4096	1853	12	1831	22	1875	12	1875	12	2.34667
YR_8_85.FIN2	156.8	0.647	0.012	0.081	0.0012	0.57579	506.2	7.5	502	7.1	539	22	502	7.1	0.829712
YR_8_86.FIN2	31.7	5.169	0.072	0.3328	0.0051	0.41124	1846	12	1851	25	1845	14	1845	14	0.325203
YR_8_87.FIN2	135.9	5.257	0.069	0.3273	0.006	0.65932	1861	11	1824	29	1902	15	1902	15	4.10095
YR_8_88.FIN2	119.5	0.594	0.015	0.0755	0.0015	0.25424	474.4	9.6	469.1	9.1	503	35	469.1	9.1	1.1172
YR_8_89.FIN2	652	0.5517	0.0057	0.07077	0.00079	0.43395	446	3.7	440.8	4.8	465	14	440.8	4.8	1.16592
YR_8_90.FIN2	66	0.602	0.017	0.0773	0.0015	0.2636	477	11	480	8.9	483	28	480	8.9	0.628931
YR_8_91.FIN2	302.7	0.3054	0.0059	0.04323	0.00048	0.11003	270.4	4.6	272.8	3	259	29	272.8	3	0.887574
YR_8_92.FIN2	283.3	1.229	0.019	0.1285	0.0021	0.6334	813.5	8.6	781	11	914	16	781	11	3.99508
YR_8_93.FIN2	88.3	12.15	0.11	0.4827	0.0069	0.67452	2617.6	8	2538	30	2681	12	2681	12	5.33383
YR_8_94.FIN2	244.9	5.498	0.062	0.3233	0.0037	0.67416	1901.1	9.9	1805	18	1997.2	9.4	1997.2	9.4	9.62347
YR_8_96.FIN2	583	0.267	0.0042	0.03814	0.00048	0.42856	240.7	3.4	241.3	3	241	22	241.3	3	0.249273
YR_8_97.FIN2	143.7	4.85	0.052	0.3126	0.0038	0.40358	1794.3	8.9	1753	19	1845	14	1845	14	4.98645
YR_8_98.FIN2	127.7	0.5533	0.0098	0.07161	0.00096	0.093388	446.8	6.4	445.8	5.8	449	30	445.8	5.8	0.223814
YR_8_99.FIN2	233.8	0.5186	0.0085	0.0676	0.0011	0.47319	424	5.7	421.6	6.6	451	20	421.6	6.6	0.566038
YR_8_100.FIN2	304.1	0.3032	0.0058	0.04252	0.00062	0.38552	269.5	4.4	268.4	3.8	262	22	268.4	3.8	0.408163
YR_8_101.FIN2	88.5	5.021	0.08	0.2226	0.0041	0.64053	1821	14	1295	21	2495	15	DISC	DISC	48.0962
YR_8_102.FIN2	59.1	10.99	0.11	0.4864	0.0075	0.70783	2521.9	8.9	2554	33	2496	10	2496	10	2.32372
YR_8_103.FIN2	162.8	0.5401	0.0098	0.07029	0.00076	0.1615	438.2	6.4	437.9	4.6	450	29	437.9	4.6	0.0684619
YR_8_104.FIN2	216.4	0.2608	0.0058	0.03695	0.00055	0.075532	235.8	4.5	233.9	3.4	300	28	233.9	3.4	0.805768
YR_8_105.FIN2	15.12	4.1	0.13	0.2848	0.0063	0.15677	1655	27	1615	32	1701	42	1701	42	5.05585
YR_8_106.FIN2	255	0.3303	0.0073	0.0463	0.00074	0.37402	289.5	5.5	291.7	4.6	277	27	291.7	4.6	0.759931
YR_8_107.FIN2	58.2	0.352	0.013	0.0485	0.0012	0.09448	305	10	305.5	7.1	316	54	305.5	7.1	0.163934
YR_8_108.FIN2	291.3	0.5373	0.0078	0.06988	0.00093	0.23678	436.5	5.2	435.4	5.6	431	22	435.4	5.6	0.252005
YR_8_109.FIN2	104.8	10.84	0.1	0.4702	0.0064	0.65391	2511.3	8.6	2487	27	2537.7	8.2	2537.7	8.2	1.99787
YR_8_110.FIN2	122.2	0.4231	0.0098	0.0573	0.00093	0.26353	357.9	7	359.1	5.7	353	32	359.1	5.7	0.335289
YR_8_111.FIN2	179.5	3.261	0.036	0.2468	0.0037	0.58471	1471.3	8.6	1421	19	1553	16	1553	16	8.49968
YR_8_112.FIN2	306	1.264	0.013	0.1372	0.0014	0.52366	829.6	5.7	828.6	8.1	843	11	828.6	8.1	0.12054
YR_8_113.FIN2	145.1	0.566	0.01	0.07356	0.00093	0.24701	454.9	6.8	457.5	5.6	460	26	457.5	5.6	0.571554
YR_8_114.FIN2	79.6	0.558	0.014	0.07294	0.00091	0.14059	449.3	8.8	453.8	5.5	457	30	453.8	5.5	1.00156
YR_8_115.FIN2	33.9	5.286	0.072	0.3375	0.0055	0.54629	1866	12	1874	26	1854	15	1854	15	1.07875
YR_8_116.FIN2	109.5	0.536	0.012	0.0695	0.001	0.31728	435.3	7.7	433.2	6	473	27	433.2	6	0.482426
YR_8_117.FIN2	850	10.309	0.084	0.4641	0.0051	0.73147	2462.4	7.5	2457	22	2466.9	8.8	2466.9	8.8	0.401313
YR_8_118.FIN2	116.4	5.141	0.051	0.3284	0.0034	0.32967	1842.4	8.3	1830	17	1857	10	1857	10	1.45396
YR_8_119.FIN2	287	0.3299	0.0074	0.04371	0.00066	0.47443	289.3	5.6	275.7	4.1	411	33	275.7	4.1	4.701
YR_8_120.FIN2	106.7	0.4916	0.0094	0.06618	0.00094	0.1225	405.7	6.4	413.1	5.7	402	28	413.1	5.7	1.82401
YR_8_121.FIN2	118.4	5.498	0.052	0.3456	0.0042	0.53695	1901.1	7.9	1913	20	1895	14	1895	14	0.949868
YR_8_122.FIN2	127.5	1.48	0.02	0.1534	0.0019	0.23339	921.7	8.4	920	10	949	22	949	22	3.05585
YR_8_123.FIN2	370	2.083	0.019	0.1968	0.002	0.62485	1142.9	6.4	1158	11	1138	11	1138	11	1.75747
YR_8_124.FIN2	218	0.5108	0.0096	0.0688	0.001	0.37444	419.6	6.6	429	6.1	385	32	429	6.1	2.24023
YR_8_125.FIN2	588	0.2581	0.0033	0.03731	0.00049	0.40841	233.5	2.7	236.1	3	230	21	236.1	3	1.11349
8
YR_9_1.FIN2	832	0.2405	0.0033	0.03388	0.00047	0.4415	219.1	2.7	214.8	2.9	287	18	214.8	2.9	1.96257
YR_9_2.FIN2	31.6	5.203	0.06	0.3377	0.0046	0.39172	1852.2	9.8	1875	22	1836	16	1836	16	2.12418
YR_9_3.FIN2	54.61	0.401	0.015	0.0483	0.0012	0.026761	342	11	304.3	7.3	661	51	DISC	DISC	53.9637
YR_9_4.FIN2	340	0.3466	0.0048	0.04735	0.00073	0.28875	302	3.6	298.2	4.5	353	18	298.2	4.5	1.25828
YR_9_5.FIN2	251	0.2649	0.0059	0.03795	0.00066	0.22926	238.4	4.7	240.1	4.1	271	29	240.1	4.1	0.713087
YR_9_6.FIN2	148	0.5771	0.0093	0.0745	0.0013	0.23613	462.4	6	463	7.7	493	19	463	7.7	0.129758
YR_9_7.FIN2	153.3	4.038	0.045	0.2848	0.0033	0.51541	1642.8	8.8	1615	17	1692	11	1692	11	4.55083
YR_9_8.FIN2	187	0.3818	0.0078	0.05173	0.00069	0.30777	328.1	5.7	325.1	4.2	380	26	325.1	4.2	0.914355
YR_9_9.FIN2	195	8.83	0.3	0.399	0.012	0.93499	2318	31	2165	53	2475	13	DISC	DISC	12.5253
YR_9_10.FIN2	27.3	0.722	0.022	0.0882	0.0022	0.13335	555	14	545	13	639	46	545	13	1.8018
YR_9_11.FIN2	282	6.434	0.062	0.3674	0.0035	0.64105	2036.4	8.5	2017	17	2077	11	2077	11	2.88878
YR_9_12.FIN2	279	0.5775	0.0084	0.0752	0.0012	0.26667	462.6	5.5	467.1	7.3	457	27	467.1	7.3	0.972763
YR_9_13.FIN2	135.7	0.2993	0.0071	0.04168	0.00067	0.39655	265.6	5.5	263.2	4.1	308	30	263.2	4.1	0.903614
YR_9_14.FIN2	98.6	3.205	0.05	0.2525	0.0032	0.40486	1460	12	1451	16	1493	19	1493	19	2.81313
YR_9_15.FIN2	563.9	6.718	0.075	0.3185	0.0033	0.71441	2074.4	9.8	1782	16	2392	11	DISC	DISC	25.5017
YR_9_16.FIN2	628	0.1099	0.0024	0.01588	0.00025	0.31556	105.8	2.2	101.5	1.6	204	28	101.5	1.6	4.06427
YR_9_17.FIN2	97.5	0.5134	0.009	0.06662	0.00095	0.1056	421.2	5.9	415.7	5.7	438	29	415.7	5.7	1.30579
YR_9_18.FIN2	378	1.502	0.022	0.155	0.002	0.58185	930.7	9	929	11	953	16	953	16	2.51836
YR_9_19.FIN2	44.54	10.31	0.14	0.4541	0.0057	0.68757	2462	12	2413	25	2507.7	9.4	2507.7	9.4	3.77637
YR_9_21.FIN2	211	8.31	0.12	0.372	0.0056	0.80561	2267	13	2038	26	2468.7	7.9	DISC	DISC	17.4464
YR_9_22.FIN2	213	5.196	0.036	0.3282	0.003	0.52508	1851.7	5.9	1829	15	1870.9	9.5	1870.9	9.5	2.23956
YR_9_23.FIN2	447	0.3145	0.0061	0.04187	0.00045	0.37798	278.1	4.6	264.4	2.8	383	27	264.4	2.8	4.92629
YR_9_24.FIN2	234	0.5565	0.0082	0.07322	0.00073	0.076038	449	5.4	455.5	4.4	430	22	455.5	4.4	1.44766
YR_9_25.FIN2	93.2	0.332	0.01	0.04328	0.00057	0.35186	292.1	8.2	273.8	3.7	423	41	273.8	3.7	6.26498
YR_9_26.FIN2	404	0.239	0.0046	0.03395	0.00046	0.31034	217.5	3.8	215.2	2.9	234	22	215.2	2.9	1.05747
YR_9_27.FIN2	349	1.382	0.014	0.145	0.0016	0.57275	881	5.8	873	9.2	910	13	910	13	4.06593
YR_9_28.FIN2	79	10.5	0.13	0.4568	0.006	0.5818	2479	12	2425	27	2522	11	2522	11	3.84615
YR_9_29.FIN2	599	0.3074	0.0044	0.04277	0.00051	0.29233	272.1	3.4	270	3.2	298	22	270	3.2	0.771775
YR_9_30.FIN2	218	1.126	0.013	0.1261	0.0019	0.57845	765.5	6.2	765	11	748	18	765	11	0.0653168
YR_9_31.FIN2	122.7	0.58	0.013	0.0696	0.0011	0.30018	463.6	8.6	433.7	6.4	622	28	433.7	6.4	6.44953
YR_9_32.FIN2	210.6	0.6	0.023	0.0695	0.001	0.49159	476	14	433.2	6.3	683	61	433.2	6.3	8.9916
YR_9_33.FIN2	176	1.506	0.016	0.1551	0.0016	0.51268	932.5	6.7	929.4	9	941	13	941	13	1.23273
YR_9_34.FIN2	32.3	2.024	0.047	0.1843	0.0029	0.12825	1122	16	1090	16	1199	27	1199	27	9.09091
YR_9_35.FIN2	126.7	0.3514	0.0072	0.04767	0.00071	0.048489	306.4	5.2	300.8	4.2	369	36	300.8	4.2	1.82768
YR_9_36.FIN2	474	1.019	0.014	0.1133	0.0015	0.56284	712.9	7.2	691.6	8.7	784	17	691.6	8.7	2.9878
YR_9_37.FIN2	209	5.981	0.08	0.3595	0.0049	0.74081	1973	12	1980	23	1969.7	8.3	1969.7	8.3	0.522922
YR_9_38.FIN2	692	0.5302	0.0061	0.06876	0.0009	0.63612	431.8	4.1	428.7	5.4	455	15	428.7	5.4	0.717925
YR_9_39.FIN2	427	4.713	0.084	0.3057	0.0048	0.47666	1769	15	1719	24	1847	22	1847	22	6.93016
YR_9_39.FIN2	423	7.42	0.15	0.3837	0.0048	0.69958	2161	18	2097	23	2227	19	2227	19	5.83745
YR_9_40.FIN2	709	5.165	0.057	0.3343	0.0058	0.74132	1846.4	9.3	1858	28	1854	16	1854	16	0.21575
YR_9_41.FIN2	360.7	0.2925	0.0039	0.04065	0.00063	0.12838	260.5	3	256.8	3.9	309	29	256.8	3.9	1.42035
YR_9_42.FIN2	438.2	0.2262	0.0033	0.03302	0.00037	0.14084	207	2.8	209.4	2.3	225	26	209.4	2.3	1.15942
YR_9_43.FIN2	405	0.5619	0.0081	0.07249	0.00081	0.36421	452.5	5.2	451.1	4.9	484	21	451.1	4.9	0.309392
YR_9_44.FIN2	441	7.5	0.15	0.351	0.0072	0.89241	2174	18	1938	35	2407	11	DISC	DISC	19.4848
YR_9_45.FIN2	510	5.088	0.042	0.3267	0.004	0.56092	1833.8	7	1822	20	1855	11	1855	11	1.77898
YR_9_46.FIN2	572	7.93	0.19	0.3824	0.0061	0.81897	2226	22	2087	29	2348	16	DISC	DISC	11.1158
YR_9_47.FIN2	36.8	2.456	0.038	0.0895	0.0021	0.1437	1261	11	552	12	2826	26	DISC	DISC	80.4671
YR_9_48.FIN2	113.7	0.427	0.01	0.0579	0.001	0.26376	360.6	7.1	362.9	6.2	358	34	362.9	6.2	0.637826
YR_9_49.FIN2	408.9	1.46	0.013	0.1521	0.0016	0.55148	913.6	5.3	912.4	8.7	930.2	9.8	930.2	9.8	1.91357
YR_9_50.FIN2	564	0.5174	0.0059	0.06725	0.00068	0.22327	423.3	3.9	419.5	4.1	463	17	419.5	4.1	0.897708
YR_9_51.FIN2	124	12.12	0.12	0.487	0.0059	0.61802	2613.3	8.9	2557	26	2665	12	2665	12	4.05253
YR_9_52.FIN2	432	0.2698	0.0043	0.03843	0.00054	0.4539	242.4	3.4	243.1	3.3	250	17	243.1	3.3	0.288779
YR_9_53.FIN2	156	0.554	0.014	0.0717	0.00099	0.42517	447.4	8.8	446.4	5.9	457	37	446.4	5.9	0.223514
YR_9_54.FIN2	268	0.2698	0.0061	0.03902	0.0007	0.4275	242.4	4.9	246.7	4.4	231	28	246.7	4.4	1.77393
YR_9_55.FIN2	136.5	0.502	0.01	0.0649	0.0011	0.34721	413	6.9	405.2	6.7	470	26	405.2	6.7	1.88862
YR_9_56.FIN2	209	0.5868	0.0081	0.07625	0.00074	0.41642	469.6	5.5	473.7	4.4	471	18	473.7	4.4	0.873083
YR_9_57.FIN2	540	0.2529	0.0033	0.03607	0.00042	0.25492	228.8	2.7	228.4	2.6	241	22	228.4	2.6	0.174825
YR_9_58.FIN2	301	0.5549	0.008	0.0719	0.0011	0.42184	449.3	5	447.5	6.4	472	20	447.5	6.4	0.400623
YR_9_59.FIN2	123.1	0.555	0.013	0.0711	0.0012	0.14998	447.8	8.2	442.5	7.4	507	37	442.5	7.4	1.18356
YR_9_60.FIN2	281	0.3809	0.0061	0.05217	0.00068	0.33202	328.2	4.6	327.8	4.1	339	23	327.8	4.1	0.121877
YR_9_61.FIN2	122.3	0.3535	0.0081	0.04635	0.00088	0.19673	307.1	6.1	292	5.4	407	36	292	5.4	4.91697
YR_9_62.FIN2	234.2	0.6	0.012	0.0756	0.0014	0.35552	478.7	7.5	469.6	8.4	508	30	469.6	8.4	1.90098
YR_9_63.FIN2	163.8	0.2768	0.007	0.03919	0.00058	0.23171	247.9	5.6	247.8	3.6	269	32	247.8	3.6	0.0403388
YR_9_64.FIN2	580	6.599	0.077	0.3685	0.0033	0.58555	2059	10	2022	15	2094	13	2094	13	3.4384
YR_9_65.FIN2	116.4	1.214	0.021	0.1341	0.0021	0.51973	807.6	9.2	811	12	801	20	811	12	0.421
YR_9_66.FIN2	221.7	1.502	0.028	0.1188	0.0022	0.61637	930	11	724	13	1442	24	DISC	DISC	49.792
YR_9_67.FIN2	866	0.2528	0.0036	0.03611	0.0006	0.48242	228.8	2.9	228.6	3.7	254	18	228.6	3.7	0.0874126
YR_9_68.FIN2	92.6	5.016	0.058	0.3247	0.0045	0.52799	1824	9.4	1812	22	1838	11	1838	11	1.41458
YR_9_69.FIN2	227.6	0.5391	0.0079	0.07	0.001	0.31931	437.7	5.2	436.1	6.1	446	20	436.1	6.1	0.365547
YR_9_70.FIN2	134.9	0.322	0.01	0.04475	0.0007	0.0072369	283.5	7.7	282.2	4.3	303	49	282.2	4.3	0.458554
YR_9_71.FIN2	232	10.097	0.074	0.4388	0.0045	0.55143	2443.4	6.8	2345	20	2529.1	9.2	2529.1	9.2	7.27927
YR_9_72.FIN2	128.1	10.89	0.13	0.4691	0.0065	0.56933	2513	12	2479	28	2547	12	2547	12	2.66981
YR_9_73.FIN2	124.3	0.557	0.012	0.0718	0.0013	0.25521	449	7.6	446.8	7.8	492	32	446.8	7.8	0.489978
YR_9_74.FIN2	220	0.484	0.023	0.0464	0.00095	0.65174	400	16	292.4	5.8	1106	87	DISC	DISC	73.5624
YR_9_75.FIN2	248	0.673	0.013	0.0786	0.0014	0.72223	522.5	7.9	487.4	8.3	685	19	487.4	8.3	6.7177
YR_9_76.FIN2	153.6	0.5502	0.0095	0.07357	0.0009	0.044545	445.8	6.1	457.6	5.4	392	24	457.6	5.4	2.64693
YR_9_77.FIN2	447	1.026	0.015	0.1124	0.0016	0.56346	716.5	7.7	686.4	9.2	816	16	686.4	9.2	4.20098
YR_9_78.FIN2	692	1.524	0.018	0.1482	0.002	0.49749	941.6	8	891	11	1058	18	DISC	DISC	15.7845
YR_9_79.FIN2	253.6	1.489	0.018	0.1525	0.0018	0.50735	925.6	7.2	915	10	976	11	976	11	6.25
YR_9_80.FIN2	123	10.59	0.32	0.472	0.012	0.92636	2488	29	2501	52	2495	14	2495	14	0.240481
YR_9_81.FIN2	52.8	5.177	0.076	0.3383	0.0053	0.60645	1848	12	1878	26	1839	12	1839	12	2.12072
YR_9_82.FIN2	98	5.081	0.05	0.3331	0.0034	0.54418	1832.4	8.3	1853	17	1837.9	7.8	1837.9	7.8	0.82159
YR_9_83.FIN2	74.4	0.339	0.011	0.04605	0.00093	0.25321	296.3	8.1	290.2	5.7	355	45	290.2	5.7	2.05872
YR_9_84.FIN2	667	0.4422	0.0046	0.0597	0.00077	0.52535	371.7	3.3	373.8	4.7	364	13	373.8	4.7	0.564972
YR_9_85.FIN2	227.5	0.5718	0.0073	0.07439	0.00092	0.46221	459	4.7	462.5	5.5	456	18	462.5	5.5	0.762527
YR_9_86.FIN2	1788	0.5308	0.0072	0.0705	0.0017	0.3353	432.3	4.8	439	10	401	25	439	10	1.54985
YR_9_86.FIN2	379	1.646	0.018	0.1639	0.002	0.44025	987.8	7	978	11	1032	14	1032	14	5.23256
YR_9_87.FIN2	234	0.566	0.01	0.07303	0.00083	0.3619	455.1	6.6	454.3	5	461	21	454.3	5	0.175786
YR_9_88.FIN2	0.0064	no value	NAN	no value	NAN	#VALUE!	no value	NAN	no value	NAN	no value	NAN	#VALUE!	#VALUE!	#VALUE!
YR_9_89.FIN2	295	0.2711	0.0057	0.03901	0.00058	0.31116	243.4	4.6	246.7	3.6	226	25	246.7	3.6	1.35579
YR_9_90.FIN2	304	0.2923	0.0065	0.04117	0.00096	0.24624	260.3	5.1	260.1	6	282	27	260.1	6	0.0768344
YR_9_91.FIN2	48.6	2.747	0.082	0.2016	0.0049	0.67617	1339	22	1189	28	1579	22	DISC	DISC	24.6992
YR_9_92.FIN2	456	0.744	0.03	0.064	0.001	0.41924	563	18	400	6	1273	58	DISC	DISC	68.5782
YR_9_93.FIN2	130.1	0.573	0.011	0.0702	0.0011	0.52155	459.9	7.4	437.5	6.7	548	25	437.5	6.7	4.87062
YR_9_94.FIN2	513	0.4923	0.0083	0.05491	0.0009	0.46213	406.3	5.6	344.6	5.5	764	28	DISC	DISC	54.8953
YR_9_95.FIN2	647	0.5505	0.0099	0.05744	0.00067	0.54848	445.1	6.5	360.1	4.1	889	25	DISC	DISC	59.4938
YR_9_96.FIN2	340	0.3231	0.0066	0.04454	0.00059	0.45576	284.1	5.1	280.9	3.6	294	27	280.9	3.6	1.12636
YR_9_97.FIN2	128.3	0.2948	0.0074	0.04176	0.00059	0.23643	262.1	5.8	263.7	3.7	257	30	263.7	3.7	0.610454
YR_9_98.FIN2	0.1553	no value	NAN	no value	NAN	#VALUE!	no value	NAN	no value	NAN	no value	NAN	#VALUE!	#VALUE!	#VALUE!
YR_9_99.FIN2	194.3	0.265	0.0053	0.03755	0.00052	0.31079	238.5	4.3	237.6	3.2	218	28	237.6	3.2	0.377358
YR_9_100.FIN2	286.3	0.2761	0.0053	0.03847	0.00048	0.13917	247.5	4.2	243.3	3	283	23	243.3	3	1.69697
YR_9_101.FIN2	247	1.408	0.014	0.1479	0.0017	0.39601	893	6.3	889	9.3	902	15	902	15	1.44124
YR_9_102.FIN2	146	0.548	0.01	0.07084	0.00095	0.26609	443.2	6.8	441.2	5.7	457	31	441.2	5.7	0.451264
YR_9_103.FIN2	700	0.5696	0.006	0.073	0.00068	0.35137	457.6	3.9	454.2	4.1	461	13	454.2	4.1	0.743007
YR_9_104.FIN2	95	0.815	0.013	0.1001	0.0012	0.33952	604.8	7.4	615.9	7.6	562	22	615.9	7.6	1.83532
YR_9_105.FIN2	135.3	10.334	0.084	0.4785	0.0041	0.7068	2464.6	7.5	2520	18	2422.2	6.5	2422.2	6.5	4.03765
YR_9_106.FIN2	30.8	0.508	0.041	0.0689	0.0031	0.16405	416	28	430	19	411	89	430	19	3.36538
YR_9_106.FIN2	21.73	2.776	0.081	0.1849	0.0048	0.38551	1348	22	1093	26	1750	40	DISC	DISC	37.5429
YR_9_107.FIN2	81.8	0.2974	0.0088	0.03949	0.00086	0.1369	264	6.9	249.7	5.3	414	57	249.7	5.3	5.41667
YR_9_108.FIN2	232.3	0.5319	0.0077	0.06973	0.0008	0.23668	432.9	5.1	434.5	4.8	433	22	434.5	4.8	0.3696
YR_9_109.FIN2	22.56	4.249	0.063	0.2857	0.0048	0.13604	1684	12	1620	24	1769	20	1769	20	8.42284
YR_9_110.FIN2	554	1.503	0.013	0.1523	0.0013	0.37689	931.5	5.2	913.6	7.4	964.9	9.9	964.9	9.9	5.31661
YR_9_111.FIN2	123.3	0.2537	0.007	0.03645	0.00055	0.23562	229.4	5.7	230.8	3.4	239	36	230.8	3.4	0.610288
YR_9_112.FIN2	155.6	0.3142	0.0075	0.04446	0.00078	0.23474	278.1	5.9	280.4	4.8	294	31	280.4	4.8	0.827041
YR_9_113.FIN2	165	0.63	0.011	0.0737	0.001	0.19383	495.5	7	458.4	6.1	668	24	458.4	6.1	7.48739
YR_9_114.FIN2	365.4	1.404	0.012	0.1467	0.0015	0.43686	890.7	4.9	882.4	8.7	906	16	906	16	2.60486
YR_9_115.FIN2	198	0.6278	0.0096	0.0772	0.0011	0.33037	495.2	6.1	479.4	6.3	572	21	479.4	6.3	3.19063
YR_9_116.FIN2	555	0.5579	0.0065	0.07267	0.00076	0.5875	450	4.3	452.2	4.6	430	15	452.2	4.6	0.488889
YR_9_117.FIN2	72.2	4.281	0.055	0.2965	0.004	0.67403	1689	11	1674	20	1716	14	1716	14	2.44755
YR_9_118.FIN2	602	0.669	0.011	0.07073	0.00086	0.50125	519.8	6.8	440.5	5.2	888	24	DISC	DISC	50.3941
YR_9_119.FIN2	317.5	0.5726	0.008	0.07372	0.00086	0.55588	459.5	5.2	458.5	5.1	468	14	458.5	5.1	0.217628
YR_9_120.FIN2	90.3	0.607	0.014	0.0779	0.0015	0.36125	481.4	8.6	483.8	8.9	461	39	483.8	8.9	0.498546
YR_9_121.FIN2	60.4	0.3505	0.0083	0.05013	0.00085	0.22628	305.7	6.4	315.3	5.2	254	29	315.3	5.2	3.14033
YR_9_122.FIN2	169.4	0.3164	0.0053	0.04421	0.00053	0.24727	278.9	4.1	278.9	3.3	286	22	278.9	3.3	0
YR_9_123.FIN2	672	1.423	0.014	0.1412	0.0023	0.68948	898.2	6	851	13	1042	18	DISC	DISC	18.3301
YR_9_124.FIN2	513	0.2799	0.0061	0.03898	0.00056	0.25048	250.5	4.8	246.5	3.5	286	26	246.5	3.5	1.59681
YR_9_125.FIN2	87.5	0.3085	0.0087	0.04352	0.00078	0.083921	272.8	6.8	274.6	4.8	302	40	274.6	4.8	0.659824
