# Supplementary material for: Loess Plateau storage of Northeastern Tibetan Plateau-derived Yellow River sediment
Source: Nat Commun. 2015 Oct 9;6:8511. doi: 10.1038/ncomms9511 (PMC4633828; doi:10.1038/ncomms9511)
Supplement: Supplementary Dataset 3 — Zircon U-Pb ages generated at the University of Arizona [file ncomms9511-s4.xls]

## Sheet: Sheet1
Suppl. Dataset 3 Zircon U-Pb ages generated at the University of Arizona
							Isotope ratios						Apparent ages (Ma)
Analysis	U	206Pb	U/Th	206Pb*	±	207Pb*	±	206Pb*	±	error	206Pb*	±	207Pb*	±	206Pb*	±	Best age	±	Disc.
	(ppm)	204Pb		207Pb*	(%)	235U*	(%)	238U	(%)	corr.	238U*	(Ma)	235U	(Ma)	207Pb*	(Ma)	(Ma)	(Ma)	(%)
Jishi conglomerate
110812-07-49	758.161	61893.8	2.33498	19.5967	1.83332	0.261545	2.38975	0.037173	1.53292	0.641457	235.286	3.54173	235.911	5.03071	242.142	42.2534	235.286	3.54173	0.264954
110812-07-37	107.874	15276.8	0.820318	20.6595	15.3603	0.248437	15.4307	0.037225	1.47303	0.0954608	235.609	3.40794	225.305	31.189	119.031	363.877	235.609	3.40794	-4.57322
110812-07-01	157.847	19860.8	0.793808	20.3104	5.68653	0.252747	5.88992	0.0372309	1.53444	0.260519	235.646	3.55054	228.805	12.0665	159.102	133.144	235.646	3.55054	-2.98966
110812-07-75	129.081	16061.2	0.563013	21.1239	8.4788	0.243767	8.66934	0.0373462	1.80762	0.208507	236.363	4.19516	221.5	17.2541	66.4126	202.114	236.363	4.19516	-6.70985
110812-07-17	155.999	24182.8	0.833691	18.9354	5.38418	0.272128	5.54925	0.0373719	1.34343	0.242093	236.522	3.11993	244.394	12.0539	320.719	122.419	236.522	3.11993	3.22079
110812-07-52	134.798	4370.49	0.538194	19.2533	10.1481	0.26792	10.3792	0.0374117	2.1782	0.209862	236.769	5.06375	241.029	22.2729	282.76	232.68	236.769	5.06375	1.76728
110812-07-88	172.22	32602.9	0.669883	20.1248	5.45816	0.256692	5.55404	0.0374663	1.02753	0.185006	237.109	2.39211	231.997	11.5197	180.496	127.287	237.109	2.39211	-2.20333
110812-07-57	139.514	27196.2	0.722034	19.3465	11.5896	0.267342	11.7056	0.0375119	1.64401	0.140446	237.392	3.83175	240.567	25.0776	271.649	266.432	237.392	3.83175	1.31958
110812-07-106	143.211	19800	0.716013	19.6249	10.241	0.263822	10.4329	0.0375506	1.99195	0.19093	237.633	4.64734	237.742	22.1171	238.828	236.695	237.633	4.64734	0.045921
110812-07-84	455.857	26463.8	1.01753	19.4702	4.71626	0.267238	5.84483	0.0377369	3.45237	0.590672	238.79	8.09312	240.483	12.5159	257.03	108.427	238.79	8.09312	0.703826
110812-07-12	208.903	24241.7	1.17469	19.2943	5.07062	0.269815	5.20725	0.0377567	1.18498	0.227564	238.913	2.77926	242.546	11.2352	277.881	116.169	238.913	2.77926	1.49766
110812-07-96	211.872	35032.7	0.411739	19.8271	3.9683	0.262667	5.30022	0.0377716	3.51354	0.662904	239.005	8.24377	236.814	11.1959	215.14	91.9311	239.005	8.24377	-0.925252
110812-07-64	175.187	46993.3	0.659408	20.4432	6.3095	0.254767	6.69876	0.0377737	2.25025	0.33592	239.019	5.28002	230.441	13.8112	143.803	148.148	239.019	5.28002	-3.72234
110812-07-42	187.888	26224.8	0.708178	19.9541	4.38974	0.261468	4.56314	0.0378399	1.24597	0.273051	239.43	2.9285	235.849	9.60393	200.349	101.987	239.43	2.9285	-1.51817
110812-07-06	129.836	26058.2	0.609733	19.6741	6.26198	0.265441	6.56265	0.0378756	1.96365	0.299217	239.652	4.61953	239.042	13.9785	233.076	144.651	239.652	4.61953	-0.255107
110812-07-41	223.115	76656.2	0.844648	19.6176	3.94202	0.266276	4.15292	0.0378859	1.30661	0.314625	239.715	3.07463	239.712	8.86744	239.702	90.9218	239.715	3.07463	-0.00132662
110812-07-58	152.282	51245.1	0.709857	20.3077	6.62925	0.257792	6.75953	0.0379691	1.32072	0.195387	240.232	3.11441	232.886	14.0681	159.382	155.234	240.232	3.11441	-3.15419
110812-07-85	104.488	13250	0.763568	19.6088	8.88325	0.267297	9.87345	0.038014	4.30963	0.436487	240.511	10.1742	240.53	21.1484	240.717	205.096	240.511	10.1742	0.00780712
110812-07-34	188.369	7821.11	0.471176	20.3339	8.85908	0.257838	9.05786	0.0380248	1.88719	0.208348	240.578	4.4565	232.923	18.8551	156.369	207.71	240.578	4.4565	-3.28637
110812-07-38	190.85	34199.9	0.69888	19.3253	5.93175	0.271845	6.10058	0.038102	1.42529	0.233631	241.058	3.37231	244.168	13.2408	274.158	136.014	241.058	3.37231	1.27388
110812-07-25	94.8362	24616.3	0.66204	19.133	9.51706	0.275739	10.0258	0.0382631	3.15298	0.314488	242.058	7.49052	247.272	22.0065	297.043	217.572	242.058	7.49052	2.1086
110812-07-94	223.954	23448.4	0.75993	19.9615	3.93546	0.264388	4.09734	0.0382766	1.14034	0.278313	242.142	2.71003	238.197	8.69971	199.467	91.4357	242.142	2.71003	-1.65597
110812-07-45	106.29	2885.72	0.978265	12.7547	26.3179	0.414016	26.7724	0.0382988	4.91242	0.183488	242.279	11.6809	351.763	79.7576	1157.08	531.133	242.279	11.6809	31.1243
110812-07-100	127.759	17060.5	0.859353	18.3472	5.43235	0.289486	5.62167	0.0385209	1.44663	0.257332	243.659	3.45906	258.155	12.8153	391.921	121.97	243.659	3.45906	5.61546
110812-07-29	108.94	32234.9	0.955642	20.8076	11.0014	0.255594	11.192	0.0385719	2.05632	0.183731	243.975	4.92315	231.11	23.1373	102.195	260.782	243.975	4.92315	-5.5667
110812-07-03	319.894	58554.1	0.987308	19.2936	2.9523	0.27604	3.14919	0.0386263	1.09605	0.348041	244.312	2.62767	247.511	6.9174	277.974	67.6088	244.312	2.62767	1.29243
110812-07-02	170.251	18895.8	0.74985	21.2015	4.51519	0.251509	4.86765	0.0386739	1.81853	0.373596	244.608	4.36494	227.801	9.93303	57.6435	107.68	244.608	4.36494	-7.37787
110812-07-67	70.4362	16681.4	1.72604	20.2884	15.0152	0.264146	15.2609	0.0388678	2.72705	0.178695	245.812	6.5772	238.003	32.3895	161.621	352.865	245.812	6.5772	-3.2809
110812-07-46	223.204	54073.1	1.14541	19.5958	2.45585	0.27402	2.62498	0.0389443	0.926987	0.353141	246.286	2.23998	245.903	5.73279	242.255	56.6018	246.286	2.23998	-0.155948
110812-07-55	40.2249	5990.46	0.801826	25.7463	36.3206	0.209443	36.5503	0.0391093	4.09113	0.111932	247.309	9.92613	193.085	64.3549	-427.487	979.648	247.309	9.92613	-28.0832
110812-07-30	104.37	3653.98	0.714612	19.9528	13.3247	0.271374	13.4494	0.0392708	1.8272	0.135858	248.311	4.45088	243.792	29.1573	200.509	310.574	248.311	4.45088	-1.85399
110812-07-60	93.3097	33290.4	1.18952	20.7851	11.5644	0.265519	11.7383	0.0400263	2.01297	0.171487	252.996	4.99409	239.105	25.0121	104.757	274.072	252.996	4.99409	-5.80981
110812-07-93	158.294	57188.5	0.407235	18.8993	6.9087	0.307773	7.0582	0.0421866	1.445	0.204726	266.372	3.77064	272.453	16.8679	325.028	157.045	266.372	3.77064	2.23182
110812-07-24	85.8365	15317.7	0.987176	20.2602	10.6063	0.289007	10.9465	0.042467	2.70775	0.247363	268.107	7.11077	257.778	24.9256	164.841	248.474	268.107	7.11077	-4.00688
110812-07-54	120.216	46674	1.70315	19.8994	8.81932	0.29476	8.93156	0.0425409	1.41148	0.158032	268.563	3.71283	262.299	20.6489	206.685	204.896	268.563	3.71283	-2.38811
110812-07-104	47.9607	10156.4	1.16038	18.9131	16.7158	0.313558	17.0994	0.0430109	3.60182	0.21064	271.469	9.57483	276.935	41.4687	323.379	381.965	271.469	9.57483	1.97364
110812-07-22	140.927	28116.1	0.845468	19.4638	6.58427	0.311017	7.11662	0.0439046	2.70069	0.379491	276.99	7.32222	274.969	17.1443	257.796	151.427	276.99	7.32222	-0.73521
110812-07-92	70.7432	14157.5	1.55585	19.9686	11.3016	0.322626	11.4209	0.0467247	1.64692	0.144202	294.382	4.73919	283.921	28.2948	198.654	263.239	294.382	4.73919	-3.68452
110812-07-78	291.419	64365.4	0.718775	18.9703	2.3307	0.34365	2.68793	0.0472813	1.33896	0.498138	297.809	3.89684	299.934	6.98049	316.484	53.0055	297.809	3.89684	0.708572
110812-07-33	104.613	44783.3	0.783125	19.6806	6.03601	0.360533	6.37008	0.0514614	2.03583	0.319592	323.488	6.42315	312.613	17.1416	232.266	139.46	323.488	6.42315	-3.47875
110812-07-82	59.6808	5876.9	1.53172	17.4305	8.15183	0.55055	8.47369	0.0695993	2.31323	0.27299	433.741	9.70334	445.357	30.5594	505.826	179.599	433.741	9.70334	2.60817
110812-07-87	43.077	12921.3	2.55362	17.1316	13.0321	0.562537	13.2461	0.0698952	2.37159	0.17904	435.524	9.98766	453.176	48.4585	543.73	285.961	435.524	9.98766	3.89523
110812-07-91	139.953	91131.2	0.947307	17.8246	2.84601	0.542972	3.01627	0.0701933	0.999041	0.331218	437.32	4.22411	440.382	10.7779	456.402	63.1558	437.32	4.22411	0.69539
110812-07-107	30.2273	11751.8	2.089	18.0455	27.308	0.536664	27.7893	0.0702375	5.14959	0.185309	437.586	21.7862	436.222	98.8553	429.008	619.219	437.586	21.7862	-0.312622
110812-07-86	30.1539	13096	1.10557	18.4915	20.1144	0.5253	20.3154	0.0704497	2.85101	0.140337	438.865	12.0957	428.686	71.157	374.312	456.809	438.865	12.0957	-2.37437
110812-07-14	94.6576	60264.3	0.98486	17.4933	6.15124	0.557606	6.31595	0.0707451	1.43301	0.226888	440.643	6.10349	449.967	22.9621	497.879	135.641	440.643	6.10349	2.07203
110812-07-48	122.365	25830.3	0.828269	18.455	5.04912	0.529851	5.52973	0.0709195	2.25484	0.407768	441.693	9.62596	431.711	19.4487	378.764	113.623	441.693	9.62596	-2.31225
110812-07-56	22.3525	11677	1.51408	16.0917	30.2303	0.61341	31.0319	0.0715899	7.0076	0.225819	445.727	30.1796	485.708	120.357	679.043	660.146	445.727	30.1796	8.23158
110812-07-97	24.2962	7267.74	1.88598	22.5465	42.8567	0.438931	43.1556	0.0717752	5.06994	0.117481	446.842	21.8874	369.499	134.447	-91.0436	1095.91	446.842	21.8874	-20.9319
110812-07-23	101.146	13229.8	1.19915	17.2238	5.35249	0.575121	6.37694	0.0718436	3.46645	0.543591	447.253	14.9782	461.321	23.6465	532.014	117.3	447.253	14.9782	3.04955
110812-07-76	102.128	36914.9	1.1317	18.0108	4.43225	0.550008	4.57892	0.0718457	1.14966	0.251076	447.266	4.96769	445.002	16.4993	433.294	98.7759	447.266	4.96769	-0.508719
110812-07-90	268.959	29989.1	0.925719	17.7666	1.37542	0.558931	2.30107	0.0720213	1.84476	0.801697	448.322	7.98942	450.831	8.37723	463.668	30.4895	448.322	7.98942	0.556465
110812-07-89	62.3307	17840	1.14527	17.881	8.44305	0.556086	8.71608	0.0721161	2.16449	0.248332	448.892	9.38563	448.975	31.6373	449.383	187.861	448.892	9.38563	0.0186641
110812-07-59	26.9528	9695.66	1.18612	18.9542	16.2326	0.525552	16.88	0.0722471	4.63015	0.274298	449.68	20.1113	428.854	59.1128	318.412	371.133	449.68	20.1113	-4.8562
110812-07-81	80.9791	34033.9	2.09543	17.9076	5.73776	0.558644	5.96932	0.0725558	1.64647	0.275822	451.535	7.17999	450.644	21.7275	446.077	127.604	451.535	7.17999	-0.197801
110812-07-26	318.162	76409.9	0.777776	17.9935	2.05596	0.556422	2.17361	0.0726138	0.70541	0.324534	451.884	3.07847	449.195	7.89036	435.429	45.7862	451.884	3.07847	-0.598664
110812-07-07	111.603	28243.6	0.855706	17.7248	4.64865	0.565818	5.04659	0.0727373	1.96421	0.389216	452.626	8.58561	455.306	18.5188	468.848	102.989	452.626	8.58561	0.588646
110812-07-50	71.7846	28778.6	1.20937	18.3443	7.23392	0.547658	7.44276	0.0728635	1.7507	0.235222	453.384	7.66472	443.461	26.7485	392.274	162.485	453.384	7.66472	-2.23755
110812-07-95	77.316	23494.5	1.1549	18.0974	3.99155	0.555471	4.38069	0.0729082	1.80499	0.412033	453.653	7.9069	448.574	15.8857	422.596	89.1006	453.653	7.9069	-1.13216
110812-07-05	81.0719	25434.4	1.28356	18.0765	4.0746	0.556413	4.21693	0.0729475	1.08632	0.257609	453.889	4.76109	449.189	15.3084	425.177	90.9146	453.889	4.76109	-1.04628
110812-07-65	218.657	74651.7	0.925797	18.129	2.1618	0.55689	2.43104	0.073222	1.11201	0.457423	455.538	4.8908	449.5	8.82966	418.707	48.3055	455.538	4.8908	-1.34316
110812-07-04	139.532	53673.6	0.794086	18.4765	2.96885	0.546505	3.1621	0.073234	1.08846	0.344222	455.61	4.78796	442.705	11.3466	376.142	66.7958	455.61	4.78796	-2.91511
110812-07-39	74.0996	22294	1.20289	18.3911	7.29829	0.55032	7.48031	0.0734042	1.64012	0.219258	456.632	7.23022	445.206	26.9678	386.559	164.113	456.632	7.23022	-2.56653
110812-07-66	518.839	207421	1.37852	17.8662	1.11523	0.566545	1.31587	0.0734117	0.69842	0.530766	456.678	3.07917	455.778	4.83213	451.22	24.7725	456.678	3.07917	-0.197479
110812-07-77	152.87	83826.7	0.828184	18.1298	2.8884	0.558745	3.05562	0.0734691	0.996988	0.326279	457.022	4.39869	450.709	11.1221	418.61	64.5191	457.022	4.39869	-1.40057
110812-07-83	212.226	70200.1	1.03365	18.0608	1.70999	0.561082	2.49494	0.0734956	1.81677	0.728182	457.181	8.01824	452.23	9.10547	427.117	38.1344	457.181	8.01824	-1.09474
110812-07-10	137.612	48351	1.03143	18.0501	2.88498	0.562233	2.97638	0.073603	0.731934	0.245914	457.826	3.23476	452.979	10.8769	428.431	64.3494	457.826	3.23476	-1.07006
110812-07-18	214.396	110701	1.22521	17.8783	1.96221	0.56843	2.02634	0.0737057	0.505781	0.249603	458.443	2.23819	456.998	7.45697	449.722	43.611	458.443	2.23819	-0.316
110812-07-61	58.001	15084	2.67057	18.1975	9.16749	0.558796	9.27978	0.0737503	1.43925	0.155095	458.711	6.37256	450.742	33.7903	410.273	205.406	458.711	6.37256	-1.76781
110812-07-47	149.975	67076.8	1.11681	17.7392	2.54513	0.575844	2.65875	0.0740864	0.768955	0.289216	460.728	3.41915	461.787	9.86537	467.08	56.3732	460.728	3.41915	0.229383
110812-07-44	241.821	87315.4	0.816639	17.6855	1.10534	0.577782	1.47917	0.0741107	0.98293	0.664515	460.874	4.37192	463.035	5.50007	473.748	24.4516	460.874	4.37192	0.466699
110812-07-36	74.0791	22107.5	1.08443	17.3642	6.71085	0.5898	7.16937	0.0742775	2.52277	0.351882	461.875	11.2444	470.74	27.0132	514.189	147.591	461.875	11.2444	1.88313
110812-07-13	56.6146	32082.5	1.38163	18.1949	11.333	0.563248	11.6547	0.0743272	2.7195	0.233338	462.173	12.1288	453.638	42.6639	410.596	254.18	462.173	12.1288	-1.88136
110812-07-21	150.274	75926	1.39017	17.6533	3.03115	0.580861	3.19881	0.0743698	1.02203	0.319504	462.429	4.56064	465.015	11.9349	477.784	67.0273	462.429	4.56064	0.556149
110812-07-98	248.941	62565.4	3.19731	17.8263	2.55216	0.578003	2.81918	0.0747293	1.19761	0.42481	464.585	5.36818	463.177	10.4855	456.186	56.642	464.585	5.36818	-0.30404
110812-07-28	300.981	105288	1.11769	17.8192	1.36545	0.579972	1.59214	0.0749539	0.818813	0.514284	465.932	3.6805	464.444	5.93436	457.067	30.2944	465.932	3.6805	-0.320552
110812-07-40	136.14	31062.4	1.70836	17.6353	4.32017	0.589396	4.40673	0.0753856	0.869119	0.197225	468.521	3.92755	470.482	16.5944	480.04	95.5217	468.521	3.92755	0.416921
110812-07-79	158.831	68375.1	1.77145	17.7599	2.45812	0.585354	2.66607	0.0753979	1.03228	0.38719	468.595	4.66557	467.897	9.9956	464.467	54.4699	468.595	4.66557	-0.149174
110812-07-19	96.4068	2677.57	1.08801	16.6109	8.23105	0.628255	8.46685	0.0756879	1.98429	0.23436	470.333	9.00044	495.008	33.1833	610.807	178.16	470.333	9.00044	4.98485
110812-07-63	121.786	32460.3	0.996804	17.9942	4.20658	0.58196	4.36125	0.0759495	1.15116	0.263953	471.9	5.23828	465.72	16.292	435.344	93.7291	471.9	5.23828	-1.32698
110812-07-27	190.533	106865	1.10003	17.6102	3.00975	0.596175	3.29844	0.0761444	1.34949	0.409128	473.068	6.15537	474.803	12.5099	483.219	66.4914	473.068	6.15537	0.365538
110812-07-101	53.7749	17891.6	1.49755	17.3419	10.9817	0.606655	11.3722	0.076302	2.95443	0.259794	474.012	13.5019	481.448	43.6275	516.996	241.759	474.012	13.5019	1.54453
110812-07-35	255.191	153879	3.20104	14.434	0.735697	1.46946	3.07581	0.153831	2.98653	0.970973	922.404	25.6678	917.906	18.5863	907.089	15.1755	907.089	15.1755	-0.490025
110812-07-62	108.495	83065	0.903732	14.2746	1.62048	1.51391	1.95482	0.156734	1.09334	0.559301	938.599	9.54994	936.018	11.9538	929.965	33.2714	929.965	33.2714	-0.275733
110812-07-31	201.238	66658	1.80104	14.2117	0.634573	1.53524	1.331	0.158242	1.16999	0.879031	946.999	10.3044	944.601	8.18415	938.994	13.0071	938.994	13.0071	-0.253903
110812-07-74	198.43	102173	1.63189	14.0805	0.915251	1.57638	2.23467	0.160983	2.03864	0.912279	962.237	18.2228	960.945	13.8842	957.97	18.7221	957.97	18.7221	-0.13449
110812-07-16	48.5386	19571.7	0.981367	11.091	2.64908	3.02267	2.85526	0.243143	1.06531	0.373105	1403.01	13.4318	1413.36	21.7881	1428.96	50.5773	1428.96	50.5773	5.68851
110812-07-20	28.9902	38841.7	0.836506	9.20172	1.79421	4.75594	2.05743	0.317398	1.0069	0.489398	1777.01	15.6385	1777.16	17.2631	1777.31	32.738	1777.31	32.738	0.0665264
110812-07-72	40.189	63739.8	2.73591	9.17848	0.897376	4.72545	2.06623	0.314566	1.86119	0.900765	1763.14	28.7105	1771.76	17.3175	1781.92	16.3627	1781.92	16.3627	3.91324
110812-07-53	142.68	262465	0.559101	8.96273	0.351031	5.08884	0.86772	0.330794	0.793546	0.914518	1842.23	12.7156	1834.25	7.36379	1825.18	6.36744	1825.18	6.36744	-3.67089
110812-07-71	53.3327	103420	7.26967	8.83813	1.07099	5.13978	1.38945	0.32946	0.885182	0.637073	1835.77	14.141	1842.71	11.8109	1850.54	19.3658	1850.54	19.3658	2.41822
110812-07-105	182.6	314611	1.51594	8.82712	0.276861	5.29153	0.839344	0.338766	0.792368	0.944032	1880.73	12.9253	1867.5	7.16807	1852.79	5.00328	1852.79	5.00328	-6.41798
110812-07-09	78.8383	461132	2.18135	8.8119	0.796719	5.12336	1.37054	0.327434	1.11517	0.813676	1825.93	17.7326	1839.99	11.6441	1855.9	14.3963	1855.9	14.3963	6.20284
110812-07-99	70.8428	118209	1.10162	8.77029	0.935027	5.26137	1.8191	0.334666	1.5604	0.857788	1860.96	25.223	1862.62	15.5221	1864.45	16.8784	1864.45	16.8784	0.676098
110812-07-51	181.631	267083	3.51336	8.72291	0.242448	5.38092	1.21549	0.340421	1.19106	0.979905	1888.69	19.4998	1881.82	10.4081	1874.23	4.37175	1874.23	4.37175	-1.59478
110812-07-69	204.816	21011.6	6.22454	8.69823	0.598318	5.47432	4.2474	0.34535	4.20505	0.990029	1912.36	69.5874	1896.58	36.4818	1879.34	10.7821	1879.34	10.7821	-3.55087
110812-07-80	36.447	50886.7	0.895507	8.59962	0.722278	5.51665	1.46095	0.344076	1.26991	0.86924	1906.25	20.9568	1903.19	12.5585	1899.85	12.9822	1899.85	12.9822	-0.681051
110812-07-32	122.264	156775	2.02337	8.58065	0.427949	5.72445	1.51565	0.356248	1.45397	0.95931	1964.37	24.6201	1935.07	13.1017	1903.82	7.68941	1903.82	7.68941	-6.32001
110812-07-70	63.0066	72571.2	1.53542	8.41739	0.824237	5.22736	3.32893	0.319124	3.22527	0.968863	1785.45	50.2999	1857.09	28.3809	1938.26	14.7477	1938.26	14.7477	10.694
110812-07-43	337.704	494754	6.39986	8.41341	0.52531	5.92872	1.78746	0.361769	1.70852	0.95584	1990.55	29.2597	1965.45	15.5313	1939.11	9.3994	1939.11	9.3994	-2.89462
110812-07-68	392.092	446572	5.62812	8.32471	0.199532	5.82157	0.762845	0.351486	0.736288	0.965186	1941.69	12.3442	1949.63	6.61041	1958.05	3.56223	1958.05	3.56223	0.918208
110812-07-73	210.285	14159.1	1.85966	6.71695	2.29302	8.69367	6.38747	0.42352	5.9617	0.933343	2276.44	114.352	2306.42	58.2304	2333.06	39.2683	2333.06	39.2683	3.10193
110812-07-102	45.6238	85741.2	0.626321	6.41012	1.2994	9.63368	1.73079	0.447876	1.14332	0.660578	2385.8	22.7989	2400.39	15.9228	2412.78	22.0675	2412.78	22.0675	1.45805
110812-07-08	37.3339	108997	1.85222	6.08406	1.59813	10.5288	1.77054	0.464589	0.762083	0.430424	2459.79	15.5838	2482.45	16.4198	2501.04	26.9012	2501.04	26.9012	2.22662
110812-07-15	184.104	111765	1.22309	6.04603	0.232195	10.4203	1.11581	0.456929	1.09138	0.978108	2425.99	22.0651	2472.86	10.338	2511.59	3.90169	2511.59	3.90169	4.61237
